# Supplementary material for: Ror2 Signaling and Its Relevance in Breast Cancer Progression
Source: Front Oncol. 2017 Jun 26;7:135. doi: 10.3389/fonc.2017.00135 (PMC5483589; doi:10.3389/fonc.2017.00135)
Supplement: Supplementary file 1 [file Table_1.XLS]

## Sheet: Sheet1
Symbol	Gene_type	Gene ID	logFC	logCPM	LR	PValue	FDR
ROR2	protein_coding	ENSG00000169071.10	3.50584	7.77435	75.6429	3.399e-18	5.16579e-14
RP11-504P24.6	3prime_overlapping_ncrna	ENSG00000263182.1	-9.67437	0.479916	64.9277	7.76976e-16	5.90424e-12
RP11-504P24.4	lincRNA	ENSG00000185495.6	2.77962	0.13854	40.8543	1.64013e-10	8.3089e-07
RP11-3P17.5	lincRNA	ENSG00000269888.1	1.42028	2.24674	21.2443	4.04308e-06	0.0142527
SEMA3B	processed_transcript	ENSG00000012171.13	0.439847	5.84064	20.9603	4.68902e-06	0.0142527
MUC5AC	protein_coding	ENSG00000215182.6	0.554445	2.86603	18.4318	1.76094e-05	0.0429949
RP13-996F3.3	pseudogene	ENSG00000259472.1	0.885127	0.970977	18.2082	1.98029e-05	0.0429949
ID1	protein_coding	ENSG00000125968.7	0.605192	5.01787	17.5627	2.77983e-05	0.0528097
AC011330.5	pseudogene	ENSG00000249839.1	-1.49702	-0.142966	16.6642	4.4616e-05	0.0687324
NDUFA7	protein_coding	ENSG00000267855.1	0.45547	3.85202	16.6385	4.52246e-05	0.0687324
ANKHD1-EIF4EBP3	protein_coding	ENSG00000254996.1	0.866012	4.71998	14.2503	0.000160038	0.221114
ID3	protein_coding	ENSG00000117318.8	0.427972	5.31271	13.7208	0.000212093	0.268616
JMJD7	protein_coding	ENSG00000243789.6	-1.81511	1.26862	12.7185	0.000362053	0.423268
KRT7	protein_coding	ENSG00000135480.10	0.446236	3.04787	12.1272	0.000496924	0.511654
KIAA1467	protein_coding	ENSG00000084444.9	-0.25342	4.69633	12.0972	0.000504988	0.511654
AQP3	protein_coding	ENSG00000165272.10	0.33839	5.93897	11.3955	0.000736229	0.658196
S100A14	protein_coding	ENSG00000189334.4	0.238774	7.23421	11.2473	0.000797391	0.658196
AC002550.5	antisense	ENSG00000261312.1	5.39573	0.0488008	11.2212	0.000808702	0.658196
RP11-197N18.2	processed_transcript	ENSG00000256028.2	-0.395672	2.64311	11.189	0.000822854	0.658196
RP11-345P4.10	antisense	ENSG00000272004.1	-1.17881	0.21879	10.7005	0.00107104	0.740923
AC010980.2	pseudogene	ENSG00000237732.5	-1.02477	-0.21995	10.6698	0.00108897	0.740923
F11R	protein_coding	ENSG00000270149.1	-0.931034	2.1301	10.6492	0.0011012	0.740923
MALL	protein_coding	ENSG00000144063.3	0.592592	2.66484	10.6158	0.00112128	0.740923
CHURC1-FNTB	protein_coding	ENSG00000125954.7	0.472683	3.03834	10.1955	0.00140783	0.891507
MAGED4	protein_coding	ENSG00000154545.11	-0.842734	0.783359	9.72268	0.00182008	0.999983
VGF	protein_coding	ENSG00000128564.5	0.295804	4.53772	9.65825	0.00188503	0.999983
ISY1-RAB43	protein_coding	ENSG00000261796.1	-0.341531	4.12026	9.30403	0.00228651	0.999983
KRT81	protein_coding	ENSG00000205426.6	0.937294	2.45594	9.00848	0.0026873	0.999983
UST	protein_coding	ENSG00000111962.7	-0.336184	3.20003	8.94663	0.00277982	0.999983
RIN3	protein_coding	ENSG00000100599.11	0.41823	2.31111	8.93112	0.00280352	0.999983
RP11-1212A22.4	protein_coding	ENSG00000233024.3	-1.34381	2.37003	8.87651	0.00288863	0.999983
CLDN23	protein_coding	ENSG00000253958.1	-0.929628	0.17702	8.8763	0.00288896	0.999983
RP11-248G5.8	processed_transcript	ENSG00000217576.7	-5.87726	-0.475351	8.87214	0.00289556	0.999983
WISP2	protein_coding	ENSG00000064205.6	0.304499	5.50218	8.8371	0.00295169	0.999983
TMEM238	protein_coding	ENSG00000233493.3	0.540773	1.81382	8.51546	0.00352142	0.999983
IER5L	protein_coding	ENSG00000188483.6	0.229131	6.0555	8.25985	0.00405315	0.999983
AC079742.4	antisense	ENSG00000232581.1	0.867871	0.416577	8.21509	0.00415434	0.999983
TBPL2	protein_coding	ENSG00000182521.5	-0.749657	0.0570315	8.16783	0.004264	0.999983
IER3	protein_coding	ENSG00000137331.11	0.21141	6.82978	8.1641	0.00427278	0.999983
CTD-2132N18.3	protein_coding	ENSG00000267261.1	-0.909417	2.06904	8.04578	0.00456098	0.999983
FOS	protein_coding	ENSG00000170345.5	-0.374027	2.82663	7.81568	0.0051795	0.999983
ID2	protein_coding	ENSG00000115738.5	0.358194	5.05959	7.66346	0.00563502	0.999983
RP11-396K3.1	pseudogene	ENSG00000233369.3	-0.221594	6.72248	7.63653	0.00571978	0.999983
AC005255.3	pseudogene	ENSG00000256210.2	0.660346	1.13254	7.47441	0.0062582	0.999983
GTF2IP1	pseudogene	ENSG00000232561.2	2.22226	1.59805	7.43723	0.00638883	0.999983
HNRNPA1P48	pseudogene	ENSG00000224578.3	0.260883	4.53514	7.36286	0.00665847	0.999983
GLRA3	protein_coding	ENSG00000145451.8	0.332945	4.0118	7.27509	0.00699176	0.999983
EIF5AL1	protein_coding	ENSG00000253626.2	0.34951	3.05058	7.27138	0.00700618	0.999983
TBC1D3H	protein_coding	ENSG00000242384.3	-1.15014	0.101036	7.20779	0.00725876	0.999983
RP4-539M6.19	protein_coding	ENSG00000249590.3	0.843233	0.225195	7.16874	0.0074185	0.999983
SPOCK1	protein_coding	ENSG00000152377.8	0.575101	2.35274	7.16049	0.00745268	0.999983
CHD5	protein_coding	ENSG00000116254.13	0.334892	3.12789	7.13842	0.00754497	0.999983
ST3GAL5	protein_coding	ENSG00000115525.12	0.376759	2.94986	7.11524	0.00764312	0.999983
KLK6	protein_coding	ENSG00000167755.9	0.443407	5.05503	7.11174	0.00765806	0.999983
H19	processed_transcript	ENSG00000130600.11	0.623929	5.79672	7.08171	0.00778745	0.999983
ZDHHC11B	protein_coding	ENSG00000206077.6	-0.710328	0.134789	7.07953	0.00779695	0.999983
SFXN2	protein_coding	ENSG00000156398.7	-0.245011	5.56498	7.0701	0.00783808	0.999983
DHRS2	protein_coding	ENSG00000100867.10	0.320416	2.99502	6.99671	0.00816598	0.999983
RP11-135L13.4	antisense	ENSG00000265263.1	0.964905	0.549703	6.98419	0.00822328	0.999983
HES1	protein_coding	ENSG00000114315.3	0.253198	4.5289	6.83887	0.00891954	0.999983
SHC2	protein_coding	ENSG00000129946.6	-0.763217	0.0174503	6.81811	0.00902381	0.999983
ANKRD12	protein_coding	ENSG00000101745.10	0.202984	5.49887	6.75724	0.00933681	0.999983
AC117834.1	protein_coding	ENSG00000212999.1	0.395802	3.94701	6.73976	0.00942875	0.999983
UBE2Q2P3	pseudogene	ENSG00000259429.1	-0.64245	1.64181	6.70731	0.00960183	0.999983
CALML5	protein_coding	ENSG00000178372.6	0.246215	4.19134	6.69405	0.00967353	0.999983
SCNN1A	protein_coding	ENSG00000111319.8	0.347434	5.87026	6.67556	0.00977438	0.999983
FNTB	protein_coding	ENSG00000257365.2	-0.223997	4.52038	6.66019	0.00985901	0.999983
CTD-2192J16.20	protein_coding	ENSG00000269693.1	-0.458239	2.69971	6.52512	0.0106362	0.999983
RP11-263K19.6	antisense	ENSG00000236263.1	0.424699	1.21541	6.39557	0.0114406	0.999983
CTA-29F11.1	antisense	ENSG00000260708.1	0.431988	1.59512	6.39329	0.0114552	0.999983
SDK2	protein_coding	ENSG00000069188.12	-0.4031	3.47881	6.37293	0.0115874	0.999983
RP11-98J23.2	pseudogene	ENSG00000198237.7	-0.337555	2.10926	6.36004	0.0116719	0.999983
AL133216.1	protein_coding	ENSG00000225119.3	-0.456638	1.89392	6.32034	0.011936	0.999983
C6orf165	protein_coding	ENSG00000213204.4	-0.570514	1.53175	6.30558	0.0120359	0.999983
PPP1R35	protein_coding	ENSG00000160813.2	0.233303	4.42489	6.26598	0.0123078	0.999983
FTH1P7	pseudogene	ENSG00000232187.1	-0.402269	2.00224	6.23869	0.0124989	0.999983
ATP5D	protein_coding	ENSG00000099624.3	0.261526	5.29463	6.21685	0.012654	0.999983
AP000439.3	lincRNA	ENSG00000255774.1	0.360646	2.29351	6.19302	0.0128255	0.999983
FASTKD1	protein_coding	ENSG00000138399.13	0.251111	3.70451	6.13036	0.013288	0.999983
RPL14P1	pseudogene	ENSG00000139239.6	0.583011	0.813446	6.12502	0.0133282	0.999983
BOLA3	protein_coding	ENSG00000163170.7	0.192571	4.71217	6.12229	0.0133488	0.999983
FRAS1	protein_coding	ENSG00000138759.13	-0.276516	4.67644	6.11034	0.0134393	0.999983
ACOT1	protein_coding	ENSG00000184227.3	-0.377375	1.65569	6.06028	0.0138256	0.999983
ID4	protein_coding	ENSG00000172201.6	0.315083	2.98826	6.03061	0.0140599	0.999983
RP11-309G3.3	lincRNA	ENSG00000272198.1	0.533038	0.83691	5.96841	0.0145644	0.999983
AC007228.9	lincRNA	ENSG00000268568.1	0.516035	0.905598	5.9064	0.015086	0.999983
TPD52	protein_coding	ENSG00000076554.11	0.193917	7.58718	5.8849	0.0152713	0.999983
ACACB	protein_coding	ENSG00000076555.11	-0.223171	4.33518	5.87345	0.0153709	0.999983
SERPINA3	protein_coding	ENSG00000196136.11	0.308475	4.51797	5.85533	0.0155299	0.999983
KRT83	protein_coding	ENSG00000170523.3	0.537672	1.41861	5.75242	0.0164659	0.999983
POLR2J2	protein_coding	ENSG00000267645.1	-0.443944	3.64152	5.73742	0.0166071	0.999983
PPID	protein_coding	ENSG00000171497.4	0.174963	5.29204	5.70263	0.0169395	0.999983
RP11-138I1.4	antisense	ENSG00000265401.1	0.82935	4.56491	5.68703	0.0170908	0.999983
RBM14-RBM4	protein_coding	ENSG00000248643.4	-0.448155	2.98583	5.66256	0.0173308	0.999983
AC004893.11	antisense	ENSG00000242687.2	-0.403025	1.64737	5.63535	0.0176019	0.999983
RGPD8	protein_coding	ENSG00000169629.7	0.298264	3.10408	5.62029	0.0177537	0.999983
ADAT2	protein_coding	ENSG00000189007.11	0.296886	2.82804	5.6174	0.017783	0.999983
AC010335.1	pseudogene	ENSG00000256989.1	1.05457	-0.242456	5.58466	0.0181184	0.999983
LDHAP4	pseudogene	ENSG00000214110.3	0.407331	1.82794	5.51338	0.0188715	0.999983
MYO18A	protein_coding	ENSG00000196535.10	0.167237	5.91698	5.48792	0.0191483	0.999983
HLA-DQB1	protein_coding	ENSG00000179344.12	-0.328237	2.4067	5.48752	0.0191527	0.999983
TUBA1A	protein_coding	ENSG00000167552.9	-0.20378	6.76385	5.47296	0.0193129	0.999983
OPTN	protein_coding	ENSG00000123240.12	-0.244082	3.55686	5.4483	0.0195874	0.999983
RP11-680F8.3	antisense	ENSG00000259523.1	-0.554802	0.16971	5.4048	0.0200814	0.999983
HPGD	protein_coding	ENSG00000164120.9	0.344892	2.92483	5.39421	0.0202036	0.999983
JUNB	protein_coding	ENSG00000171223.4	0.219351	5.83923	5.39415	0.0202044	0.999983
LRRN2	protein_coding	ENSG00000170382.7	0.357842	2.40899	5.39139	0.0202364	0.999983
XXbac-B461K10.4	processed_transcript	ENSG00000093100.13	-0.265327	2.7824	5.3826	0.0203385	0.999983
RPL22L1	protein_coding	ENSG00000163584.13	0.216224	5.10926	5.36859	0.0205026	0.999983
RNF144A	protein_coding	ENSG00000151692.10	-0.392026	1.07284	5.35587	0.0206527	0.999983
SMPDL3B	protein_coding	ENSG00000130768.10	-0.409514	1.16698	5.35409	0.0206738	0.999983
STAG3L5P	pseudogene	ENSG00000242294.1	-0.463085	1.73628	5.31591	0.0211315	0.999983
HOXB3	protein_coding	ENSG00000120093.7	0.659555	0.199581	5.2938	0.0214015	0.999983
IL1R1	protein_coding	ENSG00000115594.7	-0.358903	2.94637	5.24879	0.0219621	0.999983
RAB27B	protein_coding	ENSG00000041353.5	0.182884	5.99312	5.23116	0.0221858	0.999983
CTC-523E23.11	lincRNA	ENSG00000271109.1	0.428008	1.04537	5.19693	0.0226268	0.999983
RP11-153M7.3	pseudogene	ENSG00000250771.2	-0.345848	1.75341	5.19061	0.0227092	0.999983
CCDC68	protein_coding	ENSG00000166510.9	0.302719	3.09898	5.18127	0.0228317	0.999983
ANKRD62P1	pseudogene	ENSG00000259271.1	0.770933	-0.165431	5.16385	0.0230617	0.999983
LOXL2	protein_coding	ENSG00000134013.11	0.364163	4.1423	5.16229	0.0230825	0.999983
ARMC7	protein_coding	ENSG00000125449.2	-0.225383	3.59545	5.15556	0.023172	0.999983
TNRC6C	protein_coding	ENSG00000078687.12	-0.193951	4.83537	5.12783	0.0235452	0.999983
SYT12	protein_coding	ENSG00000173227.9	0.218236	4.96834	5.0716	0.0243209	0.999983
RP11-379K17.11	sense_intronic	ENSG00000270567.1	0.346785	2.33909	5.04059	0.0247601	0.999983
RP5-1099D15.1	pseudogene	ENSG00000235036.3	-0.421802	2.11512	5.03199	0.0248833	0.999983
GAL	protein_coding	ENSG00000069482.6	0.323636	4.23817	5.0192	0.0250678	0.999983
ZNF318	protein_coding	ENSG00000171467.11	-0.155667	5.8105	4.95745	0.0259785	0.999983
SPIRE2	protein_coding	ENSG00000204991.6	-0.201948	4.38403	4.93231	0.026359	0.999983
KCNK15	protein_coding	ENSG00000124249.5	0.315061	2.887	4.92339	0.0264955	0.999983
TRIB2	protein_coding	ENSG00000071575.7	0.210429	5.21051	4.92195	0.0265176	0.999983
RP11-156L14.1	antisense	ENSG00000265702.1	0.78972	-0.238186	4.88392	0.0271079	0.999983
MMP16	protein_coding	ENSG00000156103.11	-0.252983	5.65956	4.88177	0.0271418	0.999983
ANKHD1	protein_coding	ENSG00000131503.16	-0.164444	7.71098	4.88001	0.0271694	0.999983
TMPRSS4	protein_coding	ENSG00000137648.12	0.228703	3.82441	4.84052	0.0277985	0.999983
MUC2	protein_coding	ENSG00000198788.7	0.675294	-0.153755	4.83873	0.0278274	0.999983
GOLGA8N	protein_coding	ENSG00000232653.4	-0.562577	1.25019	4.83375	0.0279079	0.999983
SH3BP5-AS1	antisense	ENSG00000224660.1	-0.195988	4.40928	4.83043	0.0279617	0.999983
AC005702.4	miRNA	ENSG00000266701.1	-0.500335	0.777509	4.81728	0.0281758	0.999983
MIR3655	miRNA	ENSG00000264052.1	-1.33763	-0.0998712	4.81002	0.0282947	0.999983
HES4	protein_coding	ENSG00000188290.6	0.518414	3.98839	4.80485	0.0283798	0.999983
RP11-284F21.10	antisense	ENSG00000272405.1	0.224778	3.63476	4.78025	0.0287879	0.999983
RP11-783K16.13	lincRNA	ENSG00000257086.1	-0.471227	0.4714	4.76373	0.0290656	0.999983
SULT1A4	protein_coding	ENSG00000213648.6	-0.224768	5.22204	4.74273	0.0294223	0.999983
HYPK	protein_coding	ENSG00000242028.1	-0.248587	3.80823	4.71643	0.0298757	0.999983
SPDYE2	protein_coding	ENSG00000205238.5	-0.431587	2.38374	4.71092	0.0299716	0.999983
RHOBTB3	protein_coding	ENSG00000164292.8	0.195636	8.53199	4.70456	0.0300827	0.999983
CTAGE15	pseudogene	ENSG00000176227.9	0.609123	0.462101	4.7043	0.0300873	0.999983
S100A16	protein_coding	ENSG00000188643.6	0.140853	6.10365	4.70197	0.030128	0.999983
TSPAN12	protein_coding	ENSG00000106025.4	-0.318163	1.75569	4.689	0.0303563	0.999983
ZNF816-ZNF321P	pseudogene	ENSG00000213801.4	-2.4736	0.629358	4.68745	0.0303837	0.999983
CATSPERG	protein_coding	ENSG00000099338.18	-0.379149	2.45267	4.68416	0.030442	0.999983
SLC24A3	protein_coding	ENSG00000185052.7	-0.220809	5.46677	4.68008	0.0305144	0.999983
MYZAP	protein_coding	ENSG00000263155.1	0.832399	1.08047	4.6798	0.0305193	0.999983
ANTXR1	protein_coding	ENSG00000169604.15	-0.26489	3.58552	4.65687	0.0309296	0.999983
RP11-122A3.2	protein_coding	ENSG00000253250.2	-0.287205	2.60999	4.6473	0.0311023	0.999983
LA16c-17H1.3	pseudogene	ENSG00000226160.1	-0.511671	0.645381	4.63486	0.0313287	0.999983
FAM218A	protein_coding	ENSG00000250486.2	0.437861	0.787641	4.63462	0.0313331	0.999983
TSACC	protein_coding	ENSG00000163467.6	0.438769	0.509878	4.62575	0.0314955	0.999983
PMP22	protein_coding	ENSG00000109099.9	-0.287555	4.86376	4.61854	0.0316281	0.999983
CASP8	protein_coding	ENSG00000064012.17	0.18263	4.36616	4.60658	0.0318494	0.999983
DUSP4	protein_coding	ENSG00000120875.4	0.198943	6.33592	4.60105	0.0319523	0.999983
LXN	protein_coding	ENSG00000079257.3	0.353755	7.83187	4.58662	0.0322224	0.999983
DPY19L2P1	pseudogene	ENSG00000189212.8	0.174229	5.08411	4.58387	0.0322742	0.999983
UBE2Q2P2	pseudogene	ENSG00000225273.3	0.461352	1.55023	4.56261	0.0326772	0.999983
C22orf29	protein_coding	ENSG00000215012.4	-0.170811	4.54489	4.5611	0.0327061	0.999983
RGPD6	protein_coding	ENSG00000183054.7	0.151206	6.07836	4.54829	0.0329517	0.999983
GLUD2	protein_coding	ENSG00000182890.3	0.297134	1.88882	4.53323	0.0332427	0.999983
EIF5B	protein_coding	ENSG00000158417.5	0.156486	7.58619	4.52355	0.0334315	0.999983
KRT10	protein_coding	ENSG00000186395.6	0.232608	4.87248	4.52235	0.0334549	0.999983
U3	snoRNA	ENSG00000212195.1	-0.461645	0.649146	4.5177	0.0335459	0.999983
MYEOV	protein_coding	ENSG00000172927.3	0.434972	0.773259	4.49086	0.0340766	0.999983
TAF8	protein_coding	ENSG00000137413.11	-0.16176	4.9738	4.44148	0.0350758	0.999983
TNFRSF1A	protein_coding	ENSG00000067182.3	0.165814	6.68567	4.43977	0.035111	0.999983
SERPINA5	protein_coding	ENSG00000188488.9	0.341843	1.70553	4.42275	0.0354628	0.999983
GATS	pseudogene	ENSG00000239521.2	-0.208406	4.35645	4.41817	0.0355582	0.999983
TNS4	protein_coding	ENSG00000131746.8	0.341354	1.52696	4.37221	0.0365296	0.999983
EIF2S2P4	pseudogene	ENSG00000128692.7	0.304042	3.98734	4.36282	0.0367314	0.999983
AP000476.1	processed_transcript	ENSG00000237484.5	-0.342873	2.15085	4.34579	0.0371006	0.999983
IFRD2	protein_coding	ENSG00000214706.6	0.170335	6.26904	4.33637	0.0373064	0.999983
RP4-617C6.1	lincRNA	ENSG00000233907.1	-0.419405	0.626466	4.32409	0.0375764	0.999983
CTNND2	protein_coding	ENSG00000169862.14	-0.233952	5.51172	4.32365	0.0375862	0.999983
CD101	protein_coding	ENSG00000134256.8	-0.372784	1.03684	4.32194	0.037624	0.999983
AP001468.1	protein_coding	ENSG00000235878.4	-0.376126	2.25468	4.31816	0.0377077	0.999983
AF011889.5	processed_transcript	ENSG00000241489.2	-0.332457	3.40594	4.31639	0.0377469	0.999983
MED20	protein_coding	ENSG00000124641.10	-0.147784	5.00627	4.30652	0.0379665	0.999983
ADAMTS9	protein_coding	ENSG00000163638.9	-0.329733	3.24737	4.29952	0.038123	0.999983
RP11-259K5.2	antisense	ENSG00000270194.1	-0.715733	0.733606	4.29846	0.038147	0.999983
RBM34	protein_coding	ENSG00000188739.10	0.157669	5.20624	4.27192	0.0387471	0.999983
AHRR	protein_coding	ENSG00000063438.12	0.34959	3.27458	4.26937	0.0388054	0.999983
TCP11L2	protein_coding	ENSG00000166046.6	-0.272275	2.41786	4.26265	0.0389591	0.999983
LDLRAD4	protein_coding	ENSG00000168675.14	0.301524	2.93051	4.24704	0.0393187	0.999983
AC006547.8	processed_transcript	ENSG00000243762.1	-0.595598	-0.0878435	4.23544	0.0395885	0.999983
KIAA1841	protein_coding	ENSG00000162929.9	0.179504	4.32321	4.22585	0.0398127	0.999983
AC114730.11	antisense	ENSG00000235351.1	-0.648013	-0.0546153	4.21393	0.0400933	0.999983
FAM129A	protein_coding	ENSG00000135842.12	-0.454966	1.24466	4.2008	0.0404049	0.999983
ZNF713	protein_coding	ENSG00000178665.10	-0.271838	2.27835	4.16916	0.0411663	0.999983
EMC6	protein_coding	ENSG00000127774.6	0.175717	4.6819	4.1558	0.0414922	0.999983
KLHL29	protein_coding	ENSG00000119771.10	-0.29063	2.05708	4.14886	0.0416625	0.999983
TESK2	protein_coding	ENSG00000070759.12	-0.261623	3.11517	4.14019	0.0418766	0.999983
SDAD1	protein_coding	ENSG00000198301.7	0.144052	5.74613	4.1275	0.0421916	0.999983
C10orf112	protein_coding	ENSG00000204740.5	-0.216537	3.85194	4.09912	0.0429056	0.999983
ARSD	protein_coding	ENSG00000006756.11	-0.165748	6.19167	4.09735	0.0429504	0.999983
GP2	protein_coding	ENSG00000169347.12	-0.394855	1.60297	4.09087	0.0431154	0.999983
RP4-592A1.2	pseudogene	ENSG00000185839.2	-3.43186	-0.109012	4.06904	0.043676	0.999983
DLG2	protein_coding	ENSG00000150672.12	-0.261449	2.85755	4.0629	0.0438352	0.999983
SEC14L2	protein_coding	ENSG00000100003.13	0.379178	1.88337	4.05734	0.0439796	0.999983
BPIFB1	protein_coding	ENSG00000125999.6	-0.585792	-0.149149	4.0361	0.0445366	0.999983
SPCS1	protein_coding	ENSG00000114902.9	0.135509	5.8627	4.03331	0.0446104	0.999983
SPECC1L	protein_coding	ENSG00000100014.15	-0.127305	6.05822	4.0313	0.0446635	0.999983
PCDH7	protein_coding	ENSG00000169851.11	-0.211817	6.05327	4.02654	0.0447896	0.999983
ZNF322P1	pseudogene	ENSG00000188801.8	-0.40742	2.03067	4.01052	0.0452171	0.999983
RP11-498C9.2	antisense	ENSG00000262831.1	0.266191	3.5621	4.00138	0.0454631	0.999983
LOXL1-AS1	antisense	ENSG00000261801.1	0.199888	5.38381	3.9979	0.045557	0.999983
GCSH	protein_coding	ENSG00000140905.5	0.198235	6.05418	3.96964	0.0463276	0.999983
LDHA	protein_coding	ENSG00000134333.9	0.153023	9.2404	3.9626	0.0465217	0.999983
LRRC69	protein_coding	ENSG00000214954.4	0.445073	0.305686	3.96083	0.0465707	0.999983
IRF2BP2	protein_coding	ENSG00000168264.6	0.152283	5.73672	3.96035	0.0465841	0.999983
H3F3A	protein_coding	ENSG00000163041.5	0.185067	6.8032	3.95904	0.0466202	0.999983
CCNDBP1	protein_coding	ENSG00000166946.9	-0.163049	4.26656	3.9429	0.0470697	0.999983
SCUBE2	protein_coding	ENSG00000175356.8	-0.146094	5.60504	3.91935	0.0477334	0.999983
ATP8B2	protein_coding	ENSG00000143515.12	-0.156673	5.1308	3.90728	0.0480773	0.999983
FARP1	protein_coding	ENSG00000152767.11	-0.126475	5.61962	3.90625	0.0481067	0.999983
FREM2	protein_coding	ENSG00000150893.9	-0.127876	6.9409	3.9011	0.0482546	0.999983
TMEM189-UBE2V1	protein_coding	ENSG00000124208.16	-0.440502	4.59157	3.89996	0.0482873	0.999983
AC009336.24	lincRNA	ENSG00000226363.3	0.504647	-0.0659475	3.89952	0.0482999	0.999983
CASC10	protein_coding	ENSG00000204682.5	0.302963	2.12565	3.89403	0.048458	0.999983
RP11-24N18.1	antisense	ENSG00000260570.1	-0.475465	1.22405	3.89292	0.0484902	0.999983
TAP1	protein_coding	ENSG00000168394.9	-0.216861	3.61298	3.89197	0.0485175	0.999983
LURAP1L	protein_coding	ENSG00000153714.5	-0.19201	4.55881	3.88987	0.0485783	0.999983
BZW1	protein_coding	ENSG00000082153.13	0.167385	9.21602	3.88602	0.0486897	0.999983
SYTL4	protein_coding	ENSG00000102362.11	-0.214212	4.70985	3.88359	0.0487603	0.999983
MT-TI	Mt_tRNA	ENSG00000210100.1	0.465781	0.831292	3.86248	0.0493774	0.999983
AP3B2	protein_coding	ENSG00000103723.8	-0.336576	1.6915	3.85977	0.0494572	0.999983
ADCY1	protein_coding	ENSG00000164742.10	-0.24404	8.33363	3.85967	0.0494602	0.999983
NET1	protein_coding	ENSG00000173848.14	0.13737	8.35309	3.85852	0.0494939	0.999983
METTL18	protein_coding	ENSG00000171806.7	0.210132	3.87647	3.85103	0.0497154	0.999983
HSD17B12	protein_coding	ENSG00000149084.7	0.190184	4.68406	3.84501	0.0498943	0.999983
SNX29	protein_coding	ENSG00000048471.9	-0.168458	4.86011	3.83776	0.0501105	0.999983
C5AR1	protein_coding	ENSG00000197405.3	-0.434338	0.9896	3.82597	0.050464	0.999983
AC007389.3	lincRNA	ENSG00000235725.1	-0.280242	2.06924	3.81881	0.0506804	0.999983
ALDH4A1	protein_coding	ENSG00000159423.12	-0.170282	5.69634	3.81621	0.0507589	0.999983
MTND2P28	pseudogene	ENSG00000225630.1	0.140979	7.39388	3.81424	0.0508186	0.999983
HPDL	protein_coding	ENSG00000186603.4	0.252664	3.72587	3.81262	0.0508679	0.999983
GDF1	protein_coding	ENSG00000130283.7	0.412954	1.11329	3.81237	0.0508753	0.999983
TMEM25	protein_coding	ENSG00000149582.11	-0.264801	2.85826	3.811	0.0509169	0.999983
POTEF	protein_coding	ENSG00000196604.7	-0.354158	2.06994	3.80884	0.0509828	0.999983
PCDHGA6	protein_coding	ENSG00000253731.1	-0.307423	1.99924	3.7958	0.0513812	0.999983
CSPG4P10	pseudogene	ENSG00000205271.2	-0.307557	1.42912	3.79133	0.0515188	0.999983
MRPL39	protein_coding	ENSG00000154719.9	0.161918	4.67852	3.79123	0.0515218	0.999983
HSFX1	protein_coding	ENSG00000171116.7	-2.32728	-0.482462	3.78977	0.0515668	0.999983
TEX14	protein_coding	ENSG00000121101.11	-0.187124	4.44046	3.77963	0.0518802	0.999983
C1orf52	protein_coding	ENSG00000162642.9	0.154898	4.36218	3.76719	0.0522672	0.999983
RP11-319G6.1	antisense	ENSG00000248932.1	-0.351253	1.20262	3.76578	0.0523115	0.999983
U47924.28	lincRNA	ENSG00000272062.1	0.237715	4.49391	3.76441	0.0523542	0.999983
CTD-3074O7.11	protein_coding	ENSG00000256349.1	-2.93356	0.524908	3.7518	0.0527507	0.999983
KIF20B	protein_coding	ENSG00000138182.10	0.178635	6.3494	3.75177	0.0527515	0.999983
HMOX1	protein_coding	ENSG00000100292.12	-0.245093	3.04558	3.74876	0.0528468	0.999983
HIST1H2AI	protein_coding	ENSG00000196747.3	-0.37437	0.833232	3.74322	0.0530221	0.999983
HEY2	protein_coding	ENSG00000135547.4	-0.252744	3.0098	3.74279	0.053036	0.999983
KCNAB3	protein_coding	ENSG00000170049.5	0.330572	1.47311	3.72814	0.053503	0.999983
LARP7	protein_coding	ENSG00000174720.11	0.130037	5.62311	3.72114	0.0537277	0.999983
HIST2H2AA3	protein_coding	ENSG00000183558.5	-0.213053	3.24482	3.71868	0.0538069	0.999983
POTEKP	pseudogene	ENSG00000204434.4	-0.264926	4.66055	3.71647	0.0538783	0.999983
SYK	protein_coding	ENSG00000165025.10	-0.143721	4.58622	3.71518	0.0539197	0.999983
RP11-1C8.5	lincRNA	ENSG00000261670.1	0.472575	0.0154002	3.71502	0.053925	0.999983
MED31	protein_coding	ENSG00000108590.6	0.211643	3.01055	3.70951	0.0541031	0.999983
KLK11	protein_coding	ENSG00000167757.9	-0.284922	4.51523	3.70676	0.0541926	0.999983
HEATR5A	protein_coding	ENSG00000129493.10	-0.136373	5.84696	3.70569	0.0542271	0.999983
PGR	protein_coding	ENSG00000082175.10	-0.220299	5.36754	3.69847	0.0544623	0.999983
SIK1	protein_coding	ENSG00000142178.7	0.221768	4.7611	3.69408	0.0546058	0.999983
SIAE	protein_coding	ENSG00000110013.8	-0.145454	4.56162	3.69061	0.0547198	0.999983
KIAA0319	protein_coding	ENSG00000137261.9	-0.286173	1.9827	3.69034	0.0547284	0.999983
TGFBI	protein_coding	ENSG00000120708.11	0.390729	4.53157	3.68672	0.0548475	0.999983
LOXL1	protein_coding	ENSG00000129038.11	0.230971	5.80334	3.68598	0.0548718	0.999983
RP11-264B17.3	processed_transcript	ENSG00000261067.1	-0.355355	1.78326	3.67858	0.0551157	0.999983
ACAD11	protein_coding	ENSG00000240303.3	-0.181785	5.48674	3.677	0.0551679	0.999983
IFI27L1	protein_coding	ENSG00000165948.6	-0.277829	2.08194	3.66939	0.0554205	0.999983
STAG3	protein_coding	ENSG00000066923.13	-0.198248	4.34599	3.66596	0.0555346	0.999983
DUSP2	protein_coding	ENSG00000158050.4	0.33228	1.0485	3.6566	0.0558474	0.999983
CBFA2T3	protein_coding	ENSG00000129993.10	0.150733	6.61193	3.65579	0.0558747	0.999983
SPDYA	protein_coding	ENSG00000163806.11	-0.534023	-0.02114	3.65484	0.0559066	0.999983
SGK3	protein_coding	ENSG00000104205.8	-0.2007	4.19335	3.65277	0.0559761	0.999983
KIAA1143	protein_coding	ENSG00000163807.4	0.147694	5.40994	3.65197	0.056003	0.999983
PGS1	protein_coding	ENSG00000087157.14	-0.143003	4.75934	3.63939	0.0564277	0.999983
NPY1R	protein_coding	ENSG00000164128.2	-0.218712	5.69996	3.63867	0.056452	0.999983
KRT13	protein_coding	ENSG00000171401.10	0.429775	1.42968	3.63286	0.0566495	0.999983
GS1-124K5.4	lincRNA	ENSG00000237310.1	0.492093	0.338099	3.62846	0.0567994	0.999983
ROM1	protein_coding	ENSG00000149489.4	0.304568	1.77861	3.62602	0.0568827	0.999983
CTA-398F10.2	lincRNA	ENSG00000254153.1	-0.392027	0.650735	3.62409	0.0569487	0.999983
RNF223	protein_coding	ENSG00000237330.2	0.17862	4.73085	3.61597	0.0572274	0.999983
ADAMTS19	protein_coding	ENSG00000145808.4	-0.167514	7.11917	3.59854	0.0578305	0.999983
CTC-203F4.1	protein_coding	ENSG00000224186.3	-0.245194	2.48984	3.59503	0.0579525	0.999983
TFPI2	protein_coding	ENSG00000105825.7	0.351965	2.62381	3.58666	0.0582451	0.999983
INHBA	protein_coding	ENSG00000122641.9	0.515235	0.091337	3.58334	0.0583615	0.999983
TNRC18P1	pseudogene	ENSG00000249661.1	-0.368808	1.57954	3.58318	0.0583674	0.999983
ANKRD36B	pseudogene	ENSG00000196912.8	-0.276661	3.08274	3.57964	0.0584919	0.999983
ARHGAP12	protein_coding	ENSG00000165322.13	0.132854	6.22644	3.57748	0.0585681	0.999983
PCDHA12	protein_coding	ENSG00000251664.2	0.23267	2.95931	3.57493	0.0586578	0.999983
FGFRL1	protein_coding	ENSG00000127418.10	-0.142533	5.16033	3.56876	0.0588761	0.999983
SLC7A5	protein_coding	ENSG00000103257.4	0.211731	7.74764	3.55912	0.0592191	0.999983
TFF1	protein_coding	ENSG00000160182.2	0.242843	8.32879	3.54506	0.0597229	0.999983
SUSD4	protein_coding	ENSG00000143502.9	0.168642	4.2225	3.54333	0.0597855	0.999983
RP11-571M6.7	antisense	ENSG00000257342.1	-0.271297	3.36686	3.53822	0.0599697	0.999983
LRRFIP1P1	pseudogene	ENSG00000240429.1	-0.250878	3.01624	3.53341	0.0601438	0.999983
FAM83A	protein_coding	ENSG00000147689.12	0.264353	2.07397	3.53325	0.0601498	0.999983
CHKB-CPT1B	protein_coding	ENSG00000254413.4	-1.22847	1.03535	3.53093	0.0602338	0.999983
PAPD5	protein_coding	ENSG00000121274.8	0.166719	4.49612	3.52557	0.0604291	0.999983
RP11-395P17.11	antisense	ENSG00000269988.1	-0.299604	1.323	3.52417	0.06048	0.999983
CEP290	protein_coding	ENSG00000198707.10	0.17984	4.83758	3.52215	0.0605539	0.999983
RP11-345J4.8	pseudogene	ENSG00000205534.5	0.338503	3.23716	3.51986	0.0606375	0.999983
CDC14B	protein_coding	ENSG00000081377.12	0.25563	3.14563	3.51436	0.0608392	0.999983
ESR1	protein_coding	ENSG00000091831.16	-0.149889	8.18617	3.51032	0.0609876	0.999983
AL590710.1	pseudogene	ENSG00000256225.1	0.515214	2.54478	3.51031	0.0609881	0.999983
CACNA1I	protein_coding	ENSG00000100346.13	0.482996	0.428011	3.50218	0.0612883	0.999983
RPL9	protein_coding	ENSG00000163682.11	0.131959	6.98944	3.49582	0.061524	0.999983
AC004951.6	processed_transcript	ENSG00000228434.1	-0.227754	3.97079	3.49329	0.0616179	0.999983
ZNF833P	lincRNA	ENSG00000197332.7	-0.332548	1.20951	3.49058	0.0617188	0.999983
SLC25A32	protein_coding	ENSG00000164933.7	0.166846	5.66283	3.49052	0.0617214	0.999983
PTCD2	protein_coding	ENSG00000049883.10	0.192546	3.54179	3.47941	0.0621367	0.999983
ILK	protein_coding	ENSG00000166333.9	-0.140183	5.28828	3.47639	0.0622505	0.999983
HMGA1	protein_coding	ENSG00000137309.15	0.150054	6.63227	3.47207	0.0624133	0.999983
AURKAIP1	protein_coding	ENSG00000175756.9	0.127058	6.30537	3.47114	0.0624483	0.999983
GCC2	protein_coding	ENSG00000135968.15	0.152378	5.94597	3.45702	0.0629837	0.999983
COL12A1	protein_coding	ENSG00000111799.16	-0.273342	5.73251	3.45679	0.0629926	0.999983
RIMBP3	protein_coding	ENSG00000196622.6	-0.415713	1.2397	3.45585	0.0630282	0.999983
CTD-2574D22.6	protein_coding	ENSG00000263136.1	0.268611	2.57869	3.44934	0.0632769	0.999983
EBPL	protein_coding	ENSG00000123179.9	0.202975	4.70389	3.44876	0.0632991	0.999983
TP73	protein_coding	ENSG00000078900.10	-0.19372	4.15961	3.43231	0.0639326	0.999983
RP11-598P20.5	protein_coding	ENSG00000254673.1	-0.538838	1.08919	3.43148	0.0639647	0.999983
CCDC58	protein_coding	ENSG00000160124.5	0.205042	4.23627	3.42856	0.0640781	0.999983
ZNF790	protein_coding	ENSG00000197863.4	-0.291911	1.54817	3.42842	0.0640835	0.999983
FBN1	protein_coding	ENSG00000166147.9	-0.281931	2.08278	3.42344	0.0642769	0.999983
CTD-2031P19.3	antisense	ENSG00000227908.3	-0.467358	0.139701	3.41902	0.0644492	0.999983
PFKFB3	protein_coding	ENSG00000170525.14	0.212451	6.14327	3.41809	0.0644857	0.999983
COL6A1	protein_coding	ENSG00000142156.10	-0.255081	2.93522	3.41509	0.0646027	0.999983
CHMP7	protein_coding	ENSG00000147457.9	-0.118634	5.74958	3.41308	0.0646817	0.999983
CTD-2116N17.1	protein_coding	ENSG00000259316.2	-0.383587	0.609207	3.41023	0.0647935	0.999983
CTB-131B5.5	processed_transcript	ENSG00000254363.2	-0.372677	0.749966	3.40335	0.065064	0.999983
PDK1	protein_coding	ENSG00000152256.8	0.197739	3.24908	3.40294	0.0650802	0.999983
PCDH10	protein_coding	ENSG00000138650.6	-0.21974	6.9313	3.3901	0.0655889	0.999983
NFIX	protein_coding	ENSG00000008441.12	-0.249932	1.80299	3.38643	0.0657352	0.999983
DDX12P	pseudogene	ENSG00000214826.4	-0.170222	5.11739	3.38214	0.0659066	0.999983
ST6GALNAC4	protein_coding	ENSG00000136840.14	0.251118	3.67532	3.37358	0.0662497	0.999983
AC027612.6	pseudogene	ENSG00000143429.4	-0.227767	2.63693	3.37153	0.0663321	0.999983
PKD1P5	pseudogene	ENSG00000254681.2	-0.310835	3.38794	3.36989	0.0663984	0.999983
C4orf48	protein_coding	ENSG00000243449.2	0.732876	2.65643	3.36192	0.0667204	0.999983
PCDHGB6	protein_coding	ENSG00000253305.1	-0.344589	1.24605	3.35617	0.0669536	0.999983
SNHG3	sense_intronic	ENSG00000242125.2	0.138354	5.50254	3.35579	0.066969	0.999983
LINC00883	lincRNA	ENSG00000243701.1	-0.262795	2.11019	3.35532	0.0669884	0.999983
C17orf89	protein_coding	ENSG00000224877.3	0.312746	4.49673	3.35382	0.0670492	0.999983
MUC5B	protein_coding	ENSG00000117983.13	0.323783	7.02377	3.34242	0.0675154	0.999983
TSPY26P	pseudogene	ENSG00000235217.5	-0.322932	1.34487	3.33577	0.0677886	0.999983
CLTB	protein_coding	ENSG00000175416.8	0.142203	6.35675	3.33548	0.0678007	0.999983
FAM216A	protein_coding	ENSG00000204856.7	0.194554	3.51956	3.32337	0.0683018	0.999983
SAMD12	protein_coding	ENSG00000177570.9	0.148918	4.31726	3.31415	0.068686	0.999983
AP000304.12	protein_coding	ENSG00000249209.1	0.380995	2.50238	3.31202	0.068775	0.999983
ZNF417	protein_coding	ENSG00000173480.6	-0.171698	4.09132	3.30976	0.0688696	0.999983
RP11-27M24.1	antisense	ENSG00000256013.1	-2.9823	-1.15053	3.29815	0.0693581	0.999983
DNAJB9	protein_coding	ENSG00000128590.4	0.174089	4.08387	3.28996	0.0697049	0.999983
POT1	protein_coding	ENSG00000128513.9	0.143987	4.74364	3.28889	0.0697504	0.999983
ERMAP	protein_coding	ENSG00000164010.9	-0.190392	3.60035	3.28822	0.0697785	0.999983
RP11-927P21.5	pseudogene	ENSG00000263647.1	-0.366272	1.56372	3.28411	0.0699537	0.999983
PLIN4	protein_coding	ENSG00000167676.3	-0.323471	2.28903	3.27966	0.0701436	0.999983
FRS3	protein_coding	ENSG00000137218.6	-0.38994	0.781452	3.27778	0.070224	0.999983
CCDC92	protein_coding	ENSG00000119242.4	-0.14701	4.50476	3.27384	0.0703925	0.999983
BOLA2B	protein_coding	ENSG00000169627.7	0.137936	5.90401	3.26763	0.0706597	0.999983
AC005253.4	antisense	ENSG00000268983.1	0.659026	-0.204733	3.26534	0.0707583	0.999983
KIAA1683	protein_coding	ENSG00000130518.11	-0.320958	3.37656	3.26065	0.070961	0.999983
SLX1A	protein_coding	ENSG00000132207.13	0.156659	6.17952	3.26046	0.0709692	0.999983
ZBTB40	protein_coding	ENSG00000184677.12	-0.127034	5.67159	3.25738	0.0711029	0.999983
SPDYE1	protein_coding	ENSG00000136206.3	-0.460654	0.6162	3.25659	0.0711369	0.999983
TOMM22	protein_coding	ENSG00000100216.4	0.13557	5.73522	3.25365	0.0712644	0.999983
MRPL19	protein_coding	ENSG00000115364.9	0.14439	6.3804	3.25245	0.0713166	0.999983
SNHG17	processed_transcript	ENSG00000196756.7	0.188055	4.06863	3.24525	0.0716306	0.999983
RP11-552M11.4	sense_overlapping	ENSG00000243960.1	0.299017	2.60762	3.2433	0.0717162	0.999983
LRRTM4	protein_coding	ENSG00000176204.9	-0.367011	1.31312	3.22712	0.0724278	0.999983
DRP2	protein_coding	ENSG00000102385.8	-0.381688	0.392596	3.22514	0.0725156	0.999983
CTD-2517M22.14	processed_transcript	ENSG00000255182.1	-0.481228	0.928876	3.22074	0.0727107	0.999983
CTC-277H1.7	processed_transcript	ENSG00000262691.1	-0.359964	0.65888	3.21796	0.0728342	0.999983
CEBPA	protein_coding	ENSG00000245848.2	1.21116	1.47693	3.20991	0.0731934	0.999983
RP5-1112D6.8	antisense	ENSG00000272356.1	-0.39287	0.694619	3.20606	0.073366	0.999983
FAM160A1	protein_coding	ENSG00000164142.11	-0.225097	3.14506	3.20525	0.0734021	0.999983
CA2	protein_coding	ENSG00000104267.5	-0.124967	7.93123	3.20209	0.073544	0.999983
LAMB3	protein_coding	ENSG00000196878.8	0.226963	3.84065	3.19865	0.0736992	0.999983
MT-TL2	Mt_tRNA	ENSG00000210191.1	0.394798	2.48131	3.19577	0.0738289	0.999983
CYTH2	protein_coding	ENSG00000105443.9	-0.152918	6.72373	3.19101	0.0740441	0.999983
AC007318.5	pseudogene	ENSG00000172974.10	-0.77282	-0.296272	3.1904	0.0740717	0.999983
RAD18	protein_coding	ENSG00000070950.5	0.133937	5.38883	3.18551	0.0742938	0.999983
KIAA0226L	protein_coding	ENSG00000102445.14	-0.272914	1.76058	3.18316	0.0744006	0.999983
RP11-420K14.6	pseudogene	ENSG00000269845.1	0.480752	0.16057	3.17737	0.0746646	0.999983
BHLHE40	protein_coding	ENSG00000134107.4	0.242186	4.13226	3.16503	0.075231	0.999983
AC127904.2	sense_intronic	ENSG00000230732.2	-0.417138	0.201935	3.16084	0.0754245	0.999983
IZUMO4	protein_coding	ENSG00000099840.9	-0.536655	-0.129726	3.15863	0.0755266	0.999983
PYGO1	protein_coding	ENSG00000171016.7	0.263371	2.05595	3.1582	0.0755466	0.999983
RP13-516M14.4	lincRNA	ENSG00000265692.1	-0.447678	-0.142291	3.15237	0.0758168	0.999983
RP11-572P18.1	pseudogene	ENSG00000220842.5	0.161771	7.53254	3.15116	0.0758732	0.999983
RP11-498C9.13	antisense	ENSG00000263585.1	0.452735	1.26375	3.13872	0.0764536	0.999983
COA6	protein_coding	ENSG00000168275.10	0.175623	4.17122	3.13222	0.0767593	0.999983
RP11-196G11.1	protein_coding	ENSG00000255439.2	-0.308099	1.51613	3.1293	0.0768966	0.999983
MPZL2	protein_coding	ENSG00000149573.4	0.178832	5.99719	3.12875	0.0769226	0.999983
CYP4F43P	pseudogene	ENSG00000239402.2	-0.392216	0.773366	3.12616	0.0770452	0.999983
PARP8	protein_coding	ENSG00000151883.12	-0.290097	1.81289	3.1232	0.0771853	0.999983
SEC61G	protein_coding	ENSG00000132432.9	0.136467	6.1979	3.12099	0.0772899	0.999983
NPAS3	protein_coding	ENSG00000151322.14	-0.371423	0.648861	3.11613	0.0775205	0.999983
LSS	protein_coding	ENSG00000160285.10	-0.149271	7.57247	3.11031	0.077798	0.999983
TMED7-TICAM2	protein_coding	ENSG00000251201.4	-0.390197	1.4948	3.10769	0.0779235	0.999983
STARD4-AS1	antisense	ENSG00000246859.2	-0.336989	1.03369	3.10141	0.0782244	0.999983
EIF4A1P10	pseudogene	ENSG00000229132.2	-0.686813	0.186814	3.09832	0.0783734	0.999983
PITPNM1	protein_coding	ENSG00000110697.8	0.157341	4.6214	3.09647	0.0784623	0.999983
CREM	protein_coding	ENSG00000095794.15	0.196488	3.78308	3.0938	0.078591	0.999983
SASS6	protein_coding	ENSG00000156876.8	0.179683	4.17231	3.09365	0.0785985	0.999983
LRRC26	protein_coding	ENSG00000184709.7	0.773048	1.92618	3.09245	0.0786564	0.999983
OTX1	protein_coding	ENSG00000115507.5	0.25358	1.65058	3.08352	0.0790892	0.999983
LINC00886	lincRNA	ENSG00000240875.1	-0.301805	2.42053	3.07581	0.079465	0.999983
RPF2	protein_coding	ENSG00000197498.8	0.185088	5.59835	3.07536	0.079487	0.999983
PSMB2	protein_coding	ENSG00000126067.7	0.125479	6.7214	3.07133	0.079684	0.999983
SNRPB2	protein_coding	ENSG00000125870.6	0.136503	6.33834	3.07061	0.0797194	0.999983
AC004797.1	pseudogene	ENSG00000229944.2	0.156783	5.33027	3.06885	0.0798058	0.999983
CDR1	protein_coding	ENSG00000184258.5	-0.452678	0.562132	3.06579	0.0799561	0.999983
ALDH3B1	protein_coding	ENSG00000006534.11	0.232229	4.67587	3.06524	0.0799832	0.999983
NAP1L6	protein_coding	ENSG00000204118.1	-0.348368	0.524014	3.0618	0.0801528	0.999983
MACF1	protein_coding	ENSG00000127603.19	-0.128163	7.04776	3.05916	0.0802831	0.999983
SFXN4	protein_coding	ENSG00000183605.12	0.182485	4.2375	3.05714	0.080383	0.999983
RAB11FIP3	protein_coding	ENSG00000090565.11	-0.134682	5.96279	3.05465	0.0805064	0.999983
TRMT10A	protein_coding	ENSG00000145331.9	0.196965	3.63809	3.0541	0.0805338	0.999983
LRRC8D	protein_coding	ENSG00000171492.10	0.14202	4.70654	3.05295	0.0805905	0.999983
CHCHD1	protein_coding	ENSG00000172586.7	0.139471	4.91554	3.05012	0.0807309	0.999983
TMEM184A	protein_coding	ENSG00000164855.11	0.128862	5.59349	3.03692	0.0813904	0.999983
CCDC88B	protein_coding	ENSG00000168071.17	0.333326	0.823096	3.03557	0.0814581	0.999983
ZNF579	protein_coding	ENSG00000218891.2	0.25871	3.14348	3.03366	0.0815537	0.999983
ETV3	protein_coding	ENSG00000117036.7	-0.116828	5.28762	3.02679	0.0818998	0.999983
DCAF11	protein_coding	ENSG00000100897.13	-0.14148	6.78186	3.02639	0.0819203	0.999983
RP11-20D14.6	lincRNA	ENSG00000249790.2	-0.321677	1.54441	3.02437	0.0820221	0.999983
NAGK	protein_coding	ENSG00000124357.7	-0.141078	5.81673	3.02232	0.0821257	0.999983
ZMYM6	protein_coding	ENSG00000163867.12	0.146678	4.29447	3.02096	0.082195	0.999983
FAM212B	protein_coding	ENSG00000197852.8	-0.227981	4.01296	3.02081	0.0822025	0.999983
CCDC129	protein_coding	ENSG00000180347.9	-0.591084	-0.0580184	3.01734	0.0823787	0.999983
TCF7L1	protein_coding	ENSG00000152284.4	-0.2497	2.26626	3.01	0.0827522	0.999983
BCCIP	protein_coding	ENSG00000107949.12	0.144934	5.90549	3.00906	0.0828005	0.999983
BCL6	protein_coding	ENSG00000113916.13	-0.215483	3.24534	3.00738	0.082886	0.999983
WBP1	protein_coding	ENSG00000239779.2	-0.18186	5.6383	3.00454	0.0830318	0.999983
ACBD7	protein_coding	ENSG00000176244.6	-0.209954	3.32161	3.00326	0.0830969	0.999983
LRRC37A4P	pseudogene	ENSG00000214425.2	-0.230144	2.69077	2.99279	0.0836358	0.999983
DDAH1	protein_coding	ENSG00000153904.14	-0.153119	5.16403	2.99269	0.0836409	0.999983
RGS6	protein_coding	ENSG00000182732.12	-0.318157	2.01494	2.98787	0.0838903	0.999983
GBP2	protein_coding	ENSG00000162645.8	-0.256221	2.98272	2.9827	0.0841589	0.999983
GREB1L	protein_coding	ENSG00000141449.9	-0.173281	4.18755	2.98246	0.0841713	0.999983
TRNP1	protein_coding	ENSG00000253368.3	0.29524	1.74785	2.9821	0.08419	0.999983
AC016747.3	processed_transcript	ENSG00000212978.5	0.18954	3.23475	2.982	0.0841953	0.999983
RPL35	protein_coding	ENSG00000136942.10	0.120136	9.29358	2.98094	0.0842504	0.999983
MRPL3	protein_coding	ENSG00000114686.4	0.139646	7.23406	2.97978	0.0843108	0.999983
RP11-483P21.2	antisense	ENSG00000260228.1	0.408922	0.12906	2.97944	0.0843285	0.999983
RFK	protein_coding	ENSG00000135002.7	0.179472	5.03994	2.97866	0.0843693	0.999983
AC093838.4	pseudogene	ENSG00000152117.13	-0.126296	5.47538	2.97189	0.0847229	0.999983
ELOVL2	protein_coding	ENSG00000197977.3	-0.172535	6.08647	2.96842	0.084905	0.999983
RPL13P12	pseudogene	ENSG00000215030.4	0.130428	6.37511	2.9679	0.084932	0.999983
SPCS2	protein_coding	ENSG00000118363.7	0.13326	6.0773	2.96728	0.0849648	0.999983
SPTAN1	protein_coding	ENSG00000197694.9	-0.122753	8.28298	2.96453	0.0851092	0.999983
C19orf33	protein_coding	ENSG00000167644.7	0.138927	5.04795	2.96449	0.0851111	0.999983
SLC4A7	protein_coding	ENSG00000033867.12	0.145168	6.11107	2.9642	0.0851266	0.999983
RFX5	protein_coding	ENSG00000143390.13	-0.198395	5.45207	2.96376	0.0851496	0.999983
ADAM1A	pseudogene	ENSG00000229186.3	-0.213703	2.37058	2.96362	0.0851571	0.999983
KIAA0195	protein_coding	ENSG00000177728.10	-0.200652	4.37569	2.95862	0.0854209	0.999983
MRGPRX3	protein_coding	ENSG00000179826.5	0.412942	0.690034	2.95818	0.0854443	0.999983
PCLO	protein_coding	ENSG00000186472.14	-0.17237	4.55138	2.95776	0.0854663	0.999983
RNU6-36P	snRNA	ENSG00000206899.1	5.16148	-0.420722	2.95556	0.0855826	0.999983
DPCD	protein_coding	ENSG00000166171.8	0.181191	3.81763	2.95121	0.0858132	0.999983
KRT80	protein_coding	ENSG00000167767.9	0.283068	7.82142	2.95082	0.0858339	0.999983
RALB	protein_coding	ENSG00000144118.9	0.123903	6.91506	2.95062	0.0858446	0.999983
PARVB	protein_coding	ENSG00000188677.9	0.41013	0.73991	2.94936	0.0859118	0.999983
ATP7A	protein_coding	ENSG00000165240.13	-0.184923	4.32619	2.94828	0.085969	0.999983
FSTL3	protein_coding	ENSG00000070404.5	0.227134	4.32861	2.94674	0.0860511	0.999983
DNLZ	protein_coding	ENSG00000213221.4	0.230771	3.79071	2.94341	0.0862285	0.999983
RP11-542C16.2	protein_coding	ENSG00000261915.1	-0.843744	-0.213381	2.94189	0.0863095	0.999983
FAM203A	protein_coding	ENSG00000235173.2	0.128243	5.23496	2.93995	0.0864133	0.999983
PCDHGB1	protein_coding	ENSG00000254221.1	-0.207582	3.87555	2.93825	0.0865043	0.999983
HSD17B7P2	pseudogene	ENSG00000099251.10	-0.257626	1.85108	2.93586	0.0866327	0.999983
RP5-1086K13.1	lincRNA	ENSG00000224950.1	-0.429772	0.651863	2.9348	0.0866896	0.999983
CCDC83	protein_coding	ENSG00000150676.8	0.226727	3.53091	2.92977	0.08696	0.999983
MSI1	protein_coding	ENSG00000135097.2	0.173971	3.4569	2.92686	0.0871167	0.999983
RP11-34P13.7	lincRNA	ENSG00000238009.2	-0.235755	2.59127	2.92376	0.0872845	0.999983
CMAHP	pseudogene	ENSG00000168405.10	0.3796	0.367041	2.92154	0.0874044	0.999983
MYO1D	protein_coding	ENSG00000176658.12	-0.105776	6.19525	2.92088	0.0874401	0.999983
RP11-97C16.1	antisense	ENSG00000271870.1	-0.354495	0.537793	2.91486	0.0877672	0.999983
PSMC1	protein_coding	ENSG00000100764.9	0.141925	8.2498	2.91473	0.0877742	0.999983
POLR2A	protein_coding	ENSG00000181222.10	-0.13536	8.46888	2.91437	0.0877939	0.999983
ZNF224	protein_coding	ENSG00000267680.1	-0.177236	3.78157	2.91136	0.0879574	0.999983
SLC25A17	protein_coding	ENSG00000100372.10	0.140447	4.61801	2.90976	0.0880452	0.999983
KIAA0226	protein_coding	ENSG00000145016.9	-0.113857	5.56053	2.90891	0.0880913	0.999983
GALE	protein_coding	ENSG00000117308.10	0.163552	4.67706	2.90741	0.0881734	0.999983
RP11-524H19.2	antisense	ENSG00000224984.1	-0.348143	2.5912	2.90694	0.0881993	0.999983
ZNF776	protein_coding	ENSG00000152443.8	-0.150977	4.42093	2.90634	0.088232	0.999983
ARHGDIG	protein_coding	ENSG00000242173.4	0.23661	2.21451	2.90315	0.0884067	0.999983
HTATSF1P2	pseudogene	ENSG00000271361.1	0.252314	1.65712	2.8949	0.0888602	0.999983
HECTD3	protein_coding	ENSG00000126107.10	-0.121303	4.92627	2.89446	0.0888847	0.999983
NOP56	protein_coding	ENSG00000101361.10	0.124759	7.35275	2.89358	0.0889331	0.999983
SLC35E2	protein_coding	ENSG00000215790.2	-0.230178	2.79428	2.89306	0.0889621	0.999983
RP11-96L14.7	antisense	ENSG00000236782.1	0.407401	0.678703	2.89245	0.0889953	0.999983
BMP1	protein_coding	ENSG00000168487.13	0.187999	4.06201	2.8918	0.0890314	0.999983
SPHK1	protein_coding	ENSG00000176170.9	0.180116	3.83186	2.89095	0.0890786	0.999983
PRR7	protein_coding	ENSG00000131188.7	0.311785	3.57746	2.88553	0.0893785	0.999983
CTSH	protein_coding	ENSG00000103811.11	0.134493	6.16574	2.88379	0.0894753	0.999983
STXBP1	protein_coding	ENSG00000136854.13	-0.131113	4.95785	2.88378	0.089476	0.999983
ERVW-1	protein_coding	ENSG00000242950.2	-0.278503	1.60387	2.88176	0.089588	0.999983
LACTB2	protein_coding	ENSG00000147592.4	0.152	4.55147	2.88001	0.0896854	0.999983
PNPT1	protein_coding	ENSG00000138035.10	0.161894	6.08173	2.87324	0.0900631	0.999983
CTC-575D19.1	pseudogene	ENSG00000233913.6	0.465328	0.272779	2.87112	0.0901819	0.999983
AMIGO3	protein_coding	ENSG00000176020.7	-0.460817	2.14572	2.86755	0.0903821	0.999983
MAP6	protein_coding	ENSG00000171533.7	-0.463973	-0.0568214	2.8653	0.090509	0.999983
PTPN13	protein_coding	ENSG00000163629.8	-0.122355	5.72019	2.86131	0.0907335	0.999983
PDCD2	protein_coding	ENSG00000071994.6	0.119993	6.23891	2.86108	0.0907466	0.999983
AC083899.3	pseudogene	ENSG00000204745.3	0.256668	2.44373	2.85931	0.0908463	0.999983
MATK	protein_coding	ENSG00000007264.9	0.18711	3.35909	2.857	0.0909768	0.999983
N6AMT1	protein_coding	ENSG00000156239.7	0.168869	3.5121	2.85174	0.0912749	0.999983
RAB5B	protein_coding	ENSG00000111540.11	-0.121701	6.96229	2.84863	0.0914519	0.999983
ARID5B	protein_coding	ENSG00000150347.10	-0.131141	5.52222	2.84845	0.0914619	0.999983
C3orf17	protein_coding	ENSG00000163608.10	0.124779	5.67044	2.8476	0.0915105	0.999983
SLC39A4	protein_coding	ENSG00000147804.5	0.15487	4.45868	2.8465	0.091573	0.999983
RP13-977J11.2	lincRNA	ENSG00000256576.1	-0.360266	0.71062	2.84334	0.0917534	0.999983
RP11-436G20.1	pseudogene	ENSG00000228243.2	0.382284	0.232674	2.84092	0.0918914	0.999983
ULK2	protein_coding	ENSG00000083290.15	-0.157165	4.6947	2.83858	0.0920256	0.999983
SRCAP	protein_coding	ENSG00000080603.12	-0.130394	8.04962	2.83478	0.0922437	0.999983
ZNF699	protein_coding	ENSG00000196110.3	-0.379187	0.375146	2.83471	0.0922477	0.999983
RP11-434D12.1	antisense	ENSG00000268279.1	-0.426508	0.790186	2.8324	0.0923801	0.999983
LIAS	protein_coding	ENSG00000121897.9	0.191255	3.20659	2.82597	0.0927508	0.999983
DLK2	protein_coding	ENSG00000171462.10	-0.348551	0.741567	2.82159	0.0930045	0.999983
RALGAPA1P	pseudogene	ENSG00000229419.1	-0.539881	-0.152073	2.82153	0.0930078	0.999983
ORC3	protein_coding	ENSG00000135336.9	0.148507	5.88213	2.8178	0.0932238	0.999983
RAMP3	protein_coding	ENSG00000122679.4	-0.321989	4.89683	2.81697	0.0932723	0.999983
SHISA9	protein_coding	ENSG00000237515.6	-0.122415	5.08779	2.81684	0.0932798	0.999983
RSC1A1	protein_coding	ENSG00000215695.1	-0.299424	2.31865	2.81103	0.0936185	0.999983
AC005944.2	antisense	ENSG00000267469.1	0.220642	2.2879	2.8094	0.0937133	0.999983
SLC19A1	protein_coding	ENSG00000173638.14	0.156726	5.4865	2.80695	0.0938568	0.999983
RP11-489N22.3	lincRNA	ENSG00000269909.1	-0.231439	2.4825	2.8068	0.0938657	0.999983
PNP	protein_coding	ENSG00000198805.7	0.122318	6.31348	2.8038	0.0940415	0.999983
AC113189.5	antisense	ENSG00000233223.2	0.225806	1.97972	2.79709	0.0944354	0.999983
SSB	protein_coding	ENSG00000138385.11	0.130313	7.61181	2.79575	0.0945144	0.999983
PTPRQ	protein_coding	ENSG00000139304.7	-0.410337	0.172518	2.79262	0.0946992	0.999983
NAA25	protein_coding	ENSG00000111300.5	0.121362	6.56169	2.79246	0.0947085	0.999983
USP22	protein_coding	ENSG00000124422.7	-0.114727	7.95241	2.79162	0.0947582	0.999983
RP11-265D17.2	antisense	ENSG00000254680.1	0.478329	-0.00553678	2.78999	0.0948548	0.999983
FAM211A	protein_coding	ENSG00000181350.7	-0.235316	2.22697	2.78635	0.0950708	0.999983
LRFN4	protein_coding	ENSG00000173621.8	0.171048	4.06885	2.78634	0.0950712	0.999983
FUCA1	protein_coding	ENSG00000179163.11	-0.126638	4.61009	2.78516	0.0951414	0.999983
RP11-629O1.2	lincRNA	ENSG00000261220.2	0.41966	0.771575	2.78352	0.0952385	0.999983
LTBP1	protein_coding	ENSG00000049323.11	-0.112715	5.39663	2.78287	0.0952772	0.999983
KIF3C	protein_coding	ENSG00000084731.9	-0.138808	4.63136	2.78158	0.0953542	0.999983
FAM171A2	protein_coding	ENSG00000161682.10	0.212609	3.64789	2.77794	0.0955709	0.999983
TNIP1	protein_coding	ENSG00000145901.10	-0.113754	5.7018	2.77555	0.0957137	0.999983
LL22NC03-86G7.1	antisense	ENSG00000224086.3	-0.422935	0.398478	2.7755	0.0957166	0.999983
MTHFR	protein_coding	ENSG00000177000.6	-0.177879	4.01345	2.77515	0.0957374	0.999983
HIST1H2BG	protein_coding	ENSG00000187990.4	-0.25644	1.68278	2.77373	0.0958226	0.999983
NPC2	protein_coding	ENSG00000119655.4	-0.113804	5.27849	2.76939	0.0960827	0.999983
COL5A2	protein_coding	ENSG00000204262.7	-0.241609	2.57598	2.76582	0.0962975	0.999983
ISL2	protein_coding	ENSG00000159556.5	-0.453461	-0.235934	2.76582	0.0962976	0.999983
SGPL1	protein_coding	ENSG00000166224.12	-0.10213	6.48631	2.76496	0.096349	0.999983
SLX1B	protein_coding	ENSG00000181625.13	-0.62225	1.91353	2.76352	0.0964361	0.999983
ST3GAL4	protein_coding	ENSG00000110080.14	0.133013	5.64169	2.76033	0.0966284	0.999983
VAMP5	protein_coding	ENSG00000168899.4	-0.262167	1.38981	2.75638	0.0968672	0.999983
SCCPDH	protein_coding	ENSG00000143653.9	0.141321	6.66594	2.75371	0.0970288	0.999983
GLRX3	protein_coding	ENSG00000108010.7	0.124475	6.42066	2.75175	0.0971483	0.999983
RP11-706O15.7	lincRNA	ENSG00000205662.2	0.524541	-0.380713	2.74853	0.0973441	0.999983
RASGRP1	protein_coding	ENSG00000172575.7	0.244258	5.1269	2.74708	0.097432	0.999983
RP11-345J4.5	protein_coding	ENSG00000261740.1	0.123693	6.42203	2.74544	0.0975324	0.999983
RP3-325F22.5	antisense	ENSG00000272189.1	0.322107	1.27439	2.73726	0.0980326	0.999983
AATK	protein_coding	ENSG00000181409.7	0.483855	-0.0738884	2.73568	0.09813	0.999983
C11orf48	protein_coding	ENSG00000162194.8	0.102785	6.32099	2.73285	0.0983035	0.999983
PFKP	protein_coding	ENSG00000067057.11	0.126845	7.99826	2.72715	0.0986554	0.999983
CTD-2270N23.1	pseudogene	ENSG00000213862.4	-0.390404	-0.00197117	2.72649	0.0986959	0.999983
PITX1	protein_coding	ENSG00000069011.11	0.214185	3.29835	2.72044	0.0990708	0.999983
KIAA1324L	protein_coding	ENSG00000164659.10	-0.143945	4.0488	2.719	0.0991603	0.999983
CCDC121	protein_coding	ENSG00000176714.9	-0.217318	2.50981	2.71701	0.0992837	0.999983
RRP15	protein_coding	ENSG00000067533.5	0.17371	5.99404	2.70994	0.0997246	0.999983
BOLA2	protein_coding	ENSG00000183336.7	0.338263	3.16138	2.70815	0.0998364	0.999983
RP4-625H18.2	lincRNA	ENSG00000228412.2	0.321846	1.46534	2.70708	0.099904	0.999983
MSH5-SAPCD1	protein_coding	ENSG00000255152.4	-0.444807	2.68142	2.70679	0.0999218	0.999983
CTD-2547E10.2	pseudogene	ENSG00000180747.11	-0.233688	4.86126	2.70539	0.10001	0.999983
PPP1R1C	protein_coding	ENSG00000150722.6	0.271952	1.24099	2.70445	0.100069	0.999983
NPM1	protein_coding	ENSG00000181163.9	0.128675	10.6527	2.704	0.100097	0.999983
PAICS	protein_coding	ENSG00000128050.4	0.116799	8.23248	2.70339	0.100135	0.999983
ZFYVE1	protein_coding	ENSG00000165861.9	-0.171703	4.42618	2.70273	0.100176	0.999983
ADSS	protein_coding	ENSG00000035687.9	0.117029	5.96637	2.70145	0.100257	0.999983
RP11-680G24.4	pseudogene	ENSG00000261819.1	-0.38172	-0.0073327	2.70121	0.100272	0.999983
ARG2	protein_coding	ENSG00000081181.3	-0.321318	0.826074	2.69901	0.100411	0.999983
SLC16A6	protein_coding	ENSG00000108932.7	0.170284	4.74425	2.69516	0.100654	0.999983
CREG2	protein_coding	ENSG00000175874.4	0.249728	2.83435	2.69441	0.100701	0.999983
GLDC	protein_coding	ENSG00000178445.8	0.440927	0.0375142	2.69423	0.100712	0.999983
SLC6A6	protein_coding	ENSG00000131389.12	-0.121348	6.85091	2.69312	0.100782	0.999983
CASP8AP2	processed_transcript	ENSG00000118412.8	0.125358	6.11036	2.69224	0.100838	0.999983
AC013268.3	pseudogene	ENSG00000235721.1	0.385261	0.825573	2.69126	0.1009	0.999983
RETSAT	protein_coding	ENSG00000042445.9	-0.126111	5.02489	2.68552	0.101264	0.999983
RP1-283E3.8	processed_transcript	ENSG00000268575.1	-0.233816	3.87517	2.68312	0.101417	0.999983
U2SURP	protein_coding	ENSG00000163714.13	0.125786	7.26676	2.68214	0.101479	0.999983
PDE4A	protein_coding	ENSG00000065989.11	0.303307	0.9515	2.68066	0.101574	0.999983
FAM72C	protein_coding	ENSG00000203817.5	0.662049	0.612658	2.67741	0.101781	0.999983
KLHL24	protein_coding	ENSG00000114796.10	-0.245211	3.70016	2.67213	0.102119	0.999983
EXTL3	protein_coding	ENSG00000012232.4	-0.114365	5.07139	2.6707	0.102211	0.999983
EHD2	protein_coding	ENSG00000024422.7	0.190207	3.30735	2.66961	0.102281	0.999983
KCNC3	protein_coding	ENSG00000131398.9	-0.222872	3.18384	2.66699	0.10245	0.999983
RP11-282O18.6	lincRNA	ENSG00000270113.1	0.345347	0.561123	2.66682	0.10246	0.999983
NOS1AP	protein_coding	ENSG00000198929.8	-0.220539	3.74749	2.66324	0.102691	0.999983
CTNS	protein_coding	ENSG00000040531.10	-0.159938	3.45833	2.66263	0.102731	0.999983
RP11-783K16.5	antisense	ENSG00000256940.1	0.274953	1.80175	2.66155	0.1028	0.999983
ESF1	protein_coding	ENSG00000089048.10	0.154139	5.30476	2.66021	0.102887	0.999983
AC017081.1	protein_coding	ENSG00000269633.1	-0.307334	2.03379	2.65725	0.103079	0.999983
AC053503.4	antisense	ENSG00000229525.1	0.375133	0.529328	2.65717	0.103084	0.999983
AL513327.1	pseudogene	ENSG00000256142.1	0.521293	0.994197	2.65628	0.103142	0.999983
SLIT2	protein_coding	ENSG00000145147.15	-0.174783	4.40851	2.6561	0.103153	0.999983
DARS	protein_coding	ENSG00000115866.6	0.112923	6.77142	2.64858	0.103642	0.999983
INSR	protein_coding	ENSG00000171105.9	-0.12895	4.5753	2.64646	0.103781	0.999983
TBC1D8B	protein_coding	ENSG00000133138.15	0.10907	6.50748	2.6459	0.103818	0.999983
CDKN2AIPNL	protein_coding	ENSG00000237190.3	0.117854	5.19342	2.6431	0.104001	0.999983
ADORA2B	protein_coding	ENSG00000170425.3	0.422902	0.407498	2.63954	0.104234	0.999983
CCDC74A	protein_coding	ENSG00000163040.10	-0.129407	4.7191	2.63916	0.104259	0.999983
TNFRSF19	protein_coding	ENSG00000127863.11	-0.301938	1.15031	2.63857	0.104298	0.999983
SKIL	protein_coding	ENSG00000136603.9	0.125926	6.57797	2.63602	0.104465	0.999983
ARHGAP35	protein_coding	ENSG00000160007.13	-0.111095	7.47313	2.63506	0.104528	0.999983
TLE4	protein_coding	ENSG00000106829.14	-0.152845	4.43893	2.63405	0.104595	0.999983
CTC-228N24.3	lincRNA	ENSG00000245937.3	0.110777	5.00097	2.6315	0.104763	0.999983
HNF1A	protein_coding	ENSG00000135100.13	0.40576	0.000675234	2.62935	0.104905	0.999983
F12	protein_coding	ENSG00000131187.5	0.171695	3.24177	2.62923	0.104913	0.999983
ASCL2	protein_coding	ENSG00000183734.4	0.214817	3.22186	2.62777	0.105009	0.999983
CDON	protein_coding	ENSG00000064309.10	-0.231792	2.8288	2.62541	0.105165	0.999983
AK4	protein_coding	ENSG00000162433.10	0.161947	5.09261	2.62391	0.105265	0.999983
KIAA0430	protein_coding	ENSG00000166783.15	-0.132972	5.76904	2.62372	0.105278	0.999983
CYP4F8	processed_transcript	ENSG00000186526.7	-0.493842	-0.136933	2.62188	0.1054	0.999983
FAT4	protein_coding	ENSG00000196159.7	-0.213377	3.04577	2.61675	0.105741	0.999983
LRRC3DN	protein_coding	ENSG00000269430.1	-0.26978	1.27878	2.61299	0.105992	0.999983
EMP3	protein_coding	ENSG00000142227.6	-0.347586	1.65588	2.6128	0.106004	0.999983
FAM222A	protein_coding	ENSG00000139438.5	-0.176697	3.41778	2.60754	0.106357	0.999983
VASH2	protein_coding	ENSG00000143494.11	0.25515	1.80265	2.60698	0.106394	0.999983
E2F5	protein_coding	ENSG00000133740.6	0.151452	4.1375	2.6064	0.106433	0.999983
DNAJC2	protein_coding	ENSG00000105821.10	0.15455	6.63425	2.60385	0.106605	0.999983
ENDOG	protein_coding	ENSG00000167136.6	0.204256	4.19607	2.6025	0.106695	0.999983
SEMA3D	protein_coding	ENSG00000153993.9	-0.228884	3.63097	2.60113	0.106788	0.999983
ZCCHC14	protein_coding	ENSG00000140948.7	-0.10688	6.12714	2.59218	0.107392	0.999983
RP11-455F5.4	antisense	ENSG00000261367.1	-0.442258	0.0534343	2.59158	0.107433	0.999983
AKR1C3	protein_coding	ENSG00000196139.7	-0.183792	4.69974	2.58948	0.107576	0.999983
IL23R	protein_coding	ENSG00000162594.10	0.253725	1.51654	2.5886	0.107636	0.999983
PTCD3	protein_coding	ENSG00000132300.14	0.102352	6.5824	2.58475	0.107898	0.999983
BAK1P1	pseudogene	ENSG00000175730.7	0.294462	1.55402	2.58217	0.108073	0.999983
C2orf15	protein_coding	ENSG00000241962.4	0.106865	6.16602	2.58007	0.108217	0.999983
NPB	protein_coding	ENSG00000183979.7	-0.322699	1.35678	2.57943	0.108261	0.999983
BTBD8	protein_coding	ENSG00000189195.5	-0.42278	-0.104758	2.57853	0.108323	0.999983
LRIG1	protein_coding	ENSG00000144749.9	-0.167629	4.49513	2.57845	0.108327	0.999983
RP11-305E6.4	sense_overlapping	ENSG00000259994.1	0.291609	1.09228	2.57664	0.108452	0.999983
GSTZ1	protein_coding	ENSG00000100577.14	-0.123877	5.63852	2.57248	0.108737	0.999983
GOLGA4	protein_coding	ENSG00000144674.12	0.131233	7.36265	2.5714	0.108811	0.999983
PPP1R12B	protein_coding	ENSG00000077157.15	-0.132205	5.78151	2.56975	0.108925	0.999983
USP30	protein_coding	ENSG00000135093.8	-0.151989	3.94728	2.56913	0.108967	0.999983
C2orf47	protein_coding	ENSG00000162972.6	0.129952	4.70726	2.56599	0.109184	0.999983
SEMA6D	protein_coding	ENSG00000137872.11	-0.27691	1.95067	2.56593	0.109189	0.999983
DNAH1	protein_coding	ENSG00000114841.13	-0.289713	2.58522	2.56589	0.109191	0.999983
AP5S1	protein_coding	ENSG00000125843.6	-0.140155	4.12767	2.56587	0.109192	0.999983
BUB3	protein_coding	ENSG00000154473.13	0.110447	7.80116	2.56465	0.109277	0.999983
C11orf95	lincRNA	ENSG00000188070.8	-0.210864	3.00301	2.56419	0.109308	0.999983
PRDM15	protein_coding	ENSG00000141956.9	-0.135236	4.38067	2.56172	0.109479	0.999983
GLIS3	protein_coding	ENSG00000107249.17	0.479083	-0.106145	2.56151	0.109494	0.999983
PITX2	protein_coding	ENSG00000164093.11	-0.257648	1.88404	2.55702	0.109805	0.999983
POP4	protein_coding	ENSG00000105171.5	0.126255	5.65944	2.55517	0.109934	0.999983
NT5C3A	protein_coding	ENSG00000122643.13	0.146748	5.6458	2.55448	0.109982	0.999983
PSMG1	protein_coding	ENSG00000183527.7	0.129398	5.8713	2.55395	0.110019	0.999983
NME1	protein_coding	ENSG00000239672.3	0.140582	7.59371	2.5526	0.110113	0.999983
SAMD11	protein_coding	ENSG00000187634.6	0.299872	4.04542	2.55035	0.11027	0.999983
SCIN	protein_coding	ENSG00000006747.10	-0.253386	2.37458	2.55015	0.110284	0.999983
TULP4	protein_coding	ENSG00000130338.8	-0.136953	5.45153	2.54745	0.110472	0.999983
MAN1A1	protein_coding	ENSG00000111885.5	-0.119038	6.4204	2.54627	0.110555	0.999983
FAM47E-STBD1	protein_coding	ENSG00000118804.7	0.184171	3.5536	2.54422	0.110699	0.999983
RWDD4	protein_coding	ENSG00000182552.10	0.186385	3.25798	2.54257	0.110814	0.999983
FAM153C	protein_coding	ENSG00000204677.6	0.465218	0.00557128	2.5418	0.110869	0.999983
KCNN4	protein_coding	ENSG00000104783.7	0.14956	4.76616	2.5414	0.110896	0.999983
EYS	protein_coding	ENSG00000188107.9	-0.40141	0.131458	2.52711	0.111905	0.999983
RANGRF	protein_coding	ENSG00000108961.9	0.282757	1.42705	2.52481	0.112068	0.999983
RBM8B	pseudogene	ENSG00000258427.3	0.415966	1.26906	2.52442	0.112096	0.999983
TMEM254-AS1	antisense	ENSG00000230091.2	-0.183383	2.9322	2.52307	0.112192	0.999983
HPRT1	protein_coding	ENSG00000165704.10	0.123881	6.56076	2.51879	0.112497	0.999983
RP5-1021I20.1	antisense	ENSG00000259065.1	-0.439595	0.0469695	2.51877	0.112499	0.999983
BLOC1S2	protein_coding	ENSG00000196072.7	0.140706	5.75982	2.51866	0.112506	0.999983
CWC27	protein_coding	ENSG00000153015.11	0.122353	4.73449	2.5171	0.112617	0.999983
SAMD9	protein_coding	ENSG00000205413.3	0.453424	0.843909	2.51692	0.112631	0.999983
FANCE	protein_coding	ENSG00000112039.3	-0.152857	3.51308	2.51517	0.112756	0.999983
RP11-285F7.2	antisense	ENSG00000242861.1	0.394982	-0.0713103	2.51437	0.112813	0.999983
NEO1	protein_coding	ENSG00000067141.12	-0.100392	6.43633	2.51259	0.11294	0.999983
TBL3	protein_coding	ENSG00000183751.10	0.104534	5.60167	2.51172	0.113002	0.999983
KIAA0391	protein_coding	ENSG00000100890.11	0.120547	5.663	2.50848	0.113235	0.999983
RN7SL4P	misc_RNA	ENSG00000263740.1	-1.23405	-0.345685	2.50404	0.113555	0.999983
AIMP1	protein_coding	ENSG00000164022.12	0.119009	5.91631	2.50164	0.113728	0.999983
OGFOD2	protein_coding	ENSG00000111325.12	0.128299	4.49208	2.49998	0.113848	0.999983
RALGDS	protein_coding	ENSG00000160271.10	-0.143194	5.94213	2.49725	0.114046	0.999983
FRMD4B	protein_coding	ENSG00000114541.10	0.394312	0.38484	2.49556	0.114168	0.999983
APBB3	protein_coding	ENSG00000113108.13	-0.20478	3.3383	2.49546	0.114175	0.999983
CD3EAP	protein_coding	ENSG00000117877.6	0.129575	4.96373	2.4946	0.114237	0.999983
LAD1	protein_coding	ENSG00000159166.9	0.125113	6.42756	2.4934	0.114324	0.999983
PARD3B	protein_coding	ENSG00000116117.13	-0.193995	2.75767	2.49145	0.114466	0.999983
RP11-112J3.16	lincRNA	ENSG00000227388.2	-0.414365	0.159672	2.49135	0.114474	0.999983
RSL24D1	protein_coding	ENSG00000137876.5	0.123932	6.18824	2.48895	0.114648	0.999983
AC034102.1	pseudogene	ENSG00000255990.1	0.132024	5.25865	2.48823	0.114701	0.999983
AC093734.1	pseudogene	ENSG00000256005.1	-2.91216	-0.159069	2.48815	0.114707	0.999983
NAA50	protein_coding	ENSG00000121579.7	0.133272	8.3458	2.48681	0.114804	0.999983
SCOC	protein_coding	ENSG00000153130.12	0.119035	5.83508	2.48498	0.114938	0.999983
C19orf81	protein_coding	ENSG00000235034.2	0.340989	0.898866	2.48457	0.114968	0.999983
CD68	protein_coding	ENSG00000129226.9	0.298088	1.2367	2.47911	0.115368	0.999983
DHX32	protein_coding	ENSG00000089876.7	0.10742	5.41771	2.47815	0.115438	0.999983
POMP	protein_coding	ENSG00000132963.7	0.126841	6.85717	2.47652	0.115558	0.999983
MTRR	protein_coding	ENSG00000124275.10	0.117728	4.70134	2.47183	0.115903	0.999983
CITED4	protein_coding	ENSG00000179862.5	0.327455	2.45631	2.46863	0.116139	0.999983
SOX6	protein_coding	ENSG00000110693.11	-0.390102	0.584188	2.46716	0.116248	0.999983
JPH3	protein_coding	ENSG00000154118.8	-0.215055	2.23581	2.46531	0.116385	0.999983
PPP1R14B	protein_coding	ENSG00000173457.6	0.138308	6.73558	2.46329	0.116534	0.999983
POTEI	protein_coding	ENSG00000196834.7	-0.233881	4.61359	2.46097	0.116707	0.999983
FAU	protein_coding	ENSG00000149806.6	0.11509	8.06901	2.46064	0.116731	0.999983
ACSS1	protein_coding	ENSG00000154930.10	-0.216549	3.12802	2.4602	0.116764	0.999983
TPM3P9	pseudogene	ENSG00000241015.2	-0.140681	4.23816	2.46017	0.116766	0.999983
P2RX4	protein_coding	ENSG00000135124.10	-0.129299	4.55271	2.4571	0.116995	0.999983
CCDC93	protein_coding	ENSG00000125633.6	-0.0953838	5.79988	2.45642	0.117045	0.999983
P4HA2	protein_coding	ENSG00000072682.14	0.141662	4.70097	2.45638	0.117048	0.999983
MT-TH	Mt_tRNA	ENSG00000210176.1	0.250691	1.92208	2.45594	0.117081	0.999983
LYRM5	protein_coding	ENSG00000205707.6	0.175119	3.44559	2.45231	0.117352	0.999983
CCDC41	protein_coding	ENSG00000173588.10	0.144684	4.34974	2.45185	0.117386	0.999983
GNL3	protein_coding	ENSG00000163938.12	0.139652	6.46767	2.45062	0.117478	0.999983
LINC00908	protein_coding	ENSG00000263812.1	-0.179999	4.08459	2.44983	0.117538	0.999983
CTB-31O20.6	antisense	ENSG00000267125.1	0.531229	0.185807	2.44952	0.117561	0.999983
FBXL20	protein_coding	ENSG00000108306.7	-0.189652	2.62659	2.44861	0.117629	0.999983
PAK1IP1	protein_coding	ENSG00000111845.4	0.18252	4.87412	2.44732	0.117726	0.999983
KDM4A	protein_coding	ENSG00000066135.8	-0.12614	6.08961	2.44614	0.117814	0.999983
AC132872.1	pseudogene	ENSG00000184551.4	-0.24618	1.6909	2.44553	0.11786	0.999983
VMP1	protein_coding	ENSG00000062716.6	0.141986	9.80758	2.44459	0.117931	0.999983
DALRD3	protein_coding	ENSG00000178149.12	-0.142609	4.49854	2.44331	0.118027	0.999983
BCAS1	protein_coding	ENSG00000064787.8	0.131366	4.85236	2.43946	0.118317	0.999983
ACTA2	protein_coding	ENSG00000107796.8	-0.250231	2.09017	2.43838	0.118399	0.999983
CAPN5	protein_coding	ENSG00000149260.10	-0.13484	4.69172	2.4375	0.118465	0.999983
CD22	protein_coding	ENSG00000012124.10	0.284846	2.0651	2.43702	0.118501	0.999983
DIMT1	protein_coding	ENSG00000086189.5	0.124854	5.15771	2.43549	0.118616	0.999983
KCNC4	protein_coding	ENSG00000116396.9	-0.326636	0.503456	2.43514	0.118643	0.999983
SDR39U1	protein_coding	ENSG00000100445.12	-0.157904	5.07944	2.43284	0.118817	0.999983
RP11-274B21.1	pseudogene	ENSG00000242588.2	-0.173968	4.26257	2.43187	0.118891	0.999983
C16orf13	protein_coding	ENSG00000130731.11	0.122192	5.26193	2.43065	0.118984	0.999983
ATG13	protein_coding	ENSG00000175224.12	-0.099448	6.27421	2.42998	0.119034	0.999983
CEMP1	protein_coding	ENSG00000205923.2	0.306958	1.53457	2.42711	0.119253	0.999983
SPIN2A	protein_coding	ENSG00000147059.7	-0.304835	0.671598	2.42669	0.119284	0.999983
KLRD1	protein_coding	ENSG00000134539.12	-0.438202	-0.159719	2.42619	0.119322	0.999983
GTF2IRD2B	protein_coding	ENSG00000174428.12	-0.152885	4.49056	2.42531	0.119389	0.999983
RP11-66N24.3	antisense	ENSG00000258727.1	-0.267478	3.12307	2.42449	0.119452	0.999983
RP11-1212A22.1	pseudogene	ENSG00000205746.5	-0.152226	4.69725	2.42068	0.119743	0.999983
CTB-5E10.3	antisense	ENSG00000267633.1	0.246301	1.80095	2.41887	0.119881	0.999983
ARL5A	protein_coding	ENSG00000162980.12	0.131135	5.91721	2.41721	0.120008	0.999983
AC007390.5	protein_coding	ENSG00000218739.5	0.103302	5.67093	2.41718	0.120011	0.999983
MCTS1	protein_coding	ENSG00000232119.2	0.112588	6.07217	2.41592	0.120108	0.999983
ZFP90	protein_coding	ENSG00000184939.10	-0.115946	5.13854	2.41473	0.120199	0.999983
LTBP2	protein_coding	ENSG00000119681.7	-0.278092	1.7058	2.41034	0.120536	0.999983
EMC8	protein_coding	ENSG00000131148.4	0.130308	5.55836	2.40996	0.120566	0.999983
RPL9P25	pseudogene	ENSG00000240821.1	0.502813	0.358337	2.40927	0.120618	0.999983
RP3-412A9.10	processed_transcript	ENSG00000248603.1	-0.266609	1.30935	2.4082	0.120701	0.999983
GOLGA6L10	protein_coding	ENSG00000205281.6	-0.58077	-0.204471	2.40805	0.120713	0.999983
SPDYE8P	pseudogene	ENSG00000198305.6	-0.278019	1.81531	2.4073	0.12077	0.999983
LY6G5B	protein_coding	ENSG00000240053.8	-0.164056	3.59374	2.40333	0.121077	0.999983
ZXDC	protein_coding	ENSG00000070476.10	-0.105594	5.41298	2.39951	0.121373	0.999983
BAMBI	protein_coding	ENSG00000095739.7	0.151295	6.69598	2.39667	0.121594	0.999983
KATNAL1	protein_coding	ENSG00000102781.9	-0.174688	3.43771	2.39478	0.121741	0.999983
HLA-DRB5	protein_coding	ENSG00000198502.5	-0.357948	1.31189	2.39431	0.121777	0.999983
CES4A	protein_coding	ENSG00000172824.10	-0.263114	2.28121	2.39379	0.121818	0.999983
KIAA1211	protein_coding	ENSG00000109265.8	-0.208032	2.22665	2.39267	0.121906	0.999983
RP11-22P6.3	antisense	ENSG00000260442.1	0.305102	0.674461	2.3917	0.121981	0.999983
RGP1	protein_coding	ENSG00000107185.8	-0.109758	5.68174	2.38901	0.122191	0.999983
MAFA	protein_coding	ENSG00000182759.3	0.317423	1.53278	2.38846	0.122234	0.999983
RPSAP14	pseudogene	ENSG00000233984.1	-0.440504	-0.0804066	2.38827	0.122249	0.999983
RP11-343C2.9	protein_coding	ENSG00000260371.1	-0.387003	0.476506	2.38741	0.122316	0.999983
WDR36	protein_coding	ENSG00000134987.7	0.115583	5.8294	2.38737	0.12232	0.999983
RFC3	protein_coding	ENSG00000133119.8	0.128447	6.76305	2.38718	0.122334	0.999983
PRKAR2A-AS1	antisense	ENSG00000224424.7	-0.259547	1.53469	2.38638	0.122397	0.999983
RP11-111F5.5	pseudogene	ENSG00000227449.4	0.396636	0.854176	2.38609	0.122419	0.999983
MAML3	protein_coding	ENSG00000196782.8	-0.227608	2.92492	2.3826	0.122693	0.999983
MRP63	protein_coding	ENSG00000173141.4	0.0957156	6.07313	2.38251	0.122701	0.999983
PRMT2	protein_coding	ENSG00000160310.12	-0.101463	6.32072	2.38126	0.122799	0.999983
NR2C2	protein_coding	ENSG00000177463.11	-0.125392	4.91843	2.37999	0.122898	0.999983
ZNF543	protein_coding	ENSG00000178229.7	-0.257177	2.00076	2.37863	0.123005	0.999983
IER3IP1	protein_coding	ENSG00000267228.2	-1.07113	0.431827	2.3748	0.123307	0.999983
PTPRE	protein_coding	ENSG00000132334.12	0.182856	3.38471	2.37458	0.123325	0.999983
TMEM44	protein_coding	ENSG00000145014.13	-0.175036	3.17597	2.37341	0.123417	0.999983
IRX4	protein_coding	ENSG00000113430.5	0.282925	2.6578	2.3727	0.123473	0.999983
UTP11L	protein_coding	ENSG00000183520.7	0.125696	5.43137	2.37208	0.123522	0.999983
TIGD1	protein_coding	ENSG00000221944.3	0.174304	3.69088	2.37142	0.123575	0.999983
LMX1B	protein_coding	ENSG00000136944.13	-0.104958	6.33658	2.37115	0.123596	0.999983
TGM2	protein_coding	ENSG00000198959.7	0.461509	4.79261	2.37051	0.123647	0.999983
TP53I11	protein_coding	ENSG00000175274.14	-0.100801	6.3273	2.36306	0.124238	0.999983
SLC34A3	protein_coding	ENSG00000198569.5	-0.325964	1.29105	2.36245	0.124287	0.999983
MRPS16	protein_coding	ENSG00000182180.9	0.0930976	6.75071	2.36039	0.124451	0.999983
SPRED1	protein_coding	ENSG00000166068.8	0.178205	3.29006	2.35829	0.124618	0.999983
S100A6	protein_coding	ENSG00000197956.5	0.179524	3.95335	2.35806	0.124637	0.999983
AC114546.1	protein_coding	ENSG00000212768.2	0.201387	2.96898	2.35746	0.124685	0.999983
TFAM	protein_coding	ENSG00000108064.6	0.134128	6.12325	2.35551	0.124841	0.999983
MICAL2	protein_coding	ENSG00000133816.9	-0.153712	5.2759	2.35535	0.124854	0.999983
IBA57	protein_coding	ENSG00000181873.8	-0.142088	4.10152	2.35375	0.124982	0.999983
AC092171.4	lincRNA	ENSG00000230733.2	-0.141771	4.39446	2.35227	0.125101	0.999983
IFRD1	protein_coding	ENSG00000006652.9	0.168276	6.36679	2.34887	0.125374	0.999983
MLKL	protein_coding	ENSG00000168404.8	0.232432	2.58243	2.34831	0.125419	0.999983
MAP3K3	protein_coding	ENSG00000198909.3	-0.108237	6.5792	2.34564	0.125634	0.999983
PRCP	protein_coding	ENSG00000137509.6	-0.117718	4.96264	2.34543	0.125651	0.999983
PLSCR1	protein_coding	ENSG00000188313.8	0.122917	4.58198	2.34101	0.126008	0.999983
C4orf33	protein_coding	ENSG00000151470.7	0.187469	2.30158	2.33675	0.126353	0.999983
SERPINB5	protein_coding	ENSG00000206075.9	0.461624	0.387145	2.33432	0.12655	0.999983
USP18	protein_coding	ENSG00000184979.9	-0.185829	2.97564	2.3323	0.126715	0.999983
RFT1	protein_coding	ENSG00000163933.5	0.113402	4.8322	2.33039	0.12687	0.999983
KANSL3	protein_coding	ENSG00000114982.13	-0.102844	5.95022	2.3301	0.126894	0.999983
GON4L	protein_coding	ENSG00000116580.13	-0.0961241	6.24644	2.32636	0.127199	0.999983
PLA2G4F	protein_coding	ENSG00000168907.9	-0.244087	2.32842	2.32531	0.127285	0.999983
CCDC109B	protein_coding	ENSG00000005059.11	0.13597	4.80574	2.32507	0.127305	0.999983
LHPP	protein_coding	ENSG00000107902.9	-0.170766	3.3657	2.325	0.12731	0.999983
DNAJB14	protein_coding	ENSG00000164031.12	0.129752	5.65667	2.32485	0.127323	0.999983
TIMM50	protein_coding	ENSG00000105197.6	0.102413	6.51303	2.32468	0.127336	0.999983
KRBA2	protein_coding	ENSG00000184619.3	-0.232175	1.82112	2.32457	0.127345	0.999983
ALG13	protein_coding	ENSG00000101901.6	0.112457	5.63939	2.32317	0.12746	0.999983
HERC2P9	pseudogene	ENSG00000206149.6	-0.11903	4.81857	2.31918	0.127788	0.999983
AC120194.1	protein_coding	ENSG00000213002.1	0.221705	2.5515	2.31868	0.127828	0.999983
AC125232.1	pseudogene	ENSG00000231259.3	-0.227602	2.42874	2.31845	0.127847	0.999983
RP1-265C24.9	antisense	ENSG00000269293.2	-0.33736	0.513184	2.31837	0.127854	0.999983
PCDHB9	pseudogene	ENSG00000177839.4	-0.236027	2.25422	2.31704	0.127963	0.999983
RP13-270P17.2	processed_transcript	ENSG00000265399.1	-0.216142	2.06152	2.3157	0.128074	0.999983
NOX5	protein_coding	ENSG00000255346.5	-0.283474	1.21353	2.31159	0.128413	0.999983
RP11-44F14.2	lincRNA	ENSG00000261804.1	-0.2374	1.56638	2.3113	0.128437	0.999983
B4GALT1	protein_coding	ENSG00000086062.8	0.104342	6.77024	2.31037	0.128514	0.999983
NR2F6	protein_coding	ENSG00000160113.5	0.231365	5.62002	2.31028	0.128521	0.999983
TICRR	protein_coding	ENSG00000140534.9	-0.102063	6.21856	2.30935	0.128597	0.999983
IQCK	protein_coding	ENSG00000174628.12	0.14225	4.04455	2.30923	0.128608	0.999983
C1orf226	protein_coding	ENSG00000239887.3	-0.163664	4.99479	2.30906	0.128622	0.999983
TP63	protein_coding	ENSG00000073282.8	0.447949	0.49064	2.30712	0.128782	0.999983
NME3	protein_coding	ENSG00000103024.3	0.114825	5.05183	2.30662	0.128824	0.999983
AC112229.7	lincRNA	ENSG00000175772.10	0.152967	4.22097	2.30478	0.128976	0.999983
DUSP16	protein_coding	ENSG00000111266.4	-0.132268	5.15772	2.30246	0.129169	0.999983
PBXIP1	protein_coding	ENSG00000163346.12	-0.207728	4.69104	2.30124	0.12927	0.999983
RP11-755F10.1	antisense	ENSG00000255320.1	-0.413454	0.179423	2.30057	0.129326	0.999983
CYP4F35P	lincRNA	ENSG00000265787.1	-0.27068	1.70176	2.29975	0.129395	0.999983
Z83840.1	pseudogene	ENSG00000255782.1	-0.366146	1.3789	2.29893	0.129463	0.999983
TNFAIP2	protein_coding	ENSG00000185215.4	0.304571	2.63942	2.29698	0.129626	0.999983
BCORL1	protein_coding	ENSG00000085185.10	-0.176667	4.00698	2.2956	0.129741	0.999983
CABLES2	protein_coding	ENSG00000149679.7	-0.120574	5.90917	2.29356	0.129911	0.999983
RP11-486A14.1	pseudogene	ENSG00000257512.1	-0.23865	1.3857	2.2933	0.129933	0.999983
TRIM17	protein_coding	ENSG00000162931.7	-0.36617	0.382629	2.29289	0.129967	0.999983
ARHGAP29	protein_coding	ENSG00000137962.8	-0.141659	4.39209	2.29279	0.129976	0.999983
LRPPRC	protein_coding	ENSG00000138095.14	0.120185	8.32404	2.29164	0.130073	0.999983
B3GNT3	protein_coding	ENSG00000179913.6	0.184346	3.12026	2.29133	0.130098	0.999983
CHCHD10	protein_coding	ENSG00000250479.4	0.19996	3.11512	2.29013	0.130199	0.999983
AC114494.1	protein_coding	ENSG00000268950.1	-0.400534	-0.261247	2.28699	0.130462	0.999983
DIRAS1	protein_coding	ENSG00000176490.4	-0.220701	1.8587	2.28679	0.13048	0.999983
DTX2	protein_coding	ENSG00000091073.15	-0.175731	3.99348	2.28617	0.130532	0.999983
TARS	protein_coding	ENSG00000113407.9	0.124967	7.11373	2.28546	0.130592	0.999983
VASH1	protein_coding	ENSG00000071246.6	-0.159631	3.85357	2.28139	0.130935	0.999983
PYCR1	protein_coding	ENSG00000183010.12	0.116371	5.64415	2.28076	0.130988	0.999983
RP11-517A5.4	antisense	ENSG00000263198.1	-0.184788	3.12099	2.28063	0.130999	0.999983
CMC2	protein_coding	ENSG00000103121.4	0.108656	6.43181	2.2803	0.131027	0.999983
CENPE	protein_coding	ENSG00000138778.7	0.17603	6.54924	2.27554	0.13143	0.999983
NOC4L	protein_coding	ENSG00000184967.2	0.152084	3.95857	2.27272	0.131669	0.999983
SSBP4	protein_coding	ENSG00000130511.10	0.132419	4.87435	2.27197	0.131732	0.999983
CAMK2G	protein_coding	ENSG00000148660.15	-0.0968515	5.64494	2.27186	0.131742	0.999983
RASA4B	protein_coding	ENSG00000170667.9	-0.392236	3.0264	2.27036	0.13187	0.999983
GOLT1B	protein_coding	ENSG00000111711.5	0.138785	5.42765	2.26951	0.131941	0.999983
RP11-252A24.2	pseudogene	ENSG00000214331.4	-0.177135	3.2141	2.26927	0.131962	0.999983
RP6-91H8.5	lincRNA	ENSG00000269945.1	-0.403705	0.0701819	2.26887	0.131996	0.999983
NR4A3	protein_coding	ENSG00000119508.13	-0.185863	2.33701	2.2687	0.13201	0.999983
PLEKHM1P	pseudogene	ENSG00000214176.5	-0.16576	5.28421	2.26786	0.132082	0.999983
AMD1	protein_coding	ENSG00000123505.10	0.132914	6.98115	2.26725	0.132135	0.999983
POLR2J4	pseudogene	ENSG00000214783.4	0.179908	3.58672	2.26414	0.1324	0.999983
TECPR2	protein_coding	ENSG00000196663.11	-0.13057	5.0869	2.2632	0.13248	0.999983
HERC6	protein_coding	ENSG00000138642.10	-0.210055	2.36402	2.25899	0.132841	0.999983
GBAP1	pseudogene	ENSG00000160766.10	-0.147122	4.11623	2.25594	0.133102	0.999983
MKI67IP	protein_coding	ENSG00000155438.7	0.155232	5.972	2.2559	0.133106	0.999983
RP4-742C19.8	processed_transcript	ENSG00000233899.1	-0.295003	1.05514	2.25302	0.133354	0.999983
BRPF3	protein_coding	ENSG00000096070.15	-0.109232	6.0054	2.25247	0.133401	0.999983
CEP250	protein_coding	ENSG00000126001.11	-0.101306	5.75573	2.25095	0.133532	0.999983
SSPO	processed_transcript	ENSG00000197558.7	-0.356857	3.58654	2.25005	0.13361	0.999983
SIPA1	protein_coding	ENSG00000213445.4	0.186795	3.07581	2.24977	0.133634	0.999983
SLC35F2	protein_coding	ENSG00000110660.10	0.159783	3.49713	2.24899	0.133702	0.999983
TEP1	protein_coding	ENSG00000129566.8	-0.137056	5.24449	2.24878	0.133719	0.999983
CA14	protein_coding	ENSG00000118298.6	-0.283557	0.877908	2.24865	0.133731	0.999983
CKAP4	protein_coding	ENSG00000136026.9	0.103136	5.83723	2.24812	0.133777	0.999983
RP11-468E2.2	protein_coding	ENSG00000259522.1	0.336766	2.98436	2.24772	0.133811	0.999983
RP11-435O5.2	lincRNA	ENSG00000237857.2	0.302585	0.881391	2.24497	0.134049	0.999983
STRA6	protein_coding	ENSG00000137868.14	0.346586	3.05932	2.24369	0.13416	0.999983
RP11-797H7.1	pseudogene	ENSG00000234338.1	-0.350533	0.188995	2.24199	0.134308	0.999983
TAB1	protein_coding	ENSG00000100324.9	-0.135043	4.1861	2.24048	0.134439	0.999983
RP1-178F15.5	processed_transcript	ENSG00000271853.1	-0.333308	1.44917	2.23913	0.134557	0.999983
ZNFX1	protein_coding	ENSG00000124201.10	-0.0925007	6.55193	2.23685	0.134755	0.999983
ACSS2	protein_coding	ENSG00000131069.15	-0.133743	4.38477	2.23625	0.134807	0.999983
ZNF121	protein_coding	ENSG00000197961.7	0.130585	4.48922	2.23434	0.134974	0.999983
N6AMT2	protein_coding	ENSG00000150456.6	0.158926	3.42651	2.23354	0.135044	0.999983
FAM173B	protein_coding	ENSG00000150756.9	0.118464	4.79029	2.23284	0.135105	0.999983
HHEX	protein_coding	ENSG00000152804.6	0.179977	3.00101	2.2293	0.135415	0.999983
RPLP2	protein_coding	ENSG00000177600.4	0.117781	7.6105	2.22625	0.135683	0.999983
MRPL52	protein_coding	ENSG00000172590.14	0.102685	5.31719	2.22492	0.1358	0.999983
CYFIP2	protein_coding	ENSG00000055163.14	-0.1348	4.87584	2.22447	0.13584	0.999983
YPEL2	protein_coding	ENSG00000175155.4	-0.184685	4.51899	2.22422	0.135861	0.999983
ARID1B	protein_coding	ENSG00000049618.16	-0.109178	5.53781	2.22399	0.135882	0.999983
ZNF142	protein_coding	ENSG00000115568.11	-0.096961	5.51741	2.22152	0.136099	0.999983
MID2	protein_coding	ENSG00000080561.9	-0.107423	5.27482	2.22062	0.136178	0.999983
LIN9	protein_coding	ENSG00000183814.11	0.142228	4.00556	2.21947	0.136279	0.999983
HEATR1	protein_coding	ENSG00000119285.6	0.121909	6.4561	2.21743	0.13646	0.999983
RIN1	protein_coding	ENSG00000174791.6	0.184546	2.94061	2.21602	0.136585	0.999983
TAF1D	protein_coding	ENSG00000166012.10	0.132498	5.71795	2.21516	0.136661	0.999983
RP11-73M18.9	lincRNA	ENSG00000269963.1	-0.177638	2.68958	2.21401	0.136762	0.999983
MAN2B2	protein_coding	ENSG00000013288.4	-0.103264	5.54452	2.21329	0.136827	0.999983
PCDH19	protein_coding	ENSG00000165194.10	-0.348637	0.873083	2.21287	0.136864	0.999983
ASAH2	protein_coding	ENSG00000188611.9	0.275796	0.72424	2.21251	0.136896	0.999983
AC083884.8	processed_transcript	ENSG00000232729.3	-0.389752	0.0166808	2.21171	0.136967	0.999983
RP5-914P20.5	antisense	ENSG00000259456.2	-0.263906	0.919128	2.21069	0.137057	0.999983
BTF3L4	protein_coding	ENSG00000134717.13	0.099342	6.1206	2.20847	0.137255	0.999983
RP11-477D19.2	antisense	ENSG00000235381.1	0.378065	0.273939	2.20812	0.137286	0.999983
CNNM3	protein_coding	ENSG00000168763.11	-0.104072	5.75662	2.20646	0.137434	0.999983
SDCCAG3	protein_coding	ENSG00000165689.12	0.11473	5.97532	2.20524	0.137542	0.999983
MAP3K5	protein_coding	ENSG00000197442.8	0.136234	4.2556	2.20495	0.137568	0.999983
RBM15	protein_coding	ENSG00000162775.10	-0.107603	4.80896	2.20483	0.137579	0.999983
SLC5A3	protein_coding	ENSG00000198743.5	-0.122098	5.20713	2.20071	0.137948	0.999983
CORO1A	protein_coding	ENSG00000102879.11	0.116942	5.50803	2.20044	0.137971	0.999983
THBS3	protein_coding	ENSG00000169231.8	-0.193307	3.985	2.19891	0.138109	0.999983
ZFP64	protein_coding	ENSG00000020256.15	-0.113396	4.7532	2.19843	0.138152	0.999983
EIF3E	protein_coding	ENSG00000104408.5	0.113953	8.93637	2.19818	0.138174	0.999983
WDR6	protein_coding	ENSG00000178252.12	-0.119659	7.62382	2.19802	0.138188	0.999983
RGPD5	protein_coding	ENSG00000015568.8	-0.403033	3.62476	2.19722	0.13826	0.999983
CRYM-AS1	lincRNA	ENSG00000189149.7	-0.299051	0.617914	2.1954	0.138424	0.999983
MED16	protein_coding	ENSG00000175221.10	-0.129455	5.12326	2.19528	0.138434	0.999983
RP11-259O2.3	lincRNA	ENSG00000249731.1	0.111048	6.24061	2.19522	0.13844	0.999983
SPNS2	protein_coding	ENSG00000183018.4	0.332986	1.60351	2.19412	0.138539	0.999983
PSMB10	protein_coding	ENSG00000205220.7	0.170041	3.0381	2.19307	0.138632	0.999983
LRP1	protein_coding	ENSG00000123384.9	-0.219903	3.40185	2.19295	0.138644	0.999983
LINC00475	processed_transcript	ENSG00000225511.2	0.413717	0.277593	2.19295	0.138644	0.999983
RP4-706A16.3	pseudogene	ENSG00000226084.4	-0.492996	0.133943	2.19233	0.138699	0.999983
TOP3A	protein_coding	ENSG00000177302.10	-0.0970858	5.46417	2.19225	0.138707	0.999983
RP11-575L7.8	antisense	ENSG00000235298.1	-0.622096	-0.160783	2.19011	0.138899	0.999983
C12orf29	protein_coding	ENSG00000133641.13	0.126912	4.46752	2.18807	0.139084	0.999983
PSMD13	protein_coding	ENSG00000185627.13	0.109867	6.61222	2.1856	0.139307	0.999983
MGST1	protein_coding	ENSG00000008394.8	0.106886	7.27859	2.18515	0.139347	0.999983
PPIL1	protein_coding	ENSG00000137168.7	0.113616	6.06617	2.18393	0.139458	0.999983
GPR75	protein_coding	ENSG00000119737.5	0.296414	0.694019	2.18347	0.139499	0.999983
NME2	protein_coding	ENSG00000011052.16	0.133329	8.92517	2.18285	0.139556	0.999983
FAM134A	protein_coding	ENSG00000144567.6	-0.103788	6.20273	2.18233	0.139603	0.999983
ADRBK2	protein_coding	ENSG00000100077.9	-0.163808	3.61027	2.18047	0.139772	0.999983
TRIP11	protein_coding	ENSG00000100815.8	0.111662	6.70385	2.17952	0.139858	0.999983
FNBP1	protein_coding	ENSG00000187239.12	-0.0919554	6.14316	2.17881	0.139922	0.999983
HDAC5	protein_coding	ENSG00000108840.11	-0.200546	3.81667	2.17441	0.140323	0.999983
EPB41L4B	protein_coding	ENSG00000095203.10	0.121406	5.45165	2.17414	0.140348	0.999983
TNFAIP8	protein_coding	ENSG00000145779.7	0.170345	3.15146	2.17371	0.140387	0.999983
TRPV4	protein_coding	ENSG00000111199.6	-0.199522	2.05835	2.17359	0.140398	0.999983
NDST2	protein_coding	ENSG00000166507.11	-0.134752	4.48547	2.17339	0.140416	0.999983
TYW1B	pseudogene	ENSG00000254184.2	0.319253	0.779126	2.17285	0.140465	0.999983
VPS54	protein_coding	ENSG00000143952.14	-0.120136	4.73793	2.17008	0.140718	0.999983
RP11-127O4.3	lincRNA	ENSG00000225768.1	0.498841	-0.0807586	2.16913	0.140806	0.999983
C11orf73	protein_coding	ENSG00000149196.11	0.104633	5.1592	2.16834	0.140878	0.999983
HDAC7	protein_coding	ENSG00000061273.13	0.0986157	5.38291	2.16806	0.140904	0.999983
RPS2P5	pseudogene	ENSG00000240342.2	0.352897	7.3802	2.16516	0.14117	0.999983
AC004453.8	pseudogene	ENSG00000146677.6	0.310005	0.398998	2.16506	0.141179	0.999983
CCDC65	protein_coding	ENSG00000139537.6	-0.348374	0.21545	2.16493	0.141191	0.999983
AAMDC	protein_coding	ENSG00000087884.10	-0.156737	3.48697	2.16425	0.141254	0.999983
C16orf45	protein_coding	ENSG00000166780.6	0.167289	3.93605	2.16251	0.141414	0.999983
SIVA1	protein_coding	ENSG00000184990.8	0.0973247	6.47518	2.16218	0.141444	0.999983
BTD	protein_coding	ENSG00000169814.8	-0.145046	3.82518	2.15932	0.141708	0.999983
ADCY9	protein_coding	ENSG00000162104.5	-0.0985677	6.34157	2.15874	0.141761	0.999983
KLHL6	protein_coding	ENSG00000172578.7	-0.31258	0.357651	2.15795	0.141834	0.999983
TOMM5	protein_coding	ENSG00000175768.8	0.124365	6.0363	2.15778	0.14185	0.999983
BCL2L12	protein_coding	ENSG00000126453.5	0.125323	5.13861	2.15173	0.14241	0.999983
ZRANB2	protein_coding	ENSG00000132485.8	0.103388	6.27268	2.14843	0.142716	0.999983
COL21A1	protein_coding	ENSG00000124749.12	-0.343401	0.866066	2.14644	0.142901	0.999983
DDR1-AS1	antisense	ENSG00000237775.1	-0.349376	0.343385	2.14564	0.142975	0.999983
AC109828.1	antisense	ENSG00000234945.2	-0.349257	0.0948158	2.14534	0.143003	0.999983
GNPNAT1	protein_coding	ENSG00000100522.4	0.100581	7.26716	2.14417	0.143113	0.999983
RP11-146I2.1	lincRNA	ENSG00000234261.1	0.266803	0.909466	2.14012	0.143491	0.999983
GPR160	protein_coding	ENSG00000173890.12	0.111478	5.33353	2.1395	0.143549	0.999983
SMAD1	protein_coding	ENSG00000170365.5	0.155834	3.23341	2.13928	0.14357	0.999983
CTD-2012J19.3	lincRNA	ENSG00000271119.1	-0.281981	0.786065	2.13849	0.143643	0.999983
DCAKD	protein_coding	ENSG00000172992.7	-0.130765	4.69576	2.13778	0.14371	0.999983
PDE5A	protein_coding	ENSG00000138735.11	0.131815	4.70386	2.13707	0.143777	0.999983
ITPR2	protein_coding	ENSG00000123104.7	-0.0973001	5.42278	2.13641	0.143839	0.999983
MAPRE2	protein_coding	ENSG00000166974.8	-0.193999	2.92632	2.13528	0.143945	0.999983
ST20	protein_coding	ENSG00000180953.7	0.160369	3.1324	2.13438	0.144029	0.999983
NCKIPSD	protein_coding	ENSG00000213672.3	-0.129103	4.19987	2.13329	0.144131	0.999983
COL6A4P1	pseudogene	ENSG00000230524.4	-0.295228	0.516765	2.13322	0.144138	0.999983
ATP2C2	protein_coding	ENSG00000064270.8	-0.110216	5.19885	2.13041	0.144402	0.999983
GALNT3	protein_coding	ENSG00000115339.9	0.11246	5.89042	2.12995	0.144445	0.999983
FSIP2	protein_coding	ENSG00000188738.9	0.117007	5.64461	2.12962	0.144476	0.999983
ZC3HAV1L	protein_coding	ENSG00000146858.7	0.257557	1.47731	2.12949	0.144489	0.999983
LINC00243	processed_transcript	ENSG00000214894.2	0.251357	1.30705	2.12929	0.144507	0.999983
ADCK2	protein_coding	ENSG00000133597.5	-0.107957	4.73286	2.12767	0.144661	0.999983
YBX2	protein_coding	ENSG00000006047.8	-0.153755	4.88751	2.12543	0.144872	0.999983
ABCE1	protein_coding	ENSG00000164163.6	0.151491	7.30426	2.12525	0.144889	0.999983
EEF1A1P4	pseudogene	ENSG00000245205.3	-0.291293	0.780271	2.12497	0.144916	0.999983
MT-ND2	protein_coding	ENSG00000198763.3	0.0943978	11.5782	2.12463	0.144948	0.999983
C16orf91	protein_coding	ENSG00000174109.3	0.131731	4.20973	2.12453	0.144957	0.999983
KAT6B	protein_coding	ENSG00000156650.8	-0.116249	6.54027	2.12236	0.145163	0.999983
NBPF12	protein_coding	ENSG00000186275.7	-0.140888	4.57984	2.12184	0.145212	0.999983
PDE4C	protein_coding	ENSG00000105650.16	-0.295017	0.641322	2.12065	0.145325	0.999983
ZNF628	protein_coding	ENSG00000197483.8	0.214144	2.29357	2.11821	0.145557	0.999983
RP3-395M20.12	lincRNA	ENSG00000272449.1	-0.238941	1.88562	2.11625	0.145743	0.999983
RXRB	protein_coding	ENSG00000204231.6	-0.112625	5.19981	2.11521	0.145842	0.999983
NDUFA7	protein_coding	ENSG00000167774.2	-1.50967	1.60558	2.11508	0.145854	0.999983
HCCS	protein_coding	ENSG00000004961.10	0.114731	4.90311	2.11506	0.145856	0.999983
MRPL41	protein_coding	ENSG00000182154.7	0.11696	6.56304	2.11332	0.146023	0.999983
TIMM21	protein_coding	ENSG00000075336.7	0.138247	4.21957	2.11323	0.146031	0.999983
C1QBP	protein_coding	ENSG00000108561.4	0.16554	7.69814	2.11253	0.146098	0.999983
TTC28	protein_coding	ENSG00000100154.10	-0.193778	2.8904	2.11157	0.146189	0.999983
CSPG4	protein_coding	ENSG00000173546.7	-0.35233	0.368602	2.11118	0.146226	0.999983
MED10	protein_coding	ENSG00000133398.3	0.115646	5.07119	2.1104	0.146301	0.999983
TAF1A	protein_coding	ENSG00000143498.13	0.179308	2.97276	2.10714	0.146613	0.999983
SEC62	protein_coding	ENSG00000008952.12	0.0996835	6.91747	2.10683	0.146642	0.999983
CREBBP	protein_coding	ENSG00000005339.8	-0.104793	7.59548	2.10407	0.146907	0.999983
LTBR	protein_coding	ENSG00000111321.6	0.0979064	6.77845	2.10389	0.146925	0.999983
AC008948.1	protein_coding	ENSG00000268424.1	0.443833	-0.238694	2.10302	0.147009	0.999983
TMEM243	protein_coding	ENSG00000135185.7	0.112722	4.56843	2.0997	0.147328	0.999983
ADARB1	protein_coding	ENSG00000197381.11	-0.0984852	5.40112	2.09845	0.147449	0.999983
STARD13	protein_coding	ENSG00000133121.16	-0.181684	4.02679	2.09799	0.147493	0.999983
HTN3	protein_coding	ENSG00000205649.3	-0.401938	-0.0040692	2.09764	0.147526	0.999983
RP11-645C24.2	pseudogene	ENSG00000185710.5	-0.159083	4.09487	2.09531	0.147751	0.999983
POGLUT1	protein_coding	ENSG00000163389.6	0.124219	4.59387	2.09506	0.147776	0.999983
PPAT	protein_coding	ENSG00000128059.4	0.118751	5.97843	2.0933	0.147946	0.999983
SVIL	protein_coding	ENSG00000197321.10	-0.100308	6.08901	2.09286	0.147989	0.999983
ZBTB6	protein_coding	ENSG00000186130.4	0.110498	5.3859	2.09266	0.148009	0.999983
AVIL	protein_coding	ENSG00000135407.6	-0.22931	2.30041	2.0916	0.148111	0.999983
ZMPSTE24	protein_coding	ENSG00000084073.4	0.141247	6.47564	2.09048	0.148219	0.999983
CBWD6	protein_coding	ENSG00000204790.8	0.177634	4.18559	2.08837	0.148424	0.999983
TBC1D9	protein_coding	ENSG00000109436.7	-0.12782	8.46682	2.0868	0.148577	0.999983
PIK3R2	protein_coding	ENSG00000268173.1	-0.123923	6.48252	2.0857	0.148684	0.999983
CILP2	protein_coding	ENSG00000160161.4	0.184273	2.56723	2.08491	0.148761	0.999983
RP11-1038A11.3	lincRNA	ENSG00000256417.1	-0.218051	1.66415	2.08396	0.148853	0.999983
NTHL1	protein_coding	ENSG00000065057.3	0.152131	3.82513	2.08342	0.148907	0.999983
UCHL5	protein_coding	ENSG00000116750.8	0.11545	5.93161	2.08294	0.148953	0.999983
RNASEH2B	protein_coding	ENSG00000136104.13	0.125129	4.3384	2.08243	0.149003	0.999983
APOO	protein_coding	ENSG00000184831.9	0.154673	3.74403	2.08118	0.149124	0.999983
RP11-726G1.1	pseudogene	ENSG00000214776.5	-0.308361	1.1363	2.07875	0.149362	0.999983
COX16	protein_coding	ENSG00000133983.10	0.133263	5.94454	2.07841	0.149396	0.999983
NDUFB5	protein_coding	ENSG00000136521.8	0.109014	5.95843	2.0781	0.149426	0.999983
RP11-1148L6.5	antisense	ENSG00000228343.1	-0.254768	0.794292	2.07564	0.149667	0.999983
FOXO6	protein_coding	ENSG00000204060.4	0.215964	2.44828	2.07425	0.149804	0.999983
PPIG	protein_coding	ENSG00000138398.11	0.107518	6.92455	2.07425	0.149804	0.999983
FOXRED2	protein_coding	ENSG00000100350.10	-0.106137	5.20791	2.07385	0.149843	0.999983
CCND1	protein_coding	ENSG00000110092.3	0.10529	9.2934	2.0733	0.149897	0.999983
TADA2B	protein_coding	ENSG00000173011.11	-0.104509	4.9666	2.07197	0.150027	0.999983
ARPC3	protein_coding	ENSG00000111229.11	0.0989981	7.91219	2.06789	0.150429	0.999983
ISCA1	protein_coding	ENSG00000135070.9	0.1228	5.39365	2.06081	0.151129	0.999983
FTO	protein_coding	ENSG00000140718.14	-0.132514	4.23915	2.06052	0.151158	0.999983
AKAP13	protein_coding	ENSG00000170776.15	-0.11409	6.80473	2.05905	0.151305	0.999983
PTGES2	protein_coding	ENSG00000148334.10	0.101003	6.3993	2.05652	0.151556	0.999983
CLCF1	protein_coding	ENSG00000175505.9	0.176959	3.36335	2.05503	0.151705	0.999983
USP15	protein_coding	ENSG00000135655.9	0.109522	6.67917	2.05502	0.151705	0.999983
RP11-196G11.4	sense_intronic	ENSG00000262766.1	-0.374727	0.193397	2.05403	0.151804	0.999983
C18orf8	protein_coding	ENSG00000141452.5	-0.129163	4.44626	2.05351	0.151855	0.999983
MRPS34	protein_coding	ENSG00000074071.9	0.106363	6.77811	2.05327	0.151879	0.999983
RP11-361F15.2	lincRNA	ENSG00000225135.1	0.258383	1.76404	2.05295	0.151911	0.999983
RP5-1129J21.3	lincRNA	ENSG00000261455.1	0.170961	3.19892	2.05291	0.151915	0.999983
PIK3R3	protein_coding	ENSG00000117461.10	-0.111453	6.94019	2.0525	0.151956	0.999983
NOL8	protein_coding	ENSG00000198000.7	0.0990919	6.24779	2.05224	0.151982	0.999983
RP1-90J20.7	lincRNA	ENSG00000244041.3	-0.173697	2.3143	2.05163	0.152044	0.999983
MAP10	protein_coding	ENSG00000212916.3	-0.157002	3.04102	2.05162	0.152045	0.999983
FAM195A	protein_coding	ENSG00000172366.15	0.167765	4.31893	2.05044	0.152162	0.999983
HNRNPA1L2	protein_coding	ENSG00000139675.10	0.145165	3.59254	2.04849	0.152358	0.999983
ZNF33B	processed_transcript	ENSG00000272373.1	-0.259484	1.35927	2.04806	0.152401	0.999983
FTL	protein_coding	ENSG00000087086.9	-0.107263	7.39487	2.04735	0.152472	0.999983
TNFRSF10A	protein_coding	ENSG00000104689.5	0.195248	3.92898	2.04709	0.152497	0.999983
ITGB1BP2	protein_coding	ENSG00000147166.6	-0.412847	-0.174577	2.04669	0.152538	0.999983
CCDC63	protein_coding	ENSG00000173093.8	-0.217152	2.19275	2.045	0.152707	0.999983
NOL6	protein_coding	ENSG00000165271.12	0.131184	6.21847	2.04476	0.152731	0.999983
COL6A6	protein_coding	ENSG00000206384.6	-0.434071	-0.335151	2.04435	0.152772	0.999983
PTPRG	protein_coding	ENSG00000144724.14	-0.131523	5.60866	2.04415	0.152792	0.999983
P2RY2	protein_coding	ENSG00000175591.7	0.134883	5.03169	2.04333	0.152874	0.999983
ERC1	protein_coding	ENSG00000082805.15	-0.10855	5.36672	2.04198	0.15301	0.999983
GATAD2B	protein_coding	ENSG00000143614.7	-0.101799	5.58783	2.03941	0.153269	0.999983
ST3GAL1	protein_coding	ENSG00000008513.10	0.181613	7.10345	2.03858	0.153353	0.999983
RNF169	protein_coding	ENSG00000166439.5	-0.0985017	5.8907	2.03801	0.15341	0.999983
GSTT1	protein_coding	ENSG00000184674.8	-0.143543	4.34907	2.03655	0.153558	0.999983
SOWAHB	protein_coding	ENSG00000186212.2	-0.224686	1.90813	2.03608	0.153605	0.999983
VIPR1	protein_coding	ENSG00000114812.8	-0.185965	2.84829	2.033	0.153916	0.999983
RNU2-2P	snRNA	ENSG00000222328.1	-0.627997	0.341931	2.03296	0.15392	0.999983
FDX1	protein_coding	ENSG00000137714.2	0.158606	4.47538	2.03209	0.154009	0.999983
AC005614.3	antisense	ENSG00000269296.1	-0.388173	0.161952	2.03122	0.154096	0.999983
EID1	protein_coding	ENSG00000255302.3	0.111675	7.43843	2.02913	0.154309	0.999983
RBPMS-AS1	antisense	ENSG00000254109.1	0.307909	0.279725	2.02878	0.154345	0.999983
AC009133.15	antisense	ENSG00000259952.1	-0.170138	5.09454	2.02695	0.154531	0.999983
SMN1	protein_coding	ENSG00000172062.12	0.0996406	5.99129	2.02647	0.15458	0.999983
NARS	protein_coding	ENSG00000134440.7	0.11447	7.09624	2.02439	0.154791	0.999983
SLC37A1	protein_coding	ENSG00000160190.8	-0.109383	5.59956	2.0238	0.154851	0.999983
CSGALNACT1	protein_coding	ENSG00000147408.10	0.289079	1.42784	2.02319	0.154913	0.999983
UNC13D	protein_coding	ENSG00000092929.7	0.118404	5.45396	2.0224	0.154994	0.999983
SAT2	protein_coding	ENSG00000141504.7	-0.173863	2.61212	2.02189	0.155046	0.999983
FGF11	protein_coding	ENSG00000161958.5	-0.215984	2.81217	2.02067	0.15517	0.999983
AP003419.11	processed_transcript	ENSG00000256514.1	0.457876	2.92787	2.018	0.155444	0.999983
MRPL11	protein_coding	ENSG00000174547.9	0.103781	6.14767	2.01674	0.155573	0.999983
CCRN4L	protein_coding	ENSG00000151014.4	0.172329	2.50173	2.01627	0.155621	0.999983
CALCOCO1	protein_coding	ENSG00000012822.11	-0.249199	4.58691	2.01506	0.155745	0.999983
LRBA	protein_coding	ENSG00000198589.6	-0.11719	6.75263	2.01346	0.155909	0.999983
PPFIA4	protein_coding	ENSG00000143847.11	0.268878	1.75746	2.0115	0.156111	0.999983
RP11-91G21.1	lincRNA	ENSG00000268129.1	0.348443	0.142965	2.00992	0.156274	0.999983
PCNT	protein_coding	ENSG00000160299.12	-0.103721	7.04132	2.00972	0.156294	0.999983
ZC3H6	protein_coding	ENSG00000188177.9	-0.164567	3.98577	2.00921	0.156346	0.999983
CACFD1	protein_coding	ENSG00000160325.10	-0.131835	4.42751	2.00911	0.156357	0.999983
CEACAM5	protein_coding	ENSG00000105388.10	0.14302	3.80193	2.0081	0.156461	0.999983
TRANK1	protein_coding	ENSG00000168016.9	-0.215307	2.76412	2.00488	0.156793	0.999983
CAPZA1	protein_coding	ENSG00000116489.8	0.0999363	7.80018	2.00298	0.156991	0.999983
MISP	protein_coding	ENSG00000099812.6	-0.092514	6.20461	2.00195	0.157097	0.999983
SRRD	protein_coding	ENSG00000100104.7	0.17952	3.61441	2.00168	0.157125	0.999983
KLHL2	protein_coding	ENSG00000109466.9	-0.13592	3.92702	2.00075	0.157221	0.999983
TBC1D5	protein_coding	ENSG00000131374.10	-0.102966	6.55073	1.9976	0.157549	0.999983
DDT	protein_coding	ENSG00000099977.9	0.110323	5.10462	1.9968	0.157632	0.999983
C17orf99	protein_coding	ENSG00000187997.7	-0.41677	-0.0344363	1.99651	0.157662	0.999983
AMOTL1	protein_coding	ENSG00000166025.13	-0.119381	5.34926	1.9964	0.157674	0.999983
EIF3J	protein_coding	ENSG00000104131.8	0.134345	6.50604	1.99611	0.157704	0.999983
POLR3GL	protein_coding	ENSG00000121851.8	-0.139946	4.1506	1.99588	0.157728	0.999983
TBCA	protein_coding	ENSG00000171530.9	0.0915201	6.86369	1.99543	0.157774	0.999983
ZNF146	protein_coding	ENSG00000167635.7	0.106347	7.27058	1.99542	0.157775	0.999983
IRF1	protein_coding	ENSG00000125347.9	-0.179458	2.95016	1.99535	0.157783	0.999983
PPP2R5B	protein_coding	ENSG00000068971.9	-0.196188	2.55939	1.99472	0.157848	0.999983
FAM115A	protein_coding	ENSG00000198420.5	-0.0950331	6.85332	1.99457	0.157864	0.999983
PSMC6	protein_coding	ENSG00000100519.7	0.108469	7.47298	1.99221	0.15811	0.999983
NIPAL3	protein_coding	ENSG00000001461.12	-0.153205	3.81072	1.99212	0.15812	0.999983
GADD45G	protein_coding	ENSG00000130222.6	0.178523	2.19629	1.99025	0.158315	0.999983
RP11-46B11.5	antisense	ENSG00000270362.1	0.277297	0.973568	1.98876	0.15847	0.999983
RP11-734I18.1	lincRNA	ENSG00000251129.1	-0.199605	2.93964	1.98809	0.15854	0.999983
ADM	protein_coding	ENSG00000148926.5	-0.523971	-0.437952	1.98482	0.158883	0.999983
FTX	lincRNA	ENSG00000230590.3	-0.221607	2.47126	1.98325	0.159049	0.999983
MERTK	protein_coding	ENSG00000153208.12	-0.245361	1.79398	1.98148	0.159235	0.999983
RP11-457M11.5	lincRNA	ENSG00000261584.1	-0.240935	1.19253	1.98046	0.159342	0.999983
WDR43	protein_coding	ENSG00000163811.7	0.14238	6.8464	1.9792	0.159474	0.999983
NCOA1	protein_coding	ENSG00000084676.11	-0.0977132	6.37504	1.97919	0.159476	0.999983
GOLGA7	protein_coding	ENSG00000147533.12	0.105634	4.86201	1.97608	0.159804	0.999983
DNAJC25-GNG10	protein_coding	ENSG00000244115.1	0.652056	1.29906	1.97589	0.159824	0.999983
IDH2	protein_coding	ENSG00000182054.5	-0.103609	7.91121	1.97582	0.159832	0.999983
APLP1	protein_coding	ENSG00000105290.7	-0.177288	2.9686	1.97461	0.15996	0.999983
AC093838.7	lincRNA	ENSG00000224559.2	-0.202327	4.91442	1.97242	0.160191	0.999983
RNASEK-C17orf49	protein_coding	ENSG00000161939.13	-0.23494	2.78726	1.97019	0.160428	0.999983
KDM3B	protein_coding	ENSG00000120733.9	-0.0905064	7.14922	1.96942	0.160509	0.999983
SEPN1	protein_coding	ENSG00000162430.12	-0.0953492	5.60132	1.96685	0.160783	0.999983
RP11-867G23.8	protein_coding	ENSG00000255468.2	-0.226007	1.27624	1.96661	0.160808	0.999983
GTPBP1	protein_coding	ENSG00000100226.11	-0.12686	4.50677	1.9647	0.161011	0.999983
TPRKB	protein_coding	ENSG00000144034.10	0.121922	5.11603	1.96433	0.161051	0.999983
AC107016.1	pseudogene	ENSG00000225410.1	0.168488	4.88157	1.96297	0.161196	0.999983
CAMSAP1	protein_coding	ENSG00000130559.14	-0.0848813	6.53809	1.96213	0.161286	0.999983
PADI3	protein_coding	ENSG00000142619.4	0.448132	0.316224	1.96185	0.161315	0.999983
VLDLR	protein_coding	ENSG00000147852.10	-0.128741	4.73869	1.96166	0.161336	0.999983
SAP25	protein_coding	ENSG00000205307.6	-0.422312	0.416909	1.96112	0.161394	0.999983
USP21	protein_coding	ENSG00000143258.11	-0.142468	4.36813	1.95942	0.161575	0.999983
SULT1A3	protein_coding	ENSG00000261052.1	0.312543	3.3993	1.95877	0.161645	0.999983
PLEKHM3	protein_coding	ENSG00000178385.9	-0.204711	1.99919	1.95808	0.161719	0.999983
NCKAP5L	protein_coding	ENSG00000167566.12	-0.140802	4.28233	1.95753	0.161778	0.999983
CYP24A1	protein_coding	ENSG00000019186.5	0.318663	1.82699	1.95618	0.161923	0.999983
RBM33	protein_coding	ENSG00000184863.6	-0.089903	6.42379	1.95614	0.161927	0.999983
GGCT	protein_coding	ENSG00000006625.13	0.093967	7.08697	1.95536	0.162011	0.999983
ITGB7	protein_coding	ENSG00000139626.11	-0.304444	1.09775	1.95395	0.162161	0.999983
CCDC18	protein_coding	ENSG00000122483.13	0.145154	3.78836	1.95349	0.162212	0.999983
ZSWIM8	protein_coding	ENSG00000214655.6	-0.143977	5.56565	1.95296	0.162268	0.999983
NAA20	protein_coding	ENSG00000173418.7	0.100606	6.25221	1.95196	0.162376	0.999983
ZNF574	protein_coding	ENSG00000105732.9	-0.125174	4.6674	1.95013	0.162573	0.999983
ZNF513	protein_coding	ENSG00000163795.9	-0.267505	1.35493	1.94964	0.162626	0.999983
C9orf64	protein_coding	ENSG00000165118.10	-0.0966907	5.12892	1.94936	0.162656	0.999983
ZSWIM5	protein_coding	ENSG00000162415.6	-0.136118	5.03394	1.94934	0.162658	0.999983
TLN1	protein_coding	ENSG00000137076.14	-0.0984696	7.12546	1.94729	0.162879	0.999983
TSPAN1	protein_coding	ENSG00000117472.5	0.212341	2.89261	1.94703	0.162907	0.999983
MARCH2	protein_coding	ENSG00000099785.6	0.161902	2.78864	1.94519	0.163107	0.999983
PARP12	protein_coding	ENSG00000059378.8	-0.195628	1.95579	1.94271	0.163375	0.999983
SLC9A5	protein_coding	ENSG00000135740.12	-0.262297	0.972608	1.94129	0.163529	0.999983
RP11-46H11.3	lincRNA	ENSG00000250790.3	-0.322794	0.233164	1.94007	0.163661	0.999983
MAB21L3	protein_coding	ENSG00000173212.4	0.140377	4.49864	1.93987	0.163683	0.999983
ACKR3	protein_coding	ENSG00000144476.5	0.0962907	6.58573	1.93968	0.163703	0.999983
GOLGA6L5	pseudogene	ENSG00000230373.4	0.523041	1.30892	1.93726	0.163966	0.999983
RPL35A	protein_coding	ENSG00000182899.10	0.0957623	9.04577	1.93639	0.164061	0.999983
RP11-545E17.3	antisense	ENSG00000223478.1	-0.149691	3.34898	1.93637	0.164064	0.999983
APRT	protein_coding	ENSG00000198931.6	0.0996416	7.43629	1.93583	0.164123	0.999983
CHIC1	protein_coding	ENSG00000204116.7	0.165616	3.67685	1.93569	0.164138	0.999983
DDX55	protein_coding	ENSG00000111364.11	0.0916254	5.77063	1.93561	0.164146	0.999983
C16orf87	protein_coding	ENSG00000155330.5	0.130914	3.76053	1.93548	0.16416	0.999983
RP11-700F16.3	antisense	ENSG00000255348.1	0.389012	-0.0339988	1.93481	0.164233	0.999983
ADORA1	protein_coding	ENSG00000163485.11	0.372004	1.43681	1.93363	0.164361	0.999983
RNF208	protein_coding	ENSG00000212864.2	0.160754	3.12819	1.93337	0.16439	0.999983
TOPORS-AS1	antisense	ENSG00000235453.3	0.214097	1.54608	1.93329	0.164399	0.999983
NAV3	protein_coding	ENSG00000067798.9	-0.279686	1.55495	1.93127	0.16462	0.999983
UTP15	protein_coding	ENSG00000164338.5	0.127838	4.79462	1.93106	0.164643	0.999983
SSR4P1	pseudogene	ENSG00000235374.1	-0.394775	-0.289137	1.92964	0.164798	0.999983
ACAD10	protein_coding	ENSG00000111271.10	-0.13552	4.58413	1.92928	0.164837	0.999983
UNC80	protein_coding	ENSG00000144406.13	-0.253263	0.921203	1.92918	0.164848	0.999983
CATSPERB	protein_coding	ENSG00000133962.3	0.237525	1.26104	1.92731	0.165053	0.999983
PVT1	processed_transcript	ENSG00000249859.3	0.112196	5.06255	1.92718	0.165067	0.999983
TXLNG	protein_coding	ENSG00000086712.8	0.0966796	6.14857	1.92547	0.165255	0.999983
CTSF	protein_coding	ENSG00000174080.6	-0.15956	3.05467	1.92502	0.165305	0.999983
BAG1	protein_coding	ENSG00000107262.12	0.105912	6.16728	1.92446	0.165366	0.999983
EIF1AX	protein_coding	ENSG00000173674.6	0.118958	7.44478	1.92397	0.165419	0.999983
RP11-347C12.3	protein_coding	ENSG00000258130.3	0.215941	2.11001	1.92131	0.165712	0.999983
PIK3C2B	protein_coding	ENSG00000133056.9	-0.109694	6.10343	1.92131	0.165713	0.999983
GALNT10	protein_coding	ENSG00000164574.11	0.0943934	6.32396	1.92117	0.165728	0.999983
IP6K1	protein_coding	ENSG00000176095.7	-0.0927345	5.28107	1.92073	0.165776	0.999983
PPP1R15A	protein_coding	ENSG00000087074.7	-0.120732	4.14653	1.92065	0.165785	0.999983
RP11-15H20.6	processed_transcript	ENSG00000213971.3	-0.172539	2.53072	1.91863	0.166008	0.999983
THUMPD2	protein_coding	ENSG00000138050.10	0.151888	3.69453	1.91833	0.166041	0.999983
ZNF704	protein_coding	ENSG00000164684.9	-0.151513	4.83065	1.91662	0.16623	0.999983
TMEM150C	protein_coding	ENSG00000249242.2	-0.104293	5.72542	1.9152	0.166387	0.999983
ZFP36L2	protein_coding	ENSG00000152518.5	0.171809	7.30375	1.91439	0.166476	0.999983
RP11-434D9.1	lincRNA	ENSG00000249364.1	0.216138	1.97289	1.91417	0.1665	0.999983
RP11-3B12.1	processed_transcript	ENSG00000224897.2	0.188488	2.04815	1.91343	0.166583	0.999983
DYRK1B	protein_coding	ENSG00000105204.9	-0.2252	3.86714	1.91326	0.166602	0.999983
FHL1	protein_coding	ENSG00000022267.12	-0.196218	2.95814	1.91273	0.166661	0.999983
ZRANB3	protein_coding	ENSG00000121988.13	0.112152	4.32326	1.91272	0.166661	0.999983
RGS17	protein_coding	ENSG00000091844.3	0.169127	3.61156	1.91255	0.166681	0.999983
CTB-60E11.4	lincRNA	ENSG00000269410.1	-0.275354	1.06946	1.9102	0.166941	0.999983
ZNF672	protein_coding	ENSG00000171161.8	-0.117827	4.47722	1.90869	0.167109	0.999983
AC093323.3	lincRNA	ENSG00000170846.11	0.098575	5.26558	1.90832	0.16715	0.999983
H1FX	protein_coding	ENSG00000184897.4	0.122223	7.14144	1.90808	0.167177	0.999983
TSPYL2	protein_coding	ENSG00000184205.10	-0.136921	4.45883	1.90656	0.167346	0.999983
NSA2	protein_coding	ENSG00000164346.5	0.0912816	6.56026	1.90647	0.167355	0.999983
PAWR	protein_coding	ENSG00000177425.6	0.143937	7.27803	1.90472	0.167551	0.999983
ABL1	protein_coding	ENSG00000097007.13	-0.0978406	6.65878	1.90345	0.167693	0.999983
ZNF593	protein_coding	ENSG00000142684.7	0.165633	3.68884	1.90302	0.167741	0.999983
IQCJ-SCHIP1	protein_coding	ENSG00000250588.2	0.308482	0.419438	1.90246	0.167804	0.999983
AC008440.5	antisense	ENSG00000232220.2	0.478094	0.317131	1.90231	0.16782	0.999983
FAM225B	lincRNA	ENSG00000225684.3	0.691308	0.296144	1.90113	0.167952	0.999983
RP11-64P12.8	processed_transcript	ENSG00000272281.1	0.211021	2.74053	1.89951	0.168133	0.999983
ACTRT3	protein_coding	ENSG00000184378.2	0.254764	1.3277	1.89724	0.168387	0.999983
SLC35E2B	protein_coding	ENSG00000189339.7	-0.130805	6.39361	1.89717	0.168395	0.999983
RAPGEF4	protein_coding	ENSG00000091428.13	-0.370014	0.0219638	1.89696	0.168419	0.999983
FAM86A	protein_coding	ENSG00000118894.10	0.139037	4.47582	1.89642	0.16848	0.999983
CD163	protein_coding	ENSG00000177575.8	-0.339019	0.122328	1.89613	0.168512	0.999983
DDX50P1	pseudogene	ENSG00000229816.1	-0.336488	0.181203	1.89604	0.168522	0.999983
EIF3FP3	pseudogene	ENSG00000233426.2	-0.216532	2.28882	1.89574	0.168556	0.999983
CTD-3092A11.1	pseudogene	ENSG00000215302.4	-0.386236	0.425883	1.89494	0.168646	0.999983
ITFG2	protein_coding	ENSG00000111203.7	-0.111651	4.71248	1.89456	0.168688	0.999983
USP11	protein_coding	ENSG00000102226.4	-0.0962523	6.44728	1.89344	0.168814	0.999983
MYO5A	protein_coding	ENSG00000197535.10	-0.0947456	6.41655	1.89317	0.168845	0.999983
EPG5	protein_coding	ENSG00000152223.8	-0.112817	5.00761	1.89202	0.168974	0.999983
ELOVL5	protein_coding	ENSG00000012660.9	0.0886731	6.94269	1.89172	0.169008	0.999983
GJB2	protein_coding	ENSG00000165474.5	-0.334976	0.420414	1.89137	0.169047	0.999983
CPNE2	protein_coding	ENSG00000140848.12	-0.127915	3.79399	1.89132	0.169053	0.999983
C21orf62	protein_coding	ENSG00000205929.5	-0.331656	0.155781	1.89124	0.169062	0.999983
SET	protein_coding	ENSG00000119335.12	0.0999306	9.89831	1.88879	0.169339	0.999983
ABCA3	protein_coding	ENSG00000167972.9	-0.0903609	6.22432	1.88861	0.169359	0.999983
WDR75	protein_coding	ENSG00000115368.5	0.106388	6.2982	1.88851	0.16937	0.999983
KIAA1009	protein_coding	ENSG00000135315.7	0.175128	2.99907	1.88711	0.169528	0.999983
RPS23P8	pseudogene	ENSG00000230629.2	-0.304198	4.79707	1.887	0.169541	0.999983
ZNF641	protein_coding	ENSG00000167528.8	-0.118442	4.37139	1.88648	0.169599	0.999983
AKAP9	protein_coding	ENSG00000127914.12	0.121149	8.14522	1.88599	0.169655	0.999983
PRPF8	protein_coding	ENSG00000174231.12	-0.0984589	9.37747	1.88597	0.169658	0.999983
HSPD1	protein_coding	ENSG00000144381.12	0.112805	10.0949	1.88584	0.169672	0.999983
NUPL2	protein_coding	ENSG00000136243.12	0.139182	3.82206	1.88545	0.169716	0.999983
TP53INP2	protein_coding	ENSG00000078804.8	-0.193493	2.72157	1.88416	0.169862	0.999983
C1QL1	protein_coding	ENSG00000131094.3	0.266956	1.01727	1.88232	0.17007	0.999983
RPS7	protein_coding	ENSG00000171863.8	0.093032	9.42433	1.882	0.170107	0.999983
QRSL1	protein_coding	ENSG00000130348.7	0.120978	4.82553	1.88198	0.17011	0.999983
DGAT2	protein_coding	ENSG00000062282.10	0.151218	3.29371	1.88152	0.170161	0.999983
METRN	protein_coding	ENSG00000103260.4	0.117455	5.96445	1.87863	0.17049	0.999983
FAM21C	protein_coding	ENSG00000172661.13	-0.122647	4.66853	1.87641	0.170742	0.999983
ZBTB42	protein_coding	ENSG00000179627.9	-0.119846	5.13291	1.87592	0.170799	0.999983
NDUFAB1	protein_coding	ENSG00000004779.5	0.108901	6.85762	1.87588	0.170804	0.999983
PGPEP1	protein_coding	ENSG00000130517.8	-0.101915	5.56835	1.87585	0.170807	0.999983
GLI3	protein_coding	ENSG00000106571.8	-0.153612	4.20507	1.87475	0.170932	0.999983
NPIPB4	protein_coding	ENSG00000185864.12	-0.122563	4.77195	1.87455	0.170955	0.999983
RP11-47I22.3	protein_coding	ENSG00000232774.3	-0.148465	4.95074	1.87365	0.171058	0.999983
NCOA7	protein_coding	ENSG00000111912.14	-0.133201	4.26011	1.87326	0.171102	0.999983
ARHGAP17	protein_coding	ENSG00000140750.12	-0.088729	5.30995	1.8727	0.171166	0.999983
CCDC59	protein_coding	ENSG00000133773.7	0.111763	5.29732	1.87266	0.17117	0.999983
WI2-3658N16.1	pseudogene	ENSG00000232637.3	-0.093589	5.61194	1.87212	0.171233	0.999983
AK8	protein_coding	ENSG00000165695.5	-0.350579	0.487642	1.87151	0.171303	0.999983
NFYA	protein_coding	ENSG00000001167.10	-0.101857	6.03263	1.86895	0.171596	0.999983
THRA	protein_coding	ENSG00000126351.8	-0.185853	3.38326	1.86829	0.171671	0.999983
PPM1J	protein_coding	ENSG00000155367.11	-0.265062	1.67546	1.86822	0.17168	0.999983
NAPG	protein_coding	ENSG00000134265.7	0.0924806	5.78638	1.86801	0.171704	0.999983
H3F3C	protein_coding	ENSG00000188375.3	-0.280185	0.41223	1.86692	0.171828	0.999983
BCL3	protein_coding	ENSG00000069399.8	0.130877	4.21249	1.86576	0.171961	0.999983
DUS1L	protein_coding	ENSG00000169718.13	0.0849778	6.87786	1.86571	0.171967	0.999983
DPY19L2P4	pseudogene	ENSG00000235436.6	-0.194766	2.05001	1.86542	0.172001	0.999983
S100P	protein_coding	ENSG00000163993.6	0.167926	5.45882	1.86423	0.172137	0.999983
ADI1	protein_coding	ENSG00000182551.9	-0.0960425	7.26507	1.86138	0.172465	0.999983
CCDC124	protein_coding	ENSG00000007080.6	0.108335	5.92976	1.86007	0.172617	0.999983
MAST3	protein_coding	ENSG00000099308.5	-0.138398	4.20452	1.85966	0.172664	0.999983
FAM69A	protein_coding	ENSG00000154511.7	0.207013	1.87531	1.85873	0.172771	0.999983
ZHX3	protein_coding	ENSG00000174306.17	-0.0866944	6.62152	1.85858	0.172788	0.999983
PI4KAP1	pseudogene	ENSG00000215513.7	-0.15879	3.75513	1.8582	0.172833	0.999983
ABCC5	protein_coding	ENSG00000114770.12	-0.141429	7.02882	1.85728	0.172939	0.999983
GLO1	protein_coding	ENSG00000124767.6	0.118955	7.83525	1.85717	0.172952	0.999983
EGFR	protein_coding	ENSG00000146648.11	0.152747	3.60274	1.85708	0.172962	0.999983
CNTROB	protein_coding	ENSG00000170037.9	-0.103864	5.69026	1.85647	0.173032	0.999983
ABCC3	protein_coding	ENSG00000108846.11	0.190775	5.40059	1.85356	0.17337	0.999983
GLB1L	protein_coding	ENSG00000163521.11	-0.187601	2.1789	1.85319	0.173413	0.999983
AMFR	protein_coding	ENSG00000159461.10	-0.0954205	5.93366	1.85305	0.173429	0.999983
MRPL2	protein_coding	ENSG00000112651.7	0.110005	4.91239	1.85114	0.173651	0.999983
GNG5	protein_coding	ENSG00000174021.6	0.0947415	5.20879	1.85068	0.173705	0.999983
TMEM164	protein_coding	ENSG00000157600.7	-0.0973086	7.10236	1.85054	0.173721	0.999983
MXD4	protein_coding	ENSG00000123933.10	-0.155341	5.55819	1.85007	0.173776	0.999983
SHISA2	protein_coding	ENSG00000180730.4	0.178592	3.47957	1.84776	0.174044	0.999983
ERBB4	protein_coding	ENSG00000178568.9	-0.116423	5.14236	1.8474	0.174086	0.999983
PPP2R3C	protein_coding	ENSG00000092020.6	0.107566	4.71445	1.84585	0.174267	0.999983
RPL9P8	pseudogene	ENSG00000230903.5	0.0933976	8.30678	1.84479	0.174391	0.999983
RPL9P9	pseudogene	ENSG00000237550.4	0.0933976	8.30678	1.84451	0.174423	0.999983
MYC	protein_coding	ENSG00000136997.10	0.102435	5.5196	1.84346	0.174546	0.999983
RPL27A	protein_coding	ENSG00000166441.8	0.0990703	8.6186	1.84332	0.174563	0.999983
TGIF2	protein_coding	ENSG00000118707.5	-0.0949947	5.56238	1.84312	0.174586	0.999983
SPRYD7	protein_coding	ENSG00000123178.10	0.140636	3.80025	1.84166	0.174756	0.999983
RIPK1	protein_coding	ENSG00000137275.9	-0.0825878	5.70334	1.84127	0.174802	0.999983
RP11-77P16.4	lincRNA	ENSG00000249846.2	-0.34498	1.01978	1.84071	0.174867	0.999983
C9orf117	protein_coding	ENSG00000160401.10	-0.203092	1.71282	1.83935	0.175027	0.999983
ADHFE1	protein_coding	ENSG00000147576.11	-0.410267	0.694786	1.8386	0.175116	0.999983
UQCR11	protein_coding	ENSG00000127540.7	0.113037	4.64739	1.83815	0.175168	0.999983
ASF1A	protein_coding	ENSG00000111875.6	0.0972526	5.26155	1.83719	0.17528	0.999983
AP003068.9	antisense	ENSG00000254501.1	-0.543778	0.372492	1.83713	0.175288	0.999983
RP11-640M9.2	pseudogene	ENSG00000225241.3	-0.0978363	6.05213	1.83637	0.175378	0.999983
CAPN15	protein_coding	ENSG00000103326.6	0.0976769	5.73145	1.8363	0.175385	0.999983
CUL9	protein_coding	ENSG00000112659.9	-0.108941	5.45563	1.83619	0.175399	0.999983
SPAG4	protein_coding	ENSG00000061656.5	0.179525	2.14081	1.83603	0.175417	0.999983
RP11-334C17.5	processed_transcript	ENSG00000262580.1	-0.204693	2.55336	1.83601	0.17542	0.999983
XPC	protein_coding	ENSG00000154767.10	-0.0851303	6.47158	1.83525	0.175508	0.999983
DHODH	protein_coding	ENSG00000102967.7	0.138851	3.99227	1.83389	0.175669	0.999983
SNORD3A	lincRNA	ENSG00000263934.2	-0.550926	0.610728	1.83379	0.17568	0.999983
CTD-2583A14.10	protein_coding	ENSG00000268750.2	-0.264952	1.00265	1.83222	0.175866	0.999983
WASH2P	pseudogene	ENSG00000146556.10	-0.139503	4.17751	1.82971	0.176161	0.999983
SNORD58B	snoRNA	ENSG00000271982.1	-0.651849	0.352194	1.82768	0.176402	0.999983
CPNE7	protein_coding	ENSG00000178773.10	0.251822	1.0854	1.8268	0.176506	0.999983
SRP9P1	pseudogene	ENSG00000180581.6	-0.643913	2.16768	1.82656	0.176534	0.999983
CDAN1	protein_coding	ENSG00000140326.8	-0.122493	4.19302	1.8257	0.176636	0.999983
TXNL1	protein_coding	ENSG00000091164.8	0.102637	5.74588	1.82567	0.17664	0.999983
NOMO2	protein_coding	ENSG00000185164.10	0.0901592	7.59922	1.82552	0.176657	0.999983
MBTPS1	protein_coding	ENSG00000140943.12	-0.100049	7.99721	1.82467	0.176759	0.999983
C9orf40	protein_coding	ENSG00000135045.6	0.156353	3.64958	1.82429	0.176803	0.999983
NBPF9	protein_coding	ENSG00000168614.13	-0.0957836	6.22404	1.82387	0.176853	0.999983
YBX3	protein_coding	ENSG00000060138.8	0.110651	6.49575	1.82252	0.177014	0.999983
METTL16	protein_coding	ENSG00000127804.7	0.0893701	5.63927	1.82136	0.177151	0.999983
DGKQ	protein_coding	ENSG00000145214.9	-0.136574	4.20211	1.82121	0.177169	0.999983
PCBP1-AS1	antisense	ENSG00000179818.8	-0.153285	3.57925	1.82024	0.177284	0.999983
RP11-463O12.3	lincRNA	ENSG00000256152.2	0.334867	0.367559	1.81928	0.177399	0.999983
CNNM4	protein_coding	ENSG00000158158.7	-0.0848563	6.25964	1.81821	0.177526	0.999983
ANXA6	protein_coding	ENSG00000197043.8	-0.140717	4.69052	1.81818	0.177531	0.999983
PIGB	protein_coding	ENSG00000069943.5	0.132951	3.69132	1.81793	0.17756	0.999983
SGPP2	protein_coding	ENSG00000163082.9	0.290843	0.453462	1.81727	0.177639	0.999983
SEC61B	protein_coding	ENSG00000106803.5	0.0998423	6.1872	1.81671	0.177706	0.999983
RP11-1033A18.1	pseudogene	ENSG00000224411.2	-0.269288	0.509127	1.81658	0.177721	0.999983
NOSTRIN	protein_coding	ENSG00000163072.10	-0.21046	1.41612	1.81652	0.177728	0.999983
ATP11C	protein_coding	ENSG00000101974.10	0.0968541	5.9434	1.81612	0.177776	0.999983
TGFB3	protein_coding	ENSG00000119699.3	-0.167134	3.58741	1.816	0.17779	0.999983
PFDN6	protein_coding	ENSG00000204220.5	0.110021	5.36114	1.81555	0.177844	0.999983
MRPL1	protein_coding	ENSG00000169288.13	0.13096	4.48838	1.81536	0.177866	0.999983
WDTC1	protein_coding	ENSG00000142784.11	-0.109662	5.27505	1.81534	0.177868	0.999983
SPATA6L	protein_coding	ENSG00000106686.12	-0.37101	-0.18482	1.81364	0.178072	0.999983
NIT2	protein_coding	ENSG00000114021.6	0.0907021	5.86639	1.81337	0.178104	0.999983
CENPBD1	protein_coding	ENSG00000177946.4	-0.100857	4.61084	1.81141	0.178339	0.999983
MFSD6	protein_coding	ENSG00000151690.10	-0.145429	3.99344	1.80965	0.17855	0.999983
RP11-174G6.5	sense_overlapping	ENSG00000261324.2	-0.139626	3.44649	1.80874	0.17866	0.999983
RBM12B-AS1	protein_coding	ENSG00000212998.1	-0.195775	1.65846	1.80827	0.178716	0.999983
TMED7	protein_coding	ENSG00000134970.13	0.114989	6.69972	1.80687	0.178884	0.999983
ARSA	protein_coding	ENSG00000100299.12	-0.234224	1.83812	1.80551	0.179048	0.999983
PIP5K1B	protein_coding	ENSG00000107242.13	-0.235288	1.08271	1.80536	0.179066	0.999983
ZNF592	protein_coding	ENSG00000166716.5	-0.0850869	6.50667	1.80423	0.179202	0.999983
AC027601.1	antisense	ENSG00000260005.2	0.292639	0.888096	1.80226	0.17944	0.999983
FAM160A2	protein_coding	ENSG00000051009.6	-0.122412	4.09146	1.80061	0.179639	0.999983
USP31	protein_coding	ENSG00000103404.10	-0.0922685	5.23751	1.79946	0.179778	0.999983
KIAA1324	protein_coding	ENSG00000116299.12	-0.159581	5.813	1.799	0.179834	0.999983
GRN	protein_coding	ENSG00000030582.12	-0.131444	7.01109	1.79789	0.179968	0.999983
CHST3	protein_coding	ENSG00000122863.5	0.175907	2.36391	1.79683	0.180096	0.999983
CNIH	protein_coding	ENSG00000100528.7	0.102404	6.71038	1.79636	0.180154	0.999983
PRKCD	protein_coding	ENSG00000163932.9	0.114454	6.58291	1.79543	0.180266	0.999983
RP11-626G11.3	antisense	ENSG00000261759.1	-0.357808	0.220735	1.79378	0.180467	0.999983
SAMD1	protein_coding	ENSG00000141858.7	0.0970102	5.63118	1.79324	0.180531	0.999983
MRPL47	protein_coding	ENSG00000136522.9	0.115779	5.3135	1.79203	0.180678	0.999983
RN7SK	misc_RNA	ENSG00000202198.1	-0.637195	2.23249	1.79123	0.180776	0.999983
CYCS	protein_coding	ENSG00000172115.4	0.137473	7.89417	1.78977	0.180954	0.999983
TRIM14	protein_coding	ENSG00000106785.10	0.160958	5.24053	1.78942	0.180997	0.999983
AC096772.6	lincRNA	ENSG00000244567.1	-0.312826	0.360624	1.78776	0.1812	0.999983
DMKN	protein_coding	ENSG00000161249.16	0.147431	4.15588	1.78716	0.181272	0.999983
MBNL2	protein_coding	ENSG00000139793.14	0.134114	5.15146	1.78628	0.18138	0.999983
FYCO1	protein_coding	ENSG00000163820.10	-0.0963601	5.0396	1.78537	0.181491	0.999983
PSKH1	protein_coding	ENSG00000159792.5	-0.106915	5.31496	1.78503	0.181533	0.999983
RSBN1L-AS1	processed_transcript	ENSG00000214293.4	0.14955	3.32045	1.78495	0.181543	0.999983
TRPV3	protein_coding	ENSG00000167723.10	0.18883	2.23031	1.78491	0.181548	0.999983
NIPAL1	protein_coding	ENSG00000163293.7	0.189047	2.49823	1.78378	0.181686	0.999983
XPOT	protein_coding	ENSG00000184575.7	0.106789	8.35842	1.78285	0.181799	0.999983
KANSL1	protein_coding	ENSG00000120071.8	-0.0963407	5.29863	1.78128	0.181993	0.999983
ANAPC4	protein_coding	ENSG00000053900.6	0.10235	5.34285	1.77982	0.182172	0.999983
GFRA1	protein_coding	ENSG00000151892.10	-0.119321	9.87915	1.77885	0.18229	0.999983
DDX50	protein_coding	ENSG00000107625.8	0.0968161	5.45074	1.77846	0.182338	0.999983
RALGAPA2	protein_coding	ENSG00000188559.8	-0.103792	5.69	1.77633	0.182601	0.999983
ZFYVE26	protein_coding	ENSG00000072121.11	-0.103873	5.39524	1.77604	0.182636	0.999983
OLFML2A	protein_coding	ENSG00000185585.15	-0.192026	2.139	1.77577	0.18267	0.999983
ANKRD26	protein_coding	ENSG00000107890.12	0.125252	4.74408	1.7749	0.182777	0.999983
AP001062.7	processed_transcript	ENSG00000184441.4	-0.172711	2.38819	1.77311	0.182997	0.999983
RNF38	protein_coding	ENSG00000137075.13	-0.101179	4.87104	1.77301	0.18301	0.999983
SLC26A2	protein_coding	ENSG00000155850.7	-0.146589	3.47255	1.77232	0.183096	0.999983
FKBP9	protein_coding	ENSG00000122642.6	-0.0831964	6.4669	1.77128	0.183224	0.999983
ATXN1L	protein_coding	ENSG00000224470.2	-0.0822456	6.80293	1.77017	0.183361	0.999983
EXOSC9	protein_coding	ENSG00000123737.8	0.106993	5.11558	1.77014	0.183365	0.999983
CCDC127	protein_coding	ENSG00000164366.3	-0.111982	4.28112	1.76968	0.183422	0.999983
MANBA	protein_coding	ENSG00000109323.4	-0.10817	4.58017	1.76906	0.183499	0.999983
DISP2	protein_coding	ENSG00000140323.4	-0.419641	0.0687514	1.76845	0.183574	0.999983
ZMYM6	protein_coding	ENSG00000271741.1	-0.479393	1.19373	1.76822	0.183603	0.999983
KIF1A	protein_coding	ENSG00000130294.10	-0.120034	3.98875	1.76633	0.183837	0.999983
ATOX1	protein_coding	ENSG00000177556.7	-0.0998796	5.17707	1.76553	0.183937	0.999983
IFITM10	protein_coding	ENSG00000244242.1	-0.106026	5.14898	1.76524	0.183972	0.999983
HIST1H2AE	protein_coding	ENSG00000168274.3	-0.224758	1.62649	1.7643	0.184089	0.999983
CD302	protein_coding	ENSG00000241399.2	-0.150955	3.00106	1.76335	0.184207	0.999983
LAMB1	protein_coding	ENSG00000091136.9	-0.254256	2.28806	1.76297	0.184255	0.999983
FBXO15	protein_coding	ENSG00000141665.7	-0.244326	1.14967	1.76174	0.184408	0.999983
EPHA10	protein_coding	ENSG00000183317.12	-0.146026	3.10863	1.76159	0.184427	0.999983
ALDH5A1	protein_coding	ENSG00000112294.8	-0.0915007	5.88019	1.76138	0.184453	0.999983
ZNF787	protein_coding	ENSG00000142409.4	0.111666	4.58986	1.76129	0.184463	0.999983
KIF13A	protein_coding	ENSG00000137177.14	-0.0935326	5.92379	1.76096	0.184504	0.999983
BNIP3P1	pseudogene	ENSG00000197358.8	0.150434	3.26121	1.76001	0.184623	0.999983
GNGT1	protein_coding	ENSG00000127928.8	0.243098	0.906663	1.75897	0.184753	0.999983
DPYSL2	protein_coding	ENSG00000092964.12	-0.129151	4.84908	1.75891	0.184761	0.999983
CCDC86	protein_coding	ENSG00000110104.7	0.138408	5.47866	1.75818	0.184852	0.999983
HNRNPA1P7	pseudogene	ENSG00000215492.5	0.551348	0.321518	1.75809	0.184863	0.999983
NXF1	protein_coding	ENSG00000162231.9	-0.08339	6.12158	1.75737	0.184953	0.999983
ASPHD1	protein_coding	ENSG00000174939.6	0.182227	2.85092	1.75618	0.185101	0.999983
TIMP3	protein_coding	ENSG00000100234.11	0.137306	6.2997	1.75385	0.185393	0.999983
TMED2	protein_coding	ENSG00000086598.6	0.101825	8.32705	1.75357	0.185429	0.999983
SOGA1	protein_coding	ENSG00000149639.9	-0.115004	7.18606	1.75344	0.185445	0.999983
RLF	protein_coding	ENSG00000117000.8	0.0961313	5.05779	1.75311	0.185487	0.999983
LRRC15	protein_coding	ENSG00000172061.7	0.380554	0.534798	1.75117	0.18573	0.999983
ZNF688	protein_coding	ENSG00000229809.4	-0.132049	3.71829	1.75016	0.185857	0.999983
MAGED4B	protein_coding	ENSG00000187243.11	0.301256	1.96966	1.74923	0.185974	0.999983
ATP6V1G1	protein_coding	ENSG00000136888.6	0.0944102	7.46653	1.74881	0.186027	0.999983
C4orf46	protein_coding	ENSG00000205208.4	0.121917	4.64977	1.74843	0.186074	0.999983
RINL	protein_coding	ENSG00000187994.9	0.168824	2.64572	1.74684	0.186275	0.999983
CAMKK1	protein_coding	ENSG00000004660.10	0.175196	2.64808	1.74645	0.186324	0.999983
RFESD	protein_coding	ENSG00000175449.9	0.26492	1.14998	1.74626	0.186348	0.999983
SLC25A30	protein_coding	ENSG00000174032.12	-0.139815	5.51286	1.74617	0.186359	0.999983
KIAA1524	protein_coding	ENSG00000163507.9	0.0907583	6.08428	1.74475	0.186538	0.999983
TUBA3D	protein_coding	ENSG00000075886.10	-0.274664	0.809711	1.74465	0.186551	0.999983
NADSYN1	protein_coding	ENSG00000172890.7	-0.118789	7.12076	1.74409	0.186621	0.999983
PCDHB11	protein_coding	ENSG00000197479.4	-0.270576	1.04823	1.74194	0.186893	0.999983
FBXW4	protein_coding	ENSG00000107829.9	-0.120511	5.29916	1.74177	0.186915	0.999983
CACYBP	protein_coding	ENSG00000116161.13	0.0963654	7.56573	1.74173	0.186919	0.999983
ANP32A	protein_coding	ENSG00000140350.11	0.0995446	7.45971	1.74171	0.186922	0.999983
INPP5B	protein_coding	ENSG00000204084.8	-0.111268	4.27358	1.74058	0.187065	0.999983
DNAJC10	protein_coding	ENSG00000077232.11	0.0974968	6.60355	1.73907	0.187257	0.999983
RP11-480A16.1	lincRNA	ENSG00000260261.1	-0.129129	4.53272	1.73821	0.187366	0.999983
MCM3AP	protein_coding	ENSG00000160294.6	-0.0867007	7.13635	1.7381	0.18738	0.999983
PIGV	protein_coding	ENSG00000060642.6	-0.124307	4.04259	1.73727	0.187485	0.999983
LRRC37BP1	pseudogene	ENSG00000250462.3	-0.342373	0.23931	1.73681	0.187544	0.999983
KIAA1107	protein_coding	ENSG00000069712.9	-0.172945	2.13193	1.73551	0.187708	0.999983
HTN1	protein_coding	ENSG00000126550.4	-0.322945	0.377232	1.73472	0.18781	0.999983
PALM3	protein_coding	ENSG00000187867.4	-0.183916	2.7166	1.73383	0.187922	0.999983
CEBPB	protein_coding	ENSG00000172216.4	0.278778	4.5783	1.73253	0.188088	0.999983
MYBBP1A	protein_coding	ENSG00000132382.10	0.0903873	6.23904	1.73252	0.18809	0.999983
RP3-437C15.1	pseudogene	ENSG00000232702.2	-0.525104	-0.228338	1.73168	0.188196	0.999983
SOX2	protein_coding	ENSG00000181449.2	-0.144038	4.61925	1.73147	0.188223	0.999983
TTLL3	protein_coding	ENSG00000214021.11	-0.148727	4.13813	1.7312	0.188257	0.999983
TC2N	protein_coding	ENSG00000165929.8	0.0981897	6.88423	1.73108	0.188273	0.999983
GPATCH8	protein_coding	ENSG00000186566.7	-0.0816894	6.04558	1.73015	0.188392	0.999983
AC018720.10	pseudogene	ENSG00000170092.10	-0.18723	2.76055	1.7299	0.188423	0.999983
LIPA	protein_coding	ENSG00000107798.13	0.112893	5.65535	1.72788	0.188682	0.999983
JMJD7-PLA2G4B	protein_coding	ENSG00000168970.15	0.181533	3.63387	1.72783	0.188688	0.999983
ARNT	protein_coding	ENSG00000143437.16	-0.0857812	6.53799	1.72666	0.188837	0.999983
MAK16	protein_coding	ENSG00000198042.6	0.123415	5.038	1.72568	0.188963	0.999983
ZNF160	protein_coding	ENSG00000170949.13	-0.102981	5.08028	1.72561	0.188972	0.999983
NEK6	protein_coding	ENSG00000119408.12	0.112929	5.66787	1.72372	0.189215	0.999983
NDUFS6	protein_coding	ENSG00000145494.7	0.101137	5.63907	1.72323	0.189278	0.999983
TMSB4X	protein_coding	ENSG00000205542.6	0.106774	10.9107	1.72298	0.18931	0.999983
TMEM57	protein_coding	ENSG00000204178.5	0.0984799	5.13886	1.72276	0.189339	0.999983
ZNF83	protein_coding	ENSG00000167766.13	-0.0936128	5.54888	1.72213	0.189419	0.999983
BTBD9	protein_coding	ENSG00000183826.12	-0.110439	4.4	1.72192	0.189446	0.999983
MT-ATP8	protein_coding	ENSG00000228253.1	0.102727	10.452	1.72139	0.189514	0.999983
AL358113.1	protein_coding	ENSG00000269295.1	0.267881	0.953328	1.72133	0.189523	0.999983
CTD-2203K17.1	antisense	ENSG00000249572.1	0.335725	0.0618469	1.72132	0.189523	0.999983
MPHOSPH10	protein_coding	ENSG00000124383.4	0.123349	6.11067	1.72116	0.189544	0.999983
ZNF398	protein_coding	ENSG00000197024.4	-0.0987713	4.65855	1.72111	0.18955	0.999983
UFM1	protein_coding	ENSG00000120686.7	0.0999174	6.12859	1.72107	0.189555	0.999983
SH3GL1P1	pseudogene	ENSG00000266777.1	0.278108	0.97373	1.72083	0.189586	0.999983
BBS7	protein_coding	ENSG00000138686.5	0.137853	3.20974	1.72022	0.189664	0.999983
SEZ6L2	protein_coding	ENSG00000174938.10	-0.126408	5.60315	1.71977	0.189722	0.999983
SLC16A3	protein_coding	ENSG00000141526.10	0.140257	4.75836	1.71941	0.189769	0.999983
ZSCAN22	protein_coding	ENSG00000182318.5	-0.150835	3.19539	1.71736	0.190033	0.999983
ARAF	protein_coding	ENSG00000078061.8	-0.0961635	5.95043	1.71655	0.190137	0.999983
C11orf30	protein_coding	ENSG00000158636.12	-0.0842286	6.15305	1.71624	0.190178	0.999983
PTPN2	protein_coding	ENSG00000175354.14	0.0895448	5.05129	1.71587	0.190226	0.999983
ZC3H8	protein_coding	ENSG00000144161.7	0.123267	4.48681	1.71431	0.190427	0.999983
POGZ	protein_coding	ENSG00000143442.17	-0.0990762	7.48012	1.71421	0.19044	0.999983
FSCN1	protein_coding	ENSG00000075618.13	-0.174832	4.02587	1.71377	0.190496	0.999983
DGKD	protein_coding	ENSG00000077044.5	-0.10435	5.41749	1.71303	0.190592	0.999983
TMSB15B	protein_coding	ENSG00000158427.10	-0.169841	2.67345	1.71183	0.190748	0.999983
DHRS3	protein_coding	ENSG00000162496.4	0.308868	2.83378	1.71036	0.190939	0.999983
SV2A	protein_coding	ENSG00000159164.5	0.370702	-0.0346884	1.70935	0.191069	0.999983
C11orf80	protein_coding	ENSG00000173715.11	-0.094155	4.89945	1.70916	0.191094	0.999983
MSX2	protein_coding	ENSG00000120149.7	0.0927515	5.14874	1.70745	0.191317	0.999983
NDUFAF2	protein_coding	ENSG00000164182.6	0.133548	4.56411	1.70744	0.191318	0.999983
PSMD12	protein_coding	ENSG00000197170.5	0.119848	8.42255	1.70706	0.191367	0.999983
EPRS	protein_coding	ENSG00000136628.12	0.104272	7.89673	1.70674	0.191409	0.999983
PODXL	protein_coding	ENSG00000128567.12	-0.0958678	6.60921	1.70634	0.191462	0.999983
RASSF3	protein_coding	ENSG00000153179.7	0.0929721	5.4899	1.70595	0.191512	0.999983
RP11-337C18.9	antisense	ENSG00000271721.1	0.212479	2.45191	1.70487	0.191652	0.999983
USPL1	protein_coding	ENSG00000132952.7	0.109964	5.17944	1.70347	0.191835	0.999983
AC147651.3	lincRNA	ENSG00000223855.1	-0.225281	2.04548	1.70309	0.191885	0.999983
TCF7	protein_coding	ENSG00000081059.15	-0.266161	0.91277	1.70265	0.191941	0.999983
ZFAND2A	protein_coding	ENSG00000178381.7	0.114257	5.07432	1.70265	0.191942	0.999983
WDFY3	protein_coding	ENSG00000163625.11	-0.091461	6.5116	1.70246	0.191967	0.999983
XRCC2	protein_coding	ENSG00000196584.2	0.0960205	5.64635	1.70149	0.192094	0.999983
AP000253.1	processed_transcript	ENSG00000234509.1	-0.269697	0.711612	1.70088	0.192173	0.999983
SNRPA1	protein_coding	ENSG00000131876.12	0.126376	7.13402	1.70078	0.192185	0.999983
NCKAP5	protein_coding	ENSG00000176771.11	-0.15457	4.42609	1.7003	0.192249	0.999983
FAM49B	protein_coding	ENSG00000153310.14	0.115528	6.45009	1.69886	0.192437	0.999983
CHCHD2	protein_coding	ENSG00000106153.12	0.0908936	7.69386	1.69758	0.192604	0.999983
UFSP1	protein_coding	ENSG00000176125.3	0.19787	2.30257	1.69738	0.192631	0.999983
ELOVL4	protein_coding	ENSG00000118402.5	0.181432	2.47458	1.69674	0.192714	0.999983
ERVK13-1	processed_transcript	ENSG00000260565.2	-0.119602	4.29238	1.69674	0.192716	0.999983
MT-TE	Mt_tRNA	ENSG00000210194.1	0.126459	4.20561	1.69466	0.192987	0.999983
SLC1A4	protein_coding	ENSG00000115902.6	-0.156328	2.73601	1.69423	0.193044	0.999983
PRKG1	protein_coding	ENSG00000185532.10	-0.293423	1.53458	1.6942	0.193048	0.999983
TRMT5	protein_coding	ENSG00000126814.6	0.0958954	4.93992	1.69314	0.193187	0.999983
NOC3L	protein_coding	ENSG00000173145.7	0.138385	4.78068	1.69176	0.193369	0.999983
GCNT2	protein_coding	ENSG00000111846.11	-0.320403	-0.0401383	1.68959	0.193655	0.999983
FJX1	protein_coding	ENSG00000179431.5	0.308106	2.37804	1.68952	0.193665	0.999983
TSPAN15	protein_coding	ENSG00000099282.5	0.115447	6.54896	1.68715	0.193978	0.999983
RP11-175K6.1	lincRNA	ENSG00000245812.2	-0.357723	-0.0192698	1.68659	0.194051	0.999983
TTLL1	protein_coding	ENSG00000100271.12	-0.225151	1.03261	1.68603	0.194125	0.999983
NUDC	protein_coding	ENSG00000090273.9	0.0995135	6.93397	1.68601	0.194127	0.999983
PBLD	protein_coding	ENSG00000108187.10	-0.16426	3.06528	1.68576	0.194161	0.999983
SLC25A22	protein_coding	ENSG00000177542.6	0.121566	4.17249	1.68425	0.194361	0.999983
C5orf38	protein_coding	ENSG00000186493.7	0.140528	3.41379	1.68344	0.194468	0.999983
ZBED6	protein_coding	ENSG00000257315.1	-0.1401	5.96679	1.68272	0.194563	0.999983
NFIB	protein_coding	ENSG00000147862.10	-0.115365	5.33259	1.68263	0.194575	0.999983
C1orf112	protein_coding	ENSG00000000460.12	0.102763	5.18257	1.68158	0.194714	0.999983
BRIX1	protein_coding	ENSG00000113460.8	0.116637	5.7728	1.67912	0.195042	0.999983
PCSK2	protein_coding	ENSG00000125851.5	-0.241895	4.36392	1.67851	0.195122	0.999983
PGRMC2	protein_coding	ENSG00000164040.12	0.0873348	5.75663	1.67823	0.19516	0.999983
C6orf141	protein_coding	ENSG00000197261.7	-0.127383	5.90885	1.67774	0.195225	0.999983
SLC39A8	protein_coding	ENSG00000138821.8	-0.108074	5.14315	1.67758	0.195247	0.999983
GRAMD1C	protein_coding	ENSG00000178075.15	0.255168	1.01709	1.67667	0.195368	0.999983
PKD1P1	pseudogene	ENSG00000244257.4	0.193517	5.55066	1.67409	0.195711	0.999983
DDX59	protein_coding	ENSG00000118197.9	-0.0947847	4.76046	1.6737	0.195763	0.999983
ADAM11	protein_coding	ENSG00000073670.9	0.158214	2.36631	1.67316	0.195836	0.999983
CSGALNACT2	protein_coding	ENSG00000169826.6	-0.136243	3.8497	1.6725	0.195924	0.999983
THOC6	protein_coding	ENSG00000131652.9	-0.109756	4.85736	1.67229	0.195952	0.999983
TMEM97	protein_coding	ENSG00000109084.9	0.0857745	6.27015	1.67201	0.195989	0.999983
PCDHGA7	protein_coding	ENSG00000253537.1	-0.267733	0.987518	1.67189	0.196005	0.999983
MRPS12	protein_coding	ENSG00000128626.7	0.0967399	5.71992	1.67148	0.19606	0.999983
PPARG	protein_coding	ENSG00000132170.15	0.23261	4.06952	1.67141	0.19607	0.999983
TSHZ2	protein_coding	ENSG00000182463.11	-0.255607	1.5815	1.67106	0.196117	0.999983
AFG3L1P	pseudogene	ENSG00000223959.4	-0.0830315	5.87692	1.67081	0.196151	0.999983
RP11-18F14.2	lincRNA	ENSG00000261128.1	0.114514	4.95157	1.66875	0.196426	0.999983
EYA2	protein_coding	ENSG00000064655.14	0.174375	3.0236	1.66834	0.196481	0.999983
SLC16A9	protein_coding	ENSG00000165449.7	0.158059	3.11643	1.66788	0.196543	0.999983
PNRC1	protein_coding	ENSG00000146278.10	-0.180133	4.60304	1.66767	0.196572	0.999983
LNP1	protein_coding	ENSG00000206535.3	0.248441	1.6594	1.66758	0.196583	0.999983
SNX1	protein_coding	ENSG00000028528.10	-0.080016	6.79355	1.66726	0.196626	0.999983
RP5-882C2.2	antisense	ENSG00000260793.2	-0.216871	2.04875	1.66406	0.197055	0.999983
RPL21	protein_coding	ENSG00000122026.6	-0.149143	4.81751	1.66378	0.197094	0.999983
MRPS18B	protein_coding	ENSG00000204568.7	0.0924379	6.13817	1.66304	0.197193	0.999983
KIAA1704	protein_coding	ENSG00000133114.13	0.0892293	4.91229	1.65994	0.197612	0.999983
IGSF3	protein_coding	ENSG00000143061.13	-0.0990625	7.38831	1.65954	0.197666	0.999983
FAR2	protein_coding	ENSG00000064763.5	0.300459	0.0274968	1.65913	0.197721	0.999983
RCN1	protein_coding	ENSG00000049449.4	0.205185	2.43258	1.65905	0.197732	0.999983
APPL2	protein_coding	ENSG00000136044.7	-0.0888677	5.59755	1.65752	0.197938	0.999983
ATRIP	protein_coding	ENSG00000164053.13	-0.118517	4.01885	1.65635	0.198097	0.999983
CCDC97	protein_coding	ENSG00000142039.3	-0.0957052	5.22709	1.65618	0.19812	0.999983
IFITM1	protein_coding	ENSG00000185885.11	-0.194631	2.85838	1.65457	0.198338	0.999983
RPS25	protein_coding	ENSG00000118181.6	0.0867264	9.34398	1.6534	0.198496	0.999983
GPER	protein_coding	ENSG00000164850.10	-0.263086	4.05715	1.65145	0.198762	0.999983
FAM201B	pseudogene	ENSG00000230992.2	-0.186889	2.4694	1.65131	0.19878	0.999983
AC020922.1	protein_coding	ENSG00000267531.1	-0.365691	-0.0800787	1.65114	0.198804	0.999983
C6ORF165	protein_coding	ENSG00000272514.1	0.178038	2.45165	1.65084	0.198844	0.999983
OSTC	protein_coding	ENSG00000198856.8	0.100622	6.0217	1.6501	0.198945	0.999983
EEF1A1P1	pseudogene	ENSG00000223822.2	-0.272685	0.790279	1.64886	0.199114	0.999983
TENC1	protein_coding	ENSG00000111077.13	-0.196786	2.47253	1.64866	0.199142	0.999983
NDUFA5	protein_coding	ENSG00000128609.10	0.0968786	6.19094	1.64518	0.199616	0.999983
ZNF416	protein_coding	ENSG00000083817.8	-0.196504	1.85037	1.64516	0.199619	0.999983
SPINT1	protein_coding	ENSG00000166145.10	-0.079826	6.25727	1.64445	0.199716	0.999983
SIPA1L1	protein_coding	ENSG00000197555.5	-0.0917925	6.83552	1.64381	0.199803	0.999983
IER3IP1	protein_coding	ENSG00000134049.3	0.110336	5.22229	1.6433	0.199874	0.999983
C19orf24	protein_coding	ENSG00000228300.9	0.14103	3.90619	1.64097	0.200192	0.999983
DOCK3	protein_coding	ENSG00000088538.12	-0.264192	1.32082	1.64086	0.200207	0.999983
KIAA1984-AS1	antisense	ENSG00000228544.1	-0.162987	2.67161	1.64034	0.200279	0.999983
FAM46C	protein_coding	ENSG00000183508.4	-0.116817	4.53654	1.63968	0.200369	0.999983
LAP3	protein_coding	ENSG00000002549.8	0.0865954	6.22553	1.63632	0.200831	0.999983
CBX3	protein_coding	ENSG00000122565.14	0.0893366	8.8841	1.63561	0.200929	0.999983
SCAMP1	protein_coding	ENSG00000085365.13	0.0891683	6.32406	1.63392	0.201162	0.999983
TRAFD1	protein_coding	ENSG00000135148.7	-0.0811581	6.60445	1.63307	0.201279	0.999983
NBPF11	protein_coding	ENSG00000152042.13	-0.0853035	5.58573	1.63231	0.201384	0.999983
GFM2	protein_coding	ENSG00000164347.13	0.0889736	5.43589	1.63224	0.201394	0.999983
ZWILCH	protein_coding	ENSG00000174442.7	0.105271	6.29613	1.63133	0.201519	0.999983
LIF	protein_coding	ENSG00000128342.4	0.25571	1.62863	1.63103	0.201561	0.999983
TIMM9	protein_coding	ENSG00000100575.9	0.121955	4.83733	1.62871	0.201881	0.999983
RP11-10C24.1	lincRNA	ENSG00000271020.1	0.276582	0.580531	1.62822	0.20195	0.999983
GABBR2	protein_coding	ENSG00000136928.4	0.249451	1.69299	1.62655	0.202182	0.999983
AC004967.7	pseudogene	ENSG00000243554.1	0.251885	0.807086	1.6264	0.202201	0.999983
PRPS2	protein_coding	ENSG00000101911.8	0.0880664	6.07615	1.62497	0.2024	0.999983
REPS2	protein_coding	ENSG00000169891.13	-0.153571	3.80569	1.62352	0.202601	0.999983
H6PD	protein_coding	ENSG00000049239.8	-0.111471	5.43217	1.62263	0.202725	0.999983
TSKU	protein_coding	ENSG00000182704.6	0.113892	6.1931	1.62219	0.202787	0.999983
KIAA0355	protein_coding	ENSG00000166398.8	-0.144875	4.28832	1.62157	0.202872	0.999983
NAPSA	protein_coding	ENSG00000131400.3	0.237289	1.34329	1.62054	0.203017	0.999983
ZNF419	protein_coding	ENSG00000105136.15	-0.163921	2.88134	1.62037	0.203041	0.999983
HLA-DRB1	protein_coding	ENSG00000196126.6	-0.206032	2.14454	1.62007	0.203082	0.999983
SLCO4C1	protein_coding	ENSG00000173930.8	-0.221343	1.77781	1.61934	0.203184	0.999983
TMEM50B	protein_coding	ENSG00000142188.12	0.0947402	4.88647	1.6188	0.203259	0.999983
AC010642.1	protein_coding	ENSG00000267216.1	0.311707	0.486234	1.61732	0.203466	0.999983
WDR59	protein_coding	ENSG00000103091.10	-0.0803772	6.05152	1.61655	0.203574	0.999983
DSC2	protein_coding	ENSG00000134755.10	0.294432	0.578159	1.6163	0.203609	0.999983
EFEMP1	protein_coding	ENSG00000115380.14	0.155962	5.0057	1.61558	0.203709	0.999983
RIF1	protein_coding	ENSG00000080345.12	0.106128	7.40803	1.61534	0.203742	0.999983
NOTCH2NL	protein_coding	ENSG00000213240.7	-0.103409	5.56443	1.61499	0.203792	0.999983
RP11-397E7.1	pseudogene	ENSG00000243312.3	0.184223	2.01707	1.6149	0.203804	0.999983
RP11-427H3.1	lincRNA	ENSG00000271954.1	-0.142741	3.14397	1.61482	0.203815	0.999983
LINC00471	processed_transcript	ENSG00000181798.2	0.308418	0.16085	1.6147	0.203833	0.999983
LRRC37A3	protein_coding	ENSG00000176809.6	-0.142951	3.48472	1.61387	0.203948	0.999983
CMSS1	protein_coding	ENSG00000184220.6	0.097601	5.31099	1.6132	0.204043	0.999983
KEAP1	protein_coding	ENSG00000079999.9	-0.0948736	6.48617	1.61103	0.204347	0.999983
TMEM161B	protein_coding	ENSG00000164180.9	0.101374	5.16236	1.61018	0.204466	0.999983
SIPA1L2	protein_coding	ENSG00000116991.6	-0.113157	5.16795	1.60945	0.20457	0.999983
GRB7	protein_coding	ENSG00000141738.9	-0.183863	2.98081	1.60941	0.204574	0.999983
CTD-2540B15.11	antisense	ENSG00000267580.1	-0.212061	1.51843	1.60878	0.204664	0.999983
NOP58	protein_coding	ENSG00000055044.6	0.101235	7.14428	1.6079	0.204787	0.999983
HIST1H2BD	protein_coding	ENSG00000158373.7	-0.115231	4.87256	1.60649	0.204986	0.999983
RP11-66N11.8	antisense	ENSG00000260081.1	0.276639	0.568276	1.60584	0.205078	0.999983
HIPK3	protein_coding	ENSG00000110422.7	-0.0906211	6.15561	1.60562	0.205109	0.999983
CYB561A3	protein_coding	ENSG00000162144.5	-0.0845021	5.71428	1.60553	0.205121	0.999983
ELOVL6	protein_coding	ENSG00000170522.5	0.0868849	5.72395	1.60429	0.205296	0.999983
FAM115B	pseudogene	ENSG00000223459.4	-0.248833	1.50231	1.60374	0.205374	0.999983
DNAH10	protein_coding	ENSG00000197653.10	-0.294279	0.513565	1.60372	0.205377	0.999983
RP11-229E13.2	3prime_overlapping_ncrna	ENSG00000267548.1	-0.292547	0.220771	1.60245	0.205556	0.999983
ZNF782	protein_coding	ENSG00000196597.7	-0.121144	3.77984	1.60239	0.205565	0.999983
SOCS4	protein_coding	ENSG00000180008.8	0.0976658	6.39691	1.60232	0.205575	0.999983
GRIK3	protein_coding	ENSG00000163873.5	-0.22835	2.45445	1.60202	0.205617	0.999983
CCDC91	protein_coding	ENSG00000123106.6	0.122714	4.15059	1.60173	0.205658	0.999983
RNF10	protein_coding	ENSG00000022840.11	-0.0779572	7.12356	1.60172	0.205659	0.999983
MIF	protein_coding	ENSG00000240972.1	0.117305	7.77529	1.60136	0.205711	0.999983
DEPTOR	protein_coding	ENSG00000155792.5	-0.125968	4.52	1.60037	0.205851	0.999983
GTF2A2	protein_coding	ENSG00000140307.6	0.117718	4.87076	1.6002	0.205875	0.999983
P2RX5	protein_coding	ENSG00000083454.17	0.318111	0.807586	1.59972	0.205943	0.999983
PIGA	protein_coding	ENSG00000165195.9	0.133371	4.27806	1.59873	0.206084	0.999983
ACVR2A	protein_coding	ENSG00000121989.10	-0.133372	3.23649	1.59867	0.206092	0.999983
GID4	protein_coding	ENSG00000141034.5	-0.144581	3.49327	1.59832	0.206141	0.999983
KCND1	protein_coding	ENSG00000102057.5	-0.245603	1.6031	1.59764	0.206238	0.999983
EPHA6	protein_coding	ENSG00000080224.13	-0.16132	3.43947	1.59704	0.206323	0.999983
CD320	protein_coding	ENSG00000167775.6	0.136111	3.86072	1.59654	0.206394	0.999983
AMMECR1	protein_coding	ENSG00000101935.5	0.092887	6.33878	1.59631	0.206427	0.999983
RARS	protein_coding	ENSG00000113643.4	0.0910261	6.7366	1.59535	0.206564	0.999983
ATG2B	protein_coding	ENSG00000066739.7	-0.0890243	5.97735	1.59528	0.206573	0.999983
NDUFA9	protein_coding	ENSG00000139180.5	0.085281	5.68759	1.59465	0.206663	0.999983
RNF166	protein_coding	ENSG00000158717.6	0.115662	4.33176	1.5941	0.206741	0.999983
RANBP10	protein_coding	ENSG00000141084.6	-0.0840648	5.49074	1.59318	0.206873	0.999983
RP11-334E6.10	antisense	ENSG00000245385.2	-0.281799	1.36193	1.59254	0.206964	0.999983
SLC16A14	protein_coding	ENSG00000163053.6	0.110797	4.63078	1.59226	0.207004	0.999983
RP11-561N12.7	pseudogene	ENSG00000271550.1	0.258095	0.466036	1.59223	0.207007	0.999983
AC007347.1	pseudogene	ENSG00000214696.3	0.490829	1.03282	1.59199	0.207042	0.999983
RP11-342K6.1	antisense	ENSG00000270696.1	0.157495	2.87967	1.59139	0.207127	0.999983
RP13-890H12.2	antisense	ENSG00000267288.1	0.40659	0.0619763	1.59121	0.207153	0.999983
TCF12	protein_coding	ENSG00000140262.13	-0.0953594	4.9452	1.5909	0.207197	0.999983
ZCCHC3	protein_coding	ENSG00000177764.6	0.279815	2.53794	1.59012	0.20731	0.999983
CD59	protein_coding	ENSG00000085063.10	0.0996928	7.36428	1.59	0.207327	0.999983
NCLN	protein_coding	ENSG00000125912.6	0.0934508	5.65685	1.58984	0.207349	0.999983
C9orf173	protein_coding	ENSG00000197768.6	-0.363414	-0.0122413	1.5898	0.207355	0.999983
SYCP3	protein_coding	ENSG00000139351.10	-0.35326	0.091381	1.58938	0.207414	0.999983
GLCE	protein_coding	ENSG00000138604.5	-0.0918191	5.22154	1.58789	0.207628	0.999983
SULT1A2	protein_coding	ENSG00000197165.6	-0.263951	1.49903	1.58717	0.207731	0.999983
FAM96A	protein_coding	ENSG00000166797.6	0.0890431	5.69098	1.58709	0.207743	0.999983
RP4-798A10.7	lincRNA	ENSG00000261135.1	0.17709	2.48195	1.58671	0.207797	0.999983
RP11-61L23.2	pseudogene	ENSG00000253882.2	-0.19854	2.79617	1.58585	0.20792	0.999983
GLT8D1	protein_coding	ENSG00000016864.12	0.0928343	4.66331	1.58433	0.208139	0.999983
FAM199X	protein_coding	ENSG00000123575.8	0.0908852	6.95928	1.58386	0.208206	0.999983
RP2	protein_coding	ENSG00000102218.5	-0.120544	3.85175	1.58337	0.208276	0.999983
RC3H1	protein_coding	ENSG00000135870.7	-0.0841209	5.85105	1.58125	0.208581	0.999983
TRIM45	protein_coding	ENSG00000134253.5	-0.122499	4.64795	1.5808	0.208646	0.999983
LAPTM4B	protein_coding	ENSG00000104341.12	0.0897768	7.99177	1.57882	0.208931	0.999983
NSL1	protein_coding	ENSG00000117697.10	0.123656	3.73619	1.57863	0.208959	0.999983
SELRC1	protein_coding	ENSG00000162377.4	0.133305	4.37908	1.57863	0.208959	0.999983
IL27RA	protein_coding	ENSG00000104998.2	0.168815	2.86893	1.57781	0.209077	0.999983
HIST1H4E	protein_coding	ENSG00000198518.5	-0.32703	-0.112745	1.57761	0.209105	0.999983
C9orf47	protein_coding	ENSG00000186354.6	0.22722	1.63717	1.57563	0.209391	0.999983
FLYWCH2	protein_coding	ENSG00000162076.8	0.106489	4.86871	1.57498	0.209486	0.999983
HEATR5B	protein_coding	ENSG00000008869.7	-0.0871502	5.90274	1.57451	0.209554	0.999983
TET2	protein_coding	ENSG00000168769.8	-0.0891652	6.6903	1.57271	0.209814	0.999983
MME	protein_coding	ENSG00000196549.6	0.300522	1.21888	1.57203	0.209913	0.999983
ARHGEF11	protein_coding	ENSG00000132694.14	-0.0865126	6.13253	1.57196	0.209923	0.999983
TMEM86A	protein_coding	ENSG00000151117.4	0.294798	0.517592	1.5713	0.210018	0.999983
VTCN1	protein_coding	ENSG00000134258.12	0.376581	0.0423361	1.56953	0.210276	0.999983
CPE	protein_coding	ENSG00000109472.9	0.138657	3.51869	1.56885	0.210374	0.999983
RP5-930J4.4	antisense	ENSG00000203394.2	0.545223	0.89006	1.56883	0.210377	0.999983
GTF2H2	protein_coding	ENSG00000145736.10	0.143424	4.53748	1.56877	0.210386	0.999983
SHC4	protein_coding	ENSG00000185634.7	0.243178	0.714721	1.56849	0.210426	0.999983
TRDMT1	protein_coding	ENSG00000107614.17	-0.202849	1.55756	1.56786	0.210518	0.999983
FH	protein_coding	ENSG00000091483.6	0.091003	6.17153	1.56745	0.210578	0.999983
MAST2	protein_coding	ENSG00000086015.15	-0.0843888	5.85523	1.56672	0.210684	0.999983
BMPR2	protein_coding	ENSG00000204217.8	-0.0847901	6.42463	1.56657	0.210706	0.999983
TSPAN2	protein_coding	ENSG00000134198.5	-0.425021	0.274346	1.56605	0.210782	0.999983
C1orf27	protein_coding	ENSG00000157181.10	0.0927815	5.28618	1.5659	0.210804	0.999983
EBAG9	protein_coding	ENSG00000147654.10	0.102597	5.34608	1.56565	0.21084	0.999983
RP4-622L5.2	sense_intronic	ENSG00000250135.1	0.279592	0.89503	1.56453	0.211003	0.999983
RP11-242D8.1	lincRNA	ENSG00000267002.1	-0.234053	1.23649	1.56315	0.211204	0.999983
AC015849.16	lincRNA	ENSG00000266999.1	-0.209834	1.22065	1.56265	0.211278	0.999983
CTD-2653D5.1	antisense	ENSG00000255438.2	-0.210522	2.17949	1.56238	0.211317	0.999983
FCHSD2	protein_coding	ENSG00000137478.10	-0.0966538	5.02586	1.56232	0.211326	0.999983
VSIG10	protein_coding	ENSG00000176834.9	-0.0782163	5.60617	1.56206	0.211364	0.999983
RP11-403I13.4	lincRNA	ENSG00000223779.4	-0.247212	0.949705	1.56197	0.211378	0.999983
MRPL20	protein_coding	ENSG00000242485.1	0.0903318	6.29321	1.56069	0.211565	0.999983
CIT	protein_coding	ENSG00000122966.9	-0.107113	6.84497	1.56045	0.211599	0.999983
MRPL21	protein_coding	ENSG00000197345.8	0.116555	5.83916	1.55948	0.211741	0.999983
HEATR2	protein_coding	ENSG00000164818.11	0.0813329	6.23307	1.55872	0.211853	0.999983
SBDS	protein_coding	ENSG00000126524.5	0.110501	6.66734	1.55655	0.212171	0.999983
EIF2A	protein_coding	ENSG00000144895.7	0.0770625	6.80663	1.55528	0.212358	0.999983
CCDC171	protein_coding	ENSG00000164989.11	-0.173286	1.91772	1.5545	0.212473	0.999983
SREBF2	protein_coding	ENSG00000198911.7	-0.0981771	6.93485	1.55446	0.212478	0.999983
AC022819.3	sense_intronic	ENSG00000259921.1	-0.29277	0.350107	1.55402	0.212543	0.999983
EDEM2	protein_coding	ENSG00000088298.7	-0.132627	3.6471	1.55362	0.212602	0.999983
NPIPB3	protein_coding	ENSG00000169246.12	-0.0859035	5.04732	1.5515	0.212914	0.999983
SYDE1	protein_coding	ENSG00000105137.8	0.23943	0.943783	1.55135	0.212936	0.999983
POM121B	pseudogene	ENSG00000205578.4	0.21659	2.27557	1.55134	0.212938	0.999983
STK33	protein_coding	ENSG00000130413.11	-0.220995	1.15496	1.551	0.212988	0.999983
RP11-782C8.2	lincRNA	ENSG00000232274.2	-0.199104	1.85487	1.55056	0.213052	0.999983
TINF2	protein_coding	ENSG00000092330.11	-0.0928783	5.32237	1.54984	0.213158	0.999983
ATP6V0A1	protein_coding	ENSG00000033627.10	-0.0846818	5.30389	1.54971	0.213179	0.999983
WARS2-IT1	antisense	ENSG00000224238.2	-0.225841	1.23722	1.54892	0.213294	0.999983
OSR2	protein_coding	ENSG00000164920.5	-0.106147	5.49786	1.54819	0.213403	0.999983
TAF12	protein_coding	ENSG00000120656.7	0.0991902	4.80612	1.54773	0.213471	0.999983
TDRD7	protein_coding	ENSG00000196116.6	-0.0923977	4.79397	1.54706	0.21357	0.999983
BAG2	protein_coding	ENSG00000112208.10	0.1529	4.08213	1.54692	0.213591	0.999983
BZW1P2	pseudogene	ENSG00000198406.6	-0.176259	4.46642	1.54627	0.213687	0.999983
ILF3-AS1	lincRNA	ENSG00000267100.1	0.107371	5.26455	1.54594	0.213736	0.999983
RP11-418J17.1	antisense	ENSG00000231365.1	-0.156801	2.99707	1.54494	0.213883	0.999983
AC004057.1	pseudogene	ENSG00000196656.6	0.104203	7.85269	1.54346	0.214103	0.999983
FAM5C	protein_coding	ENSG00000162670.7	-0.13121	4.94636	1.54244	0.214256	0.999983
RP1-40E16.12	antisense	ENSG00000272277.1	0.295902	0.95877	1.5415	0.214395	0.999983
P2RY6	protein_coding	ENSG00000171631.10	0.201986	2.40803	1.54087	0.214488	0.999983
FAM122C	protein_coding	ENSG00000156500.10	-0.128812	3.81658	1.54079	0.2145	0.999983
NUS1	protein_coding	ENSG00000153989.7	0.100408	6.72162	1.54066	0.21452	0.999983
NAV1	protein_coding	ENSG00000134369.11	-0.165463	2.41304	1.54053	0.214538	0.999983
SSH1	protein_coding	ENSG00000084112.10	-0.0806385	5.95784	1.53942	0.214704	0.999983
CNOT7	protein_coding	ENSG00000198791.7	0.085147	6.89223	1.53937	0.214711	0.999983
RP5-836N10.1	lincRNA	ENSG00000231346.1	-0.295183	0.181919	1.5391	0.214752	0.999983
POLR3G	protein_coding	ENSG00000113356.6	0.204659	3.04031	1.53894	0.214776	0.999983
CTC-480C2.1	lincRNA	ENSG00000250874.1	0.310208	0.50666	1.53859	0.214828	0.999983
SRGAP2	protein_coding	ENSG00000163486.8	-0.0829611	6.89426	1.53815	0.214893	0.999983
SPDYE2B	protein_coding	ENSG00000173678.10	-0.298334	0.701831	1.53724	0.215029	0.999983
FAM120C	protein_coding	ENSG00000184083.7	-0.0901268	5.14355	1.53704	0.215059	0.999983
CTDSP2	protein_coding	ENSG00000175215.5	-0.0965791	7.67776	1.53673	0.215105	0.999983
MAATS1	protein_coding	ENSG00000183833.12	0.263976	0.843338	1.5365	0.21514	0.999983
FNBP1L	protein_coding	ENSG00000137942.12	0.0836319	6.03913	1.53605	0.215206	0.999983
FAM13B	protein_coding	ENSG00000031003.6	-0.0878994	5.74505	1.53558	0.215276	0.999983
RP11-141C7.3	pseudogene	ENSG00000271662.1	-0.290167	0.461021	1.53549	0.21529	0.999983
ZNF595	protein_coding	ENSG00000197701.7	-0.0914587	4.78939	1.53483	0.215389	0.999983
VPS26B	protein_coding	ENSG00000151502.6	-0.088924	5.24745	1.53468	0.215411	0.999983
LINC00936	lincRNA	ENSG00000271614.1	0.176641	2.62662	1.53431	0.215467	0.999983
CTAGE5	protein_coding	ENSG00000150527.12	0.0997083	5.57997	1.53353	0.215583	0.999983
NAA10	protein_coding	ENSG00000102030.11	0.0879855	6.49512	1.5333	0.215618	0.999983
GNAL	protein_coding	ENSG00000141404.10	-0.263732	0.585876	1.53315	0.215641	0.999983
UBBP4	protein_coding	ENSG00000263563.1	0.313718	0.216608	1.53244	0.215746	0.999983
UBE2V2	protein_coding	ENSG00000169139.7	0.0930617	6.63106	1.53163	0.215867	0.999983
ROMO1	protein_coding	ENSG00000125995.11	0.108275	5.08216	1.53049	0.21604	0.999983
LYRM9	protein_coding	ENSG00000232859.5	-0.162372	2.47828	1.53026	0.216073	0.999983
RP11-112H10.6	pseudogene	ENSG00000266648.1	0.314607	0.0221298	1.53019	0.216084	0.999983
IER5	protein_coding	ENSG00000162783.8	0.131222	5.63967	1.5274	0.216503	0.999983
CTC-550B14.7	antisense	ENSG00000267265.1	-0.202474	1.38664	1.52703	0.216559	0.999983
NAT1	protein_coding	ENSG00000171428.9	-0.129537	4.02164	1.52546	0.216795	0.999983
ALOXE3	protein_coding	ENSG00000179148.5	0.228671	1.50905	1.52454	0.216934	0.999983
RPP40	protein_coding	ENSG00000124787.9	0.157032	4.2327	1.52429	0.216971	0.999983
CTD-2008P7.9	lincRNA	ENSG00000267259.1	-0.175119	2.3428	1.52416	0.216992	0.999983
NAA15	protein_coding	ENSG00000164134.8	0.115714	6.88267	1.52391	0.217029	0.999983
TXNRD3	protein_coding	ENSG00000197763.8	-0.123075	3.67886	1.52331	0.21712	0.999983
PDPK1	protein_coding	ENSG00000140992.14	-0.0803764	6.92295	1.52329	0.217122	0.999983
TIMMDC1	protein_coding	ENSG00000113845.5	0.0863769	5.65944	1.52283	0.217192	0.999983
CCNC	protein_coding	ENSG00000112237.8	0.108939	6.37429	1.52172	0.217359	0.999983
NT5DC1	protein_coding	ENSG00000178425.9	0.0874679	5.43414	1.52158	0.21738	0.999983
TMEM138	protein_coding	ENSG00000149483.7	0.0866299	5.10753	1.52079	0.2175	0.999983
UTP3	protein_coding	ENSG00000132467.2	0.0881416	5.38183	1.51987	0.217639	0.999983
RP11-698N11.4	sense_overlapping	ENSG00000261355.1	-0.287106	0.302548	1.51985	0.217643	0.999983
ZNF271	pseudogene	ENSG00000257267.1	0.100113	4.39825	1.51977	0.217654	0.999983
HERC1	protein_coding	ENSG00000103657.9	-0.085835	6.96352	1.51935	0.217718	0.999983
PPIAP22	pseudogene	ENSG00000198618.4	0.0942621	7.13219	1.51822	0.217889	0.999983
FAM83B	protein_coding	ENSG00000168143.8	-0.11928	6.41946	1.51808	0.217911	0.999983
KIAA0020	protein_coding	ENSG00000080608.9	0.118125	5.67295	1.5169	0.218089	0.999983
LRFN1	protein_coding	ENSG00000128011.4	0.17752	2.28156	1.5163	0.218181	0.999983
SDC1	protein_coding	ENSG00000115884.6	0.0944593	7.08336	1.51618	0.218198	0.999983
RP11-290F20.1	processed_transcript	ENSG00000203999.4	0.224133	1.13118	1.51573	0.218266	0.999983
LYAR	protein_coding	ENSG00000145220.9	0.134549	5.05498	1.51541	0.218315	0.999983
NCDN	protein_coding	ENSG00000020129.11	-0.0897613	5.33589	1.51513	0.218358	0.999983
RP11-514P8.7	protein_coding	ENSG00000270249.1	-0.916247	-0.16525	1.51483	0.218404	0.999983
TAS2R14	protein_coding	ENSG00000212127.5	0.293178	0.325655	1.51428	0.218488	0.999983
STON2	protein_coding	ENSG00000140022.5	-0.185462	2.72033	1.51405	0.218521	0.999983
SNX6	protein_coding	ENSG00000129515.14	0.0959011	6.89617	1.51354	0.2186	0.999983
ALDH7A1	protein_coding	ENSG00000164904.11	-0.087889	6.02977	1.51342	0.218618	0.999983
PIGK	protein_coding	ENSG00000142892.10	0.108554	4.76412	1.51285	0.218705	0.999983
AC008738.1	pseudogene	ENSG00000230259.2	-0.160283	3.55295	1.51144	0.21892	0.999983
CCT4	protein_coding	ENSG00000115484.10	0.0949291	8.49382	1.51138	0.218929	0.999983
GLCCI1	protein_coding	ENSG00000106415.8	-0.117354	5.47338	1.51102	0.218984	0.999983
RPS19BP1	protein_coding	ENSG00000187051.4	0.0929404	4.97129	1.51057	0.219053	0.999983
TICAM2	protein_coding	ENSG00000243414.4	0.815144	0.404401	1.5098	0.219169	0.999983
CCDC43	protein_coding	ENSG00000180329.9	0.0929949	5.18249	1.50969	0.219187	0.999983
AMBRA1	protein_coding	ENSG00000110497.10	-0.0886128	5.45713	1.50882	0.219319	0.999983
CEACAM6	protein_coding	ENSG00000086548.8	0.213009	3.35057	1.50869	0.21934	0.999983
ARMC10	protein_coding	ENSG00000170632.9	0.095643	6.45439	1.50846	0.219374	0.999983
CYB5R4	protein_coding	ENSG00000065615.8	0.0942257	5.14657	1.50813	0.219425	0.999983
IDE	protein_coding	ENSG00000119912.11	0.0822538	6.64062	1.50781	0.219474	0.999983
CIRH1A	protein_coding	ENSG00000141076.13	0.100425	6.37885	1.50698	0.219601	0.999983
OMA1	protein_coding	ENSG00000162600.7	0.119163	3.66945	1.50683	0.219623	0.999983
C1orf174	protein_coding	ENSG00000198912.6	-0.0936166	4.66278	1.5062	0.219719	0.999983
WASH5P	pseudogene	ENSG00000225373.3	-0.0808857	6.94888	1.50501	0.219902	0.999983
NCK1	protein_coding	ENSG00000158092.2	0.0899526	4.71006	1.50375	0.220094	0.999983
POM121C	protein_coding	ENSG00000135213.8	-0.0840716	6.56995	1.50339	0.220151	0.999983
INSIG2	protein_coding	ENSG00000125629.10	-0.130088	3.3574	1.50234	0.220312	0.999983
VPS9D1	protein_coding	ENSG00000075399.8	-0.14377	3.82706	1.50207	0.220353	0.999983
RP11-182L21.6	lincRNA	ENSG00000272447.1	0.161457	2.30414	1.50142	0.220453	0.999983
EML3	protein_coding	ENSG00000149499.7	0.0901341	5.77971	1.50093	0.220529	0.999983
AC137934.1	lincRNA	ENSG00000260923.1	-0.256469	1.40829	1.50006	0.220662	0.999983
ABTB1	protein_coding	ENSG00000114626.13	-0.230664	2.96031	1.49975	0.22071	0.999983
CIITA	protein_coding	ENSG00000179583.13	-0.277178	0.471351	1.4996	0.220732	0.999983
RSPH3	protein_coding	ENSG00000130363.7	-0.147437	3.37283	1.49952	0.220745	0.999983
TRAPPC1	protein_coding	ENSG00000170043.7	-0.106485	5.85968	1.4986	0.220887	0.999983
SERBP1	protein_coding	ENSG00000142864.10	0.0873668	8.80987	1.49763	0.221036	0.999983
ANKRD36C	protein_coding	ENSG00000174501.10	-0.178835	4.03218	1.49541	0.22138	0.999983
BCL2L1	protein_coding	ENSG00000171552.8	-0.0793407	6.09611	1.49536	0.221387	0.999983
SRP19	protein_coding	ENSG00000153037.7	0.0995903	5.62484	1.4942	0.221566	0.999983
VBP1	protein_coding	ENSG00000155959.6	0.0967183	6.73794	1.49399	0.221598	0.999983
C19orf82	protein_coding	ENSG00000267106.1	-0.180079	1.70922	1.49393	0.221608	0.999983
UPK3A	protein_coding	ENSG00000100373.5	0.578649	-0.473464	1.49383	0.221623	0.999983
AQR	protein_coding	ENSG00000021776.6	0.0746756	6.43015	1.4938	0.221628	0.999983
RP11-307A17.2	pseudogene	ENSG00000271519.1	0.234092	0.796958	1.49244	0.221839	0.999983
NECAP2	protein_coding	ENSG00000157191.15	-0.0857382	5.01859	1.49239	0.221846	0.999983
TSHZ3	protein_coding	ENSG00000121297.6	-0.282344	0.712857	1.49227	0.221865	0.999983
AP2A2	protein_coding	ENSG00000183020.9	-0.0919412	5.13781	1.49222	0.221872	0.999983
SMC2	protein_coding	ENSG00000136824.14	0.0904258	7.23597	1.49177	0.221941	0.999983
KAL1	protein_coding	ENSG00000011201.6	-0.297237	0.543418	1.49159	0.22197	0.999983
RP11-196G18.22	sense_overlapping	ENSG00000261716.1	-0.0878855	5.82616	1.49152	0.221981	0.999983
RP11-79P5.9	lincRNA	ENSG00000272525.1	-0.29423	0.258456	1.49127	0.22202	0.999983
MCF2L	protein_coding	ENSG00000126217.16	-0.100443	4.82629	1.49082	0.222089	0.999983
PTMS	protein_coding	ENSG00000159335.11	-0.11882	6.56056	1.49024	0.22218	0.999983
MBD5	protein_coding	ENSG00000204406.7	-0.116526	4.46352	1.49006	0.222206	0.999983
UCP3	protein_coding	ENSG00000175564.8	-0.307114	-0.0485024	1.4899	0.222231	0.999983
PREPL	protein_coding	ENSG00000138078.11	0.0876294	6.37457	1.48967	0.222268	0.999983
FUT1	protein_coding	ENSG00000174951.6	-0.111599	3.79908	1.48934	0.222319	0.999983
MRRF	protein_coding	ENSG00000148187.12	0.0861407	5.60589	1.48875	0.22241	0.999983
FOXO4	protein_coding	ENSG00000184481.11	-0.2395	1.29822	1.4882	0.222497	0.999983
DIAPH3	protein_coding	ENSG00000139734.13	0.0911939	4.99702	1.48719	0.222653	0.999983
GRIP1	protein_coding	ENSG00000155974.7	-0.130722	3.59521	1.48659	0.222746	0.999983
RP11-1038A11.2	lincRNA	ENSG00000256218.1	-0.255107	0.797692	1.48627	0.222796	0.999983
EPN2	protein_coding	ENSG00000072134.11	-0.0912605	5.61948	1.48599	0.222839	0.999983
INE1	protein_coding	ENSG00000224975.1	-0.203971	1.46928	1.48432	0.223099	0.999983
EFNA1	protein_coding	ENSG00000169242.7	-0.0898149	4.96205	1.48345	0.223236	0.999983
FPGS	protein_coding	ENSG00000136877.10	0.0780454	6.04686	1.48316	0.223281	0.999983
RP11-66B24.4	antisense	ENSG00000259583.1	-0.419195	0.170674	1.48302	0.223302	0.999983
RP11-255J3.2	pseudogene	ENSG00000236496.2	-0.206828	1.31451	1.48194	0.223471	0.999983
EIF2S2	protein_coding	ENSG00000125977.6	0.0892152	6.87305	1.48126	0.223578	0.999983
AGPAT5	protein_coding	ENSG00000155189.7	0.0922916	5.81769	1.48069	0.223666	0.999983
CACNG4	protein_coding	ENSG00000075461.5	-0.0912044	7.80904	1.48047	0.223701	0.999983
SLC16A10	protein_coding	ENSG00000112394.12	-0.191971	1.71416	1.48023	0.223739	0.999983
PTPN9	protein_coding	ENSG00000169410.5	-0.0861226	5.1008	1.47952	0.223849	0.999983
SRRM5	protein_coding	ENSG00000226763.3	-0.177438	1.92691	1.47904	0.223925	0.999983
CALU	protein_coding	ENSG00000128595.12	0.0898041	7.18926	1.4778	0.224119	0.999983
SELENBP1	protein_coding	ENSG00000143416.16	-0.169624	6.01567	1.47651	0.224321	0.999983
IRGQ	protein_coding	ENSG00000167378.4	-0.0795038	5.78878	1.47615	0.224377	0.999983
A1BG-AS1	antisense	ENSG00000268895.1	-0.176819	3.02007	1.47485	0.224582	0.999983
PPM1K	protein_coding	ENSG00000163644.9	-0.164816	3.66328	1.47478	0.224594	0.999983
SPTSSA	protein_coding	ENSG00000165389.6	0.0855605	7.01078	1.47416	0.224691	0.999983
TMEM223	protein_coding	ENSG00000168569.7	0.0972817	4.50499	1.47315	0.224849	0.999983
DSTYK	protein_coding	ENSG00000133059.12	-0.0783214	5.8539	1.47308	0.224861	0.999983
MESDC1	protein_coding	ENSG00000140406.2	0.142629	5.27176	1.47239	0.22497	0.999983
PCDHGC3	protein_coding	ENSG00000240184.2	-0.0896306	5.10025	1.47197	0.225034	0.999983
RBM41	protein_coding	ENSG00000089682.12	0.10946	4.21281	1.47195	0.225039	0.999983
LHFPL2	protein_coding	ENSG00000145685.9	0.110431	5.09177	1.47141	0.225123	0.999983
SPINK5	protein_coding	ENSG00000133710.11	-0.260533	0.94228	1.47137	0.22513	0.999983
ACP6	protein_coding	ENSG00000162836.6	0.109023	4.42316	1.47072	0.225232	0.999983
PLEKHH1	protein_coding	ENSG00000054690.9	-0.0885283	5.37626	1.47043	0.225277	0.999983
GDE1	protein_coding	ENSG00000006007.7	-0.0734881	6.86199	1.46974	0.225386	0.999983
ITFG3	protein_coding	ENSG00000167930.11	-0.0834852	6.75404	1.4695	0.225424	0.999983
ZNF230	protein_coding	ENSG00000159882.8	-0.155692	2.31876	1.46831	0.225612	0.999983
CUL5	protein_coding	ENSG00000166266.9	0.0887229	5.45799	1.46825	0.225621	0.999983
RP11-106M3.1	pseudogene	ENSG00000243007.1	-0.27076	0.321345	1.46791	0.225675	0.999983
GRB10	protein_coding	ENSG00000106070.13	-0.137546	3.12872	1.46788	0.225681	0.999983
PTMAP5	pseudogene	ENSG00000214182.5	-0.202386	1.62573	1.46646	0.225906	0.999983
RP11-577H5.1	pseudogene	ENSG00000213385.3	-0.276414	0.734113	1.46593	0.225988	0.999983
APTX	protein_coding	ENSG00000137074.14	0.102719	4.91476	1.46508	0.226124	0.999983
ZSCAN29	protein_coding	ENSG00000140265.8	-0.0840226	5.0359	1.46465	0.226192	0.999983
ADCY5	protein_coding	ENSG00000173175.10	0.16752	5.87465	1.46447	0.226219	0.999983
TACC1	protein_coding	ENSG00000147526.15	-0.0960373	5.38903	1.46378	0.22633	0.999983
KIFC1	protein_coding	ENSG00000237649.3	-0.0841193	6.73595	1.46363	0.226353	0.999983
FAM188A	protein_coding	ENSG00000148481.9	0.107257	4.29897	1.46298	0.226457	0.999983
OPRL1	protein_coding	ENSG00000125510.11	-0.29128	0.403125	1.46244	0.226542	0.999983
KCNS3	protein_coding	ENSG00000170745.7	-0.123843	3.4848	1.46156	0.226682	0.999983
TIMM8B	protein_coding	ENSG00000150779.7	0.119464	4.81528	1.46128	0.226727	0.999983
GALNT7	protein_coding	ENSG00000109586.7	0.0872362	6.2948	1.46056	0.226841	0.999983
ASPH	protein_coding	ENSG00000198363.11	0.120778	5.41965	1.46009	0.226915	0.999983
DNAJA2	protein_coding	ENSG00000069345.7	0.0830352	6.15191	1.45938	0.227029	0.999983
TRMT10C	protein_coding	ENSG00000174173.6	0.105517	5.0889	1.45938	0.227029	0.999983
NUMA1	protein_coding	ENSG00000137497.13	-0.106473	8.91913	1.45838	0.227188	0.999983
ANGEL1	protein_coding	ENSG00000013523.5	-0.0766307	5.7584	1.45814	0.227226	0.999983
NPR2	protein_coding	ENSG00000159899.10	-0.160322	2.94655	1.45788	0.227269	0.999983
ZNF45	protein_coding	ENSG00000124459.7	-0.112368	4.07097	1.45752	0.227326	0.999983
SEC14L1	protein_coding	ENSG00000129657.10	-0.0828281	5.76742	1.45746	0.227335	0.999983
SUB1	protein_coding	ENSG00000113387.7	0.0875227	7.1151	1.45627	0.227525	0.999983
UBXN4	protein_coding	ENSG00000144224.12	0.0841909	7.78786	1.45595	0.227576	0.999983
CHD6	protein_coding	ENSG00000124177.10	-0.0998925	7.9955	1.45499	0.227729	0.999983
CAMKK2	protein_coding	ENSG00000110931.14	-0.0776813	5.97117	1.4547	0.227775	0.999983
NUP43	protein_coding	ENSG00000120253.9	0.0761258	5.64716	1.45234	0.228153	0.999983
SLC25A25	protein_coding	ENSG00000148339.8	-0.0820718	5.36654	1.45225	0.228166	0.999983
KLLN	protein_coding	ENSG00000227268.3	-0.179105	1.85664	1.45222	0.228172	0.999983
MFSD1	protein_coding	ENSG00000118855.14	0.109863	6.03162	1.45193	0.228218	0.999983
SLC4A3	protein_coding	ENSG00000114923.12	-0.18994	2.52796	1.4505	0.228448	0.999983
LLGL1	protein_coding	ENSG00000131899.6	-0.0949799	5.10679	1.44888	0.228708	0.999983
C16orf80	protein_coding	ENSG00000070761.3	0.0992884	4.48383	1.44813	0.228829	0.999983
CYP4F30P	pseudogene	ENSG00000214081.3	0.382813	0.573194	1.4474	0.228945	0.999983
UTP14A	protein_coding	ENSG00000156697.8	0.0905509	5.67087	1.4474	0.228946	0.999983
ATG16L2	protein_coding	ENSG00000168010.6	-0.142103	4.54879	1.44728	0.228965	0.999983
ZNF469	protein_coding	ENSG00000225614.2	0.121917	3.65853	1.44675	0.229051	0.999983
FAM207A	protein_coding	ENSG00000160256.8	0.122083	4.60922	1.44604	0.229165	0.999983
JKAMP	protein_coding	ENSG00000050130.13	0.0749834	5.68803	1.44592	0.229184	0.999983
C1orf63	protein_coding	ENSG00000117616.13	-0.104747	5.61664	1.44568	0.229222	0.999983
STMN3	protein_coding	ENSG00000197457.5	0.107949	5.66325	1.44563	0.22923	0.999983
CTD-2319I12.2	lincRNA	ENSG00000267416.1	-0.258658	0.214489	1.44514	0.22931	0.999983
UBE2O	protein_coding	ENSG00000175931.8	-0.0767671	5.9619	1.44497	0.229336	0.999983
AGA	protein_coding	ENSG00000038002.4	-0.118946	3.70011	1.44452	0.22941	0.999983
IBTK	protein_coding	ENSG00000005700.10	0.0941945	7.01146	1.44366	0.229548	0.999983
GGCX	protein_coding	ENSG00000115486.6	-0.0803999	5.18834	1.44354	0.229567	0.999983
UBXN7	protein_coding	ENSG00000163960.7	-0.0802669	6.75419	1.44344	0.229584	0.999983
MAL2	protein_coding	ENSG00000147676.9	0.10312	8.60183	1.44267	0.229708	0.999983
FAM110C	protein_coding	ENSG00000184731.5	0.107895	4.57731	1.44197	0.22982	0.999983
CSNK2B-LY6G5B-1181	protein_coding	ENSG00000263020.1	0.163175	2.83637	1.44066	0.230033	0.999983
AC061975.1	pseudogene	ENSG00000197825.4	-0.435668	-0.193709	1.44014	0.230117	0.999983
CEP70	protein_coding	ENSG00000114107.4	0.0980274	4.72279	1.43955	0.230211	0.999983
GCC1	protein_coding	ENSG00000179562.2	-0.0827839	5.03581	1.43933	0.230247	0.999983
GSKIP	protein_coding	ENSG00000100744.10	0.0963155	5.76175	1.43901	0.2303	0.999983
CRY2	protein_coding	ENSG00000121671.7	-0.107352	5.04276	1.43899	0.230303	0.999983
CTXN1	protein_coding	ENSG00000178531.4	0.194523	3.53731	1.4389	0.230317	0.999983
CBWD5	protein_coding	ENSG00000147996.12	-0.087962	4.95758	1.43827	0.23042	0.999983
SLC12A5	protein_coding	ENSG00000124140.7	-0.166184	3.23618	1.43826	0.230422	0.999983
PEX13	protein_coding	ENSG00000162928.7	0.0760071	5.41654	1.43693	0.230637	0.999983
ZDHHC22	protein_coding	ENSG00000177108.5	-0.312396	0.184046	1.43672	0.23067	0.999983
ZSWIM3	protein_coding	ENSG00000132801.5	-0.156976	2.81692	1.43649	0.230708	0.999983
REEP1	protein_coding	ENSG00000068615.12	-0.141932	3.04657	1.43608	0.230775	0.999983
NXN	protein_coding	ENSG00000167693.12	-0.158609	2.67385	1.43594	0.230797	0.999983
ZNF445	protein_coding	ENSG00000185219.11	-0.0864486	4.80599	1.43566	0.230843	0.999983
SLC25A36	protein_coding	ENSG00000114120.7	0.0876205	7.07161	1.43224	0.2314	0.999983
PTP4A1	protein_coding	ENSG00000112245.6	0.103368	7.9206	1.43182	0.231467	0.999983
TMEM2	protein_coding	ENSG00000135048.9	-0.111044	6.03829	1.43136	0.231542	0.999983
EIF2S1	protein_coding	ENSG00000134001.8	0.103529	7.58019	1.43134	0.231546	0.999983
TBC1D10C	protein_coding	ENSG00000175463.7	-0.266891	1.04629	1.43098	0.231605	0.999983
ERV3-1	protein_coding	ENSG00000213462.4	-0.0981579	5.05135	1.4303	0.231716	0.999983
RANBP6	protein_coding	ENSG00000137040.8	0.0857918	5.15576	1.42931	0.231877	0.999983
S100A1	protein_coding	ENSG00000160678.7	-0.181069	1.96791	1.42922	0.231891	0.999983
JUND	protein_coding	ENSG00000130522.4	0.136711	6.15404	1.42908	0.231915	0.999983
GUCD1	protein_coding	ENSG00000138867.12	-0.0832771	6.04227	1.42588	0.232438	0.999983
DVL2	protein_coding	ENSG00000004975.7	-0.0932369	5.21623	1.42544	0.23251	0.999983
IGSF1	protein_coding	ENSG00000147255.13	0.16887	4.96224	1.42514	0.23256	0.999983
Z95704.5	pseudogene	ENSG00000256143.1	-0.261209	0.494535	1.42454	0.232658	0.999983
ZNF598	protein_coding	ENSG00000167962.8	0.0822231	5.61894	1.42349	0.23283	0.999983
DPH1	protein_coding	ENSG00000108963.13	-0.100367	4.58145	1.4227	0.23296	0.999983
MED18	protein_coding	ENSG00000130772.9	-0.103183	4.14454	1.42219	0.233044	0.999983
KIF21B	protein_coding	ENSG00000116852.9	0.265337	0.840214	1.42124	0.2332	0.999983
PGP	protein_coding	ENSG00000184207.8	0.11402	5.63848	1.42055	0.233313	0.999983
ANAPC13	protein_coding	ENSG00000129055.8	0.0770547	6.09286	1.42054	0.233314	0.999983
HELZ2	protein_coding	ENSG00000130589.11	-0.0965089	5.42802	1.42025	0.233363	0.999983
UBE2J1	protein_coding	ENSG00000198833.6	0.0828204	6.17907	1.41938	0.233506	0.999983
MXD1	protein_coding	ENSG00000059728.6	0.0963859	5.43757	1.41922	0.233531	0.999983
RP11-407N17.5	antisense	ENSG00000258940.2	-0.223466	1.07939	1.41846	0.233658	0.999983
FRG1B	protein_coding	ENSG00000149531.10	-0.123801	3.90775	1.41822	0.233696	0.999983
TOB2	protein_coding	ENSG00000183864.4	-0.0805437	6.23263	1.41748	0.233818	0.999983
FAM169A	protein_coding	ENSG00000198780.7	0.158842	3.68655	1.41739	0.233833	0.999983
FAM134C	protein_coding	ENSG00000141699.6	-0.0937787	5.47032	1.41713	0.233876	0.999983
ELP4	protein_coding	ENSG00000109911.13	0.097751	4.27557	1.41709	0.233883	0.999983
YDJC	protein_coding	ENSG00000161179.9	0.113223	4.8402	1.4164	0.233997	0.999983
ZNF852	protein_coding	ENSG00000178917.10	-0.180292	1.67484	1.41638	0.234	0.999983
ARSB	protein_coding	ENSG00000113273.11	-0.131375	3.26154	1.416	0.234062	0.999983
DNAJC3-AS1	lincRNA	ENSG00000247400.3	0.155088	2.34645	1.41539	0.234164	0.999983
SOCS1	protein_coding	ENSG00000185338.4	0.385936	-0.0563188	1.41469	0.234279	0.999983
IGSF9	protein_coding	ENSG00000085552.12	-0.150678	4.56025	1.41427	0.234348	0.999983
HMMR	protein_coding	ENSG00000072571.14	0.100605	6.52304	1.41426	0.234351	0.999983
CAV2	protein_coding	ENSG00000105971.9	0.133869	4.98379	1.41407	0.234381	0.999983
ICT1	protein_coding	ENSG00000167862.5	0.0924667	5.26152	1.41257	0.234629	0.999983
RP11-34P13.14	antisense	ENSG00000239906.1	-0.273184	0.781021	1.41141	0.234823	0.999983
OBSCN	protein_coding	ENSG00000154358.15	-0.203462	4.30609	1.41122	0.234855	0.999983
EDA	protein_coding	ENSG00000158813.13	-0.188636	1.63376	1.41052	0.23497	0.999983
NPIPA3	protein_coding	ENSG00000224712.6	-0.733288	0.217891	1.40998	0.235061	0.999983
PYGO2	protein_coding	ENSG00000163348.3	-0.0867907	6.03715	1.4098	0.235089	0.999983
PHLDA2	protein_coding	ENSG00000181649.5	0.163052	4.09369	1.40966	0.235112	0.999983
NPIPA2	protein_coding	ENSG00000254852.4	1.87027	-0.811179	1.408	0.235388	0.999983
KLHDC9	protein_coding	ENSG00000162755.9	-0.211601	1.5225	1.4078	0.235422	0.999983
WASH4P	protein_coding	ENSG00000234769.4	-0.0957429	5.02754	1.40773	0.235434	0.999983
FOXM1	protein_coding	ENSG00000111206.8	-0.0844651	7.08494	1.40729	0.235506	0.999983
VAPA	protein_coding	ENSG00000101558.9	0.0801196	6.91978	1.40697	0.23556	0.999983
SLC25A1	protein_coding	ENSG00000100075.5	-0.0806034	6.62979	1.40658	0.235625	0.999983
NDUFB6	protein_coding	ENSG00000165264.6	0.0857652	5.16169	1.40578	0.235758	0.999983
RP11-21L23.2	sense_overlapping	ENSG00000261578.1	0.166004	2.98952	1.40552	0.235801	0.999983
PTCH1	protein_coding	ENSG00000185920.11	-0.206067	1.78105	1.40548	0.235809	0.999983
SOX9	protein_coding	ENSG00000125398.5	0.174696	3.74778	1.40518	0.235859	0.999983
BCLAF1	protein_coding	ENSG00000029363.11	0.0846505	8.53685	1.40428	0.236008	0.999983
PLA2R1	protein_coding	ENSG00000153246.7	0.226532	0.840531	1.40423	0.236016	0.999983
CRYL1	protein_coding	ENSG00000165475.9	-0.0919668	4.69181	1.40415	0.23603	0.999983
PFAS	protein_coding	ENSG00000178921.9	0.0846087	5.49343	1.40395	0.236063	0.999983
COA4	protein_coding	ENSG00000181924.6	0.0825992	6.37929	1.40366	0.236112	0.999983
E2F1	protein_coding	ENSG00000101412.9	-0.0783732	5.55	1.40344	0.236148	0.999983
SPAG1	protein_coding	ENSG00000104450.8	0.108031	5.01097	1.40148	0.236476	0.999983
GS1-124K5.2	pseudogene	ENSG00000230189.2	-0.179996	1.80146	1.40081	0.236588	0.999983
NFKB1	protein_coding	ENSG00000109320.7	-0.0755783	5.64621	1.40072	0.236603	0.999983
RPL24	protein_coding	ENSG00000114391.8	0.0809969	9.10425	1.40009	0.236708	0.999983
CCNG1	protein_coding	ENSG00000113328.14	0.0834225	6.59369	1.3994	0.236823	0.999983
ITGB6	protein_coding	ENSG00000115221.6	0.189663	4.30203	1.39795	0.237067	0.999983
AL449209.1	antisense	ENSG00000271270.1	-0.218905	1.32251	1.3965	0.23731	0.999983
GJC1	protein_coding	ENSG00000182963.5	-0.290587	0.0983663	1.39603	0.237389	0.999983
FNDC5	protein_coding	ENSG00000160097.10	0.274374	0.198556	1.39594	0.237405	0.999983
SLC25A44	protein_coding	ENSG00000160785.9	-0.085311	5.99484	1.39438	0.237667	0.999983
RP11-2B6.2	lincRNA	ENSG00000269929.1	-0.208207	1.81794	1.39412	0.237711	0.999983
ABHD8	protein_coding	ENSG00000127220.5	0.194024	1.81581	1.39277	0.237937	0.999983
DDX18	protein_coding	ENSG00000088205.8	0.106886	7.45712	1.39264	0.237959	0.999983
PUSL1	protein_coding	ENSG00000169972.7	0.10616	4.2545	1.39238	0.238004	0.999983
RABL2B	protein_coding	ENSG00000079974.13	-0.113818	4.25938	1.39221	0.238032	0.999983
PCBP3	protein_coding	ENSG00000183570.11	-0.163955	2.26554	1.39201	0.238066	0.999983
PCDH9	protein_coding	ENSG00000184226.10	-0.163914	3.52933	1.39156	0.238142	0.999983
GPNMB	protein_coding	ENSG00000136235.11	-0.289553	0.223009	1.39101	0.238235	0.999983
ZSCAN9	protein_coding	ENSG00000137185.7	-0.106167	3.97488	1.39098	0.23824	0.999983
PSMD6	protein_coding	ENSG00000163636.6	0.0904087	10.772	1.39033	0.238349	0.999983
ADCY6	protein_coding	ENSG00000174233.7	-0.112735	5.78826	1.38938	0.23851	0.999983
RP11-20I23.13	antisense	ENSG00000261613.2	0.176451	1.96259	1.38913	0.238552	0.999983
GNRHR2	pseudogene	ENSG00000211451.7	-0.130856	4.2837	1.38906	0.238564	0.999983
C15orf38-AP3S2	protein_coding	ENSG00000250021.3	0.167146	4.10325	1.38896	0.23858	0.999983
TBKBP1	protein_coding	ENSG00000198933.5	0.15286	2.49052	1.38875	0.238615	0.999983
ZBTB14	protein_coding	ENSG00000198081.6	-0.093733	4.35038	1.38837	0.23868	0.999983
[truncated: 13,199 more rows]

## Sheet: Sheet2
Symbol	Gene_type	Gene ID	logFC	logCPM	LR	PValue	FDR
AQP3	protein_coding	ENSG00000165272.10	0.540549	5.93897	29.2358	6.40833e-08	0.000752564
S100A14	protein_coding	ENSG00000189334.4	0.388191	7.23421	28.3928	9.90346e-08	0.000752564
PGR	protein_coding	ENSG00000082175.10	-0.55504	5.36754	22.6467	1.94689e-06	0.00858031
MUC5AC	protein_coding	ENSG00000215182.6	0.753758	2.86603	22.3617	2.25827e-06	0.00858031
AGR3	protein_coding	ENSG00000173467.4	-0.508283	4.48787	20.8342	5.00809e-06	0.0152226
TIMP3	protein_coding	ENSG00000100234.11	0.461016	6.2997	20.0924	7.37894e-06	0.0186908
DUSP4	protein_coding	ENSG00000120875.4	0.417145	6.33592	19.7838	8.67159e-06	0.0188273
KRT7	protein_coding	ENSG00000135480.10	0.551655	3.04787	19.2381	1.15386e-05	0.0219205
VIL1	protein_coding	ENSG00000127831.6	0.469107	4.13154	18.633	1.58453e-05	0.0267574
SNORD3A	lincRNA	ENSG00000263934.2	-1.79809	0.610728	18.1871	2.00235e-05	0.0304317
GCOM1	protein_coding	ENSG00000137878.12	0.845707	1.96717	17.8254	2.42135e-05	0.0334542
S1PR3	protein_coding	ENSG00000213694.3	0.403344	6.02522	15.7739	7.13821e-05	0.0904054
RAMP3	protein_coding	ENSG00000122679.4	-0.75621	4.89683	15.3606	8.88195e-05	0.103837
STRA6	protein_coding	ENSG00000137868.14	0.87314	3.05932	15.2109	9.6149e-05	0.104377
MAGED4	protein_coding	ENSG00000154545.11	-1.06294	0.783359	14.8334	0.000117437	0.118988
RP3-437C15.1	pseudogene	ENSG00000232702.2	-1.56847	-0.228338	14.4256	0.000145804	0.122793
TNS4	protein_coding	ENSG00000131746.8	0.695767	1.52696	14.4177	0.000146417	0.122793
RNASEK-C17orf49	protein_coding	ENSG00000161939.13	-0.631392	2.78726	14.374	0.000149858	0.122793
TSKU	protein_coding	ENSG00000182704.6	0.333699	6.1931	14.3286	0.000153512	0.122793
GALNT10	protein_coding	ENSG00000164574.11	0.252992	6.32396	13.7302	0.000211032	0.160363
RPPH1	antisense	ENSG00000259001.2	-1.92675	0.622249	13.5116	0.000237096	0.166284
RP11-566K11.4	antisense	ENSG00000259006.1	-0.914175	0.98728	13.4832	0.000240705	0.166284
SEMA3B	processed_transcript	ENSG00000012171.13	0.350611	5.84064	13.3582	0.000257294	0.166721
GTF2IP1	pseudogene	ENSG00000232561.2	2.86418	1.59805	13.248	0.000272871	0.166721
ST3GAL1	protein_coding	ENSG00000008513.10	0.461627	7.10345	13.2386	0.000274248	0.166721
NPY1R	protein_coding	ENSG00000164128.2	-0.413889	5.69996	13.091	0.000296723	0.173446
AHRR	protein_coding	ENSG00000063438.12	0.598464	3.27458	12.9229	0.000324585	0.174975
RN7SK	misc_RNA	ENSG00000202198.1	-1.82315	2.23249	12.891	0.000330157	0.174975
MYO18A	protein_coding	ENSG00000196535.10	0.254261	5.91698	12.8701	0.000333878	0.174975
LXN	protein_coding	ENSG00000079257.3	0.584914	7.83187	12.7178	0.00036219	0.183486
KCTD7	protein_coding	ENSG00000243335.4	-0.287474	5.05489	12.1799	0.000483074	0.236831
ABCC3	protein_coding	ENSG00000108846.11	0.483409	5.40059	12.0463	0.00051895	0.246469
VGF	protein_coding	ENSG00000128564.5	0.32058	4.53772	11.5853	0.000664738	0.306142
FAM83A	protein_coding	ENSG00000147689.12	0.506857	2.07397	11.1773	0.00082805	0.358196
AGAP4	protein_coding	ENSG00000188234.9	1.93566	-0.0665438	11.1716	0.000830579	0.358196
P2RY6	protein_coding	ENSG00000171631.10	0.533221	2.40803	11.1266	0.000850995	0.358196
RP11-504P24.4	lincRNA	ENSG00000185495.6	1.50454	0.13854	11.0813	0.000872039	0.358196
ADCY1	protein_coding	ENSG00000164742.10	-0.408225	8.33363	10.8164	0.00100605	0.385509
LMCD1	protein_coding	ENSG00000071282.7	0.559726	2.47153	10.8106	0.00100919	0.385509
MYEOV	protein_coding	ENSG00000172927.3	0.701913	0.773259	10.8007	0.00101463	0.385509
S100P	protein_coding	ENSG00000163993.6	0.402522	5.45882	10.658	0.00109595	0.406251
UQCR11	protein_coding	ENSG00000267059.1	-0.568865	3.06704	10.5137	0.0011849	0.422011
CAPN13	protein_coding	ENSG00000162949.12	0.4034	4.67746	10.4996	0.00119401	0.422011
PHLDA1	protein_coding	ENSG00000139289.9	0.41073	5.07972	10.2224	0.00138747	0.479245
KB-1896H10.1	protein_coding	ENSG00000258555.2	-0.86076	1.0008	10.1358	0.0014542	0.487674
ID3	protein_coding	ENSG00000117318.8	0.368291	5.31271	10.1083	0.00147605	0.487674
ANK3	protein_coding	ENSG00000151150.15	0.225724	6.86856	10.025	0.00154433	0.499377
SLC39A8	protein_coding	ENSG00000138821.8	-0.260755	5.14315	9.97348	0.00158811	0.502836
CREG2	protein_coding	ENSG00000175874.4	0.447623	2.83435	9.90386	0.00164933	0.51156
KRT81	protein_coding	ENSG00000205426.6	0.964384	2.45594	9.77447	0.00176951	0.537861
LAMB3	protein_coding	ENSG00000196878.8	0.391142	3.84065	9.64909	0.00189445	0.564546
CEACAM5	protein_coding	ENSG00000105388.10	0.337798	3.80193	9.54982	0.00199969	0.569648
KSR1	protein_coding	ENSG00000141068.9	0.388549	3.63687	9.54622	0.00200362	0.569648
TMEM64	protein_coding	ENSG00000180694.9	-0.275077	9.53172	9.52763	0.00202402	0.569648
TGFBI	protein_coding	ENSG00000120708.11	0.616695	4.53157	9.33922	0.00224301	0.619805
GPX2	protein_coding	ENSG00000176153.10	0.463152	2.05855	9.28995	0.00230414	0.620606
ABCG2	protein_coding	ENSG00000118777.6	0.49949	4.90808	9.27142	0.00232758	0.620606
SNORA67	processed_transcript	ENSG00000264772.2	0.525223	2.02915	9.20918	0.00240804	0.63099
BCAR3	protein_coding	ENSG00000137936.12	0.343882	3.74725	9.07592	0.00258998	0.66716
KLK11	protein_coding	ENSG00000167757.9	-0.440548	4.51523	8.9429	0.0027855	0.701626
RASD1	protein_coding	ENSG00000108551.4	0.831746	1.46706	8.92294	0.00281611	0.701626
GLRA3	protein_coding	ENSG00000145451.8	0.377673	4.0118	8.58411	0.00339109	0.818749
SLC7A5	protein_coding	ENSG00000103257.4	0.3269	7.74764	8.58258	0.00339395	0.818749
LA16c-390E6.5	antisense	ENSG00000261641.2	-2.36224	-0.631968	8.52356	0.00350577	0.832512
FAM174B	protein_coding	ENSG00000185442.8	0.244469	5.40821	8.49186	0.00356739	0.834111
POLRMTP1	pseudogene	ENSG00000266066.1	0.82684	0.1163	8.41599	0.00371936	0.856467
FAM195A	protein_coding	ENSG00000172366.15	0.336861	4.31893	8.34708	0.00386307	0.876282
GDF15	protein_coding	ENSG00000130513.5	0.50169	4.61384	8.28104	0.00400611	0.889509
AMER2	protein_coding	ENSG00000165566.11	0.524578	0.952411	8.2195	0.00414426	0.889509
TLE2	protein_coding	ENSG00000065717.10	0.305202	3.9092	8.18846	0.00421578	0.889509
CRIP1	protein_coding	ENSG00000257341.1	-0.844886	-0.0279284	8.18396	0.00422625	0.889509
UNC13D	protein_coding	ENSG00000092929.7	0.232705	5.45396	8.17372	0.00425016	0.889509
SLC1A2	protein_coding	ENSG00000110436.7	-0.47031	2.10045	8.16419	0.00427255	0.889509
FSTL4	protein_coding	ENSG00000053108.12	0.432853	2.88606	8.12244	0.00437207	0.890557
MRPL45P2	pseudogene	ENSG00000228782.3	-0.486781	1.56245	8.09545	0.00443766	0.890557
EMG1	processed_transcript	ENSG00000126749.9	0.314779	3.88379	8.06663	0.00450879	0.890557
LIPH	protein_coding	ENSG00000163898.5	0.414916	2.3262	8.0619	0.00452058	0.890557
AC017081.1	protein_coding	ENSG00000269633.1	0.536481	2.03379	8.03854	0.00457924	0.890557
CLCF1	protein_coding	ENSG00000175505.9	0.342244	3.36335	8.0189	0.00462916	0.890557
PTGES	protein_coding	ENSG00000148344.10	0.558171	2.85723	7.9471	0.00481644	0.915004
CA2	protein_coding	ENSG00000104267.5	-0.198739	7.93123	7.91837	0.00489354	0.915704
ETV4	protein_coding	ENSG00000175832.8	0.616897	0.694911	7.89931	0.00494536	0.915704
SPOCK1	protein_coding	ENSG00000152377.8	0.58215	2.35274	7.87794	0.00500415	0.915704
RP11-4O1.2	sense_overlapping	ENSG00000259953.1	0.558957	0.53748	7.83772	0.0051167	0.915704
CHURC1-FNTB	protein_coding	ENSG00000125954.7	0.413496	3.03834	7.79661	0.00523444	0.915704
AP003419.11	processed_transcript	ENSG00000256514.1	0.925442	2.92787	7.79095	0.00525086	0.915704
PRKAR1B	protein_coding	ENSG00000188191.10	0.194276	5.41963	7.78512	0.00526782	0.915704
ADAMTS19	protein_coding	ENSG00000145808.4	-0.246761	7.11917	7.77339	0.00530214	0.915704
PCDH10	protein_coding	ENSG00000138650.6	-0.330256	6.9313	7.6792	0.00558608	0.939714
RP11-488C13.7	lincRNA	ENSG00000258610.1	-0.964132	-0.249811	7.67131	0.00561058	0.939714
ST3GAL4	protein_coding	ENSG00000110080.14	0.218623	5.64169	7.66614	0.00562666	0.939714
RP11-66N24.4	antisense	ENSG00000157306.10	0.397113	2.28851	7.53068	0.0060657	0.999969
FLJ20373	protein_coding	ENSG00000233404.2	0.4761	1.85239	7.5003	0.00616888	0.999969
SERPINA5	protein_coding	ENSG00000188488.9	0.427532	1.70553	7.44619	0.00635709	0.999969
FER1L4	pseudogene	ENSG00000088340.11	0.364886	5.36099	7.44595	0.00635795	0.999969
RP11-34P13.14	antisense	ENSG00000239906.1	-0.682303	0.781021	7.37725	0.00660543	0.999969
IL10RB-AS1	processed_transcript	ENSG00000223799.1	-0.471247	1.56167	7.32943	0.00678347	0.999969
UQCR11	protein_coding	ENSG00000127540.7	0.224377	4.64739	7.23912	0.00713321	0.999969
GDPD5	protein_coding	ENSG00000158555.10	0.376316	2.14054	7.22532	0.00718825	0.999969
S100A16	protein_coding	ENSG00000188643.6	0.179703	6.10365	7.21866	0.00721497	0.999969
EPHA2	protein_coding	ENSG00000142627.9	0.289775	4.93141	7.14675	0.00750998	0.999969
HMGB2	protein_coding	ENSG00000164104.7	-0.229155	8.66265	7.13681	0.00755175	0.999969
UGT1A6	protein_coding	ENSG00000167165.13	0.43996	4.60033	7.11896	0.00762731	0.999969
TMEM26	protein_coding	ENSG00000196932.7	-0.268241	4.20145	7.0267	0.0080303	0.999969
GAL	protein_coding	ENSG00000069482.6	0.37448	4.23817	7.01231	0.00809513	0.999969
SOX9	protein_coding	ENSG00000125398.5	0.381955	3.74778	6.99604	0.00816901	0.999969
ZYX	protein_coding	ENSG00000159840.11	0.291616	5.46679	6.97637	0.00825928	0.999969
ULK2	protein_coding	ENSG00000083290.15	-0.246656	4.6947	6.92375	0.00850582	0.999969
SLC7A11	protein_coding	ENSG00000151012.9	0.377018	4.22776	6.90635	0.008589	0.999969
CEACAM6	protein_coding	ENSG00000086548.8	0.468208	3.35057	6.89055	0.00866528	0.999969
DMC1	protein_coding	ENSG00000100206.5	-0.359862	2.28473	6.87711	0.00873066	0.999969
CTA-392E5.1	lincRNA	ENSG00000253154.1	-0.324029	3.34818	6.83968	0.0089155	0.999969
RP11-284F21.10	antisense	ENSG00000272405.1	0.276137	3.63476	6.81948	0.00901686	0.999969
HCK	protein_coding	ENSG00000101336.8	-0.777488	0.0215974	6.78051	0.00921583	0.999969
NEDD9	protein_coding	ENSG00000111859.12	0.205347	5.65201	6.76931	0.00927386	0.999969
MPZL2	protein_coding	ENSG00000149573.4	0.261433	5.99719	6.76607	0.0092907	0.999969
C10orf112	protein_coding	ENSG00000204740.5	-0.265982	3.85194	6.72593	0.00950213	0.999969
BMP1	protein_coding	ENSG00000168487.13	0.274032	4.06201	6.70777	0.00959939	0.999969
ZNF365	protein_coding	ENSG00000138311.11	0.848619	0.395911	6.68088	0.00974526	0.999969
MGST1	protein_coding	ENSG00000008394.8	0.18662	7.27859	6.66786	0.00981672	0.999969
ST3GAL5	protein_coding	ENSG00000115525.12	0.379975	2.94986	6.66395	0.00983824	0.999969
AC013268.5	lincRNA	ENSG00000204588.5	0.364149	3.17558	6.62897	0.0100333	0.999969
BATF	protein_coding	ENSG00000156127.6	0.313181	3.60982	6.61379	0.0101192	0.999969
MFSD1	protein_coding	ENSG00000118855.14	0.232447	6.03162	6.61119	0.010134	0.999969
RABGEF1	protein_coding	ENSG00000154710.10	0.285427	4.62183	6.60894	0.0101468	0.999969
AC010970.2	pseudogene	ENSG00000225840.1	-1.21722	3.99643	6.59166	0.0102457	0.999969
OR2A9P	pseudogene	ENSG00000228960.4	-0.913935	0.732516	6.58514	0.0102834	0.999969
ACP6	protein_coding	ENSG00000162836.6	0.230553	4.42316	6.57655	0.0103331	0.999969
RP1-102E24.8	lincRNA	ENSG00000256433.1	0.627434	0.119073	6.52887	0.0106137	0.999969
NKAIN1	protein_coding	ENSG00000084628.5	-0.380329	2.28529	6.52668	0.0106268	0.999969
AMOT	protein_coding	ENSG00000126016.9	-0.293589	3.65272	6.5106	0.0107233	0.999969
PBX3	protein_coding	ENSG00000167081.12	-0.170569	5.37777	6.49606	0.0108114	0.999969
CDH12	protein_coding	ENSG00000154162.9	-0.617105	1.75466	6.49605	0.0108115	0.999969
LINC00689	processed_transcript	ENSG00000231419.2	0.518899	0.968958	6.48815	0.0108596	0.999969
SERPINA3	protein_coding	ENSG00000196136.11	0.33039	4.51797	6.44265	0.0111412	0.999969
AC112229.1	pseudogene	ENSG00000230650.1	0.388453	2.77461	6.42067	0.01128	0.999969
TUBB8P7	polymorphic_pseudogene	ENSG00000261812.1	-0.969113	-0.341163	6.3881	0.0114888	0.999969
RBM3	protein_coding	ENSG00000102317.13	-0.189099	7.91889	6.3547	0.011707	0.999969
PPP2R5B	protein_coding	ENSG00000068971.9	0.350224	2.55939	6.34302	0.0117844	0.999969
FREM2	protein_coding	ENSG00000150893.9	-0.160879	6.9409	6.3152	0.0119707	0.999969
ID1	protein_coding	ENSG00000125968.7	0.365866	5.01787	6.307	0.0120262	0.999969
RP11-173P15.3	antisense	ENSG00000256364.1	-0.637367	1.88679	6.26639	0.012305	0.999969
CYP1A1	protein_coding	ENSG00000140465.9	1.06138	1.188	6.25388	0.0123922	0.999969
FHL2	protein_coding	ENSG00000115641.14	0.409642	2.78708	6.25259	0.0124012	0.999969
HS3ST3A1	protein_coding	ENSG00000153976.2	-0.38519	3.10382	6.25176	0.012407	0.999969
CTD-2031P19.4	pseudogene	ENSG00000264281.2	-0.82448	1.13736	6.23281	0.0125405	0.999969
C15orf38-AP3S2	protein_coding	ENSG00000250021.3	0.348692	4.10325	6.18418	0.0128897	0.999969
RP11-423O2.3	pseudogene	ENSG00000230446.1	0.576301	0.323715	6.16578	0.0130245	0.999969
FN1	protein_coding	ENSG00000115414.14	0.193585	5.77909	6.16571	0.013025	0.999969
FAM5C	protein_coding	ENSG00000162670.7	-0.269344	4.94636	6.16264	0.0130476	0.999969
HOXC13	protein_coding	ENSG00000123364.3	0.258464	4.32441	6.16108	0.0130591	0.999969
RP11-305M3.2	pseudogene	ENSG00000238072.1	0.411635	2.38516	6.14108	0.0132077	0.999969
SLIT2	protein_coding	ENSG00000145147.15	-0.257299	4.40851	6.14059	0.0132114	0.999969
RP11-21L23.2	sense_overlapping	ENSG00000261578.1	0.327072	2.98952	6.11558	0.0133996	0.999969
FAM157A	lincRNA	ENSG00000236438.2	-0.529682	1.73932	6.08869	0.013605	0.999969
IRF2BP2	protein_coding	ENSG00000168264.6	0.18862	5.73672	6.08709	0.0136173	0.999969
PABPC4L	protein_coding	ENSG00000254535.2	-0.36079	2.01539	6.08319	0.0136474	0.999969
NRIP2	protein_coding	ENSG00000053702.10	-0.473634	0.840317	6.07985	0.0136733	0.999969
AC091171.1	pseudogene	ENSG00000256586.1	0.975866	0.895407	6.05455	0.0138705	0.999969
RP11-3P17.5	lincRNA	ENSG00000269888.1	0.762642	2.24674	6.05173	0.0138927	0.999969
KRTAP5-1	protein_coding	ENSG00000205869.2	0.577606	0.695409	6.0261	0.0140958	0.999969
KLF9	protein_coding	ENSG00000119138.3	-0.220551	4.46155	5.98442	0.0144328	0.999969
CDCA4	protein_coding	ENSG00000170779.10	-0.153576	5.92972	5.97973	0.0144712	0.999969
RP11-662G23.1	antisense	ENSG00000254251.1	-0.185826	5.27198	5.97939	0.014474	0.999969
ARFRP1	protein_coding	ENSG00000101246.14	0.179056	4.80998	5.97883	0.0144786	0.999969
CTD-2517M22.16	antisense	ENSG00000254578.1	0.852919	-0.25414	5.97513	0.014509	0.999969
DHRS3	protein_coding	ENSG00000162496.4	0.546595	2.83378	5.97132	0.0145404	0.999969
ANKRD36B	pseudogene	ENSG00000196912.8	-0.363898	3.08274	5.97091	0.0145438	0.999969
RAP1GAP	protein_coding	ENSG00000076864.15	0.216242	4.0953	5.94756	0.0147377	0.999969
RP11-313P13.4	pseudogene	ENSG00000174384.8	-0.681127	1.12882	5.9371	0.0148254	0.999969
SEMA3D	protein_coding	ENSG00000153993.9	-0.338487	3.63097	5.93501	0.014843	0.999969
RIN1	protein_coding	ENSG00000174791.6	0.292977	2.94061	5.91389	0.015022	0.999969
VTCN1	protein_coding	ENSG00000134258.12	0.668307	0.0423361	5.90231	0.0151211	0.999969
TRIM16L	protein_coding	ENSG00000108448.16	0.239903	5.41025	5.88361	0.0152824	0.999969
BMS1P1	pseudogene	ENSG00000204177.6	-0.248049	3.41165	5.87282	0.0153764	0.999969
GFRA1	protein_coding	ENSG00000151892.10	-0.21649	9.87915	5.85745	0.0155113	0.999969
EPAS1	protein_coding	ENSG00000116016.9	0.446537	5.98192	5.8511	0.0155673	0.999969
ABAT	protein_coding	ENSG00000183044.7	0.199476	6.58187	5.85027	0.0155747	0.999969
ARRDC3	protein_coding	ENSG00000113369.4	-0.257778	5.05491	5.8431	0.0156382	0.999969
SOX2	protein_coding	ENSG00000181449.2	-0.273946	4.61925	5.83693	0.0156932	0.999969
LOXL1	protein_coding	ENSG00000129038.11	0.290187	5.80334	5.82817	0.0157715	0.999969
KAT6B	protein_coding	ENSG00000156650.8	-0.193115	6.54027	5.82222	0.015825	0.999969
PITPNM1	protein_coding	ENSG00000110697.8	0.212536	4.6214	5.82063	0.0158393	0.999969
RP11-706O15.7	lincRNA	ENSG00000205662.2	0.81063	-0.380713	5.81192	0.0159179	0.999969
HIST1H2BC	protein_coding	ENSG00000180596.7	-0.308152	2.24839	5.79056	0.0161125	0.999969
RHEBP1	pseudogene	ENSG00000229927.2	1.97909	0.179994	5.78975	0.0161199	0.999969
SEMA5A	protein_coding	ENSG00000112902.7	0.440628	3.67839	5.78095	0.0162007	0.999969
S100A9	protein_coding	ENSG00000163220.10	1.11339	-0.150298	5.7676	0.0163243	0.999969
JMJD7	protein_coding	ENSG00000243789.6	-1.18525	1.26862	5.741	0.0165733	0.999969
CNIH2	protein_coding	ENSG00000174871.6	-0.31473	2.3985	5.72587	0.0167168	0.999969
LMO7	protein_coding	ENSG00000136153.15	0.215864	4.61384	5.72415	0.0167331	0.999969
MAPK8IP1	protein_coding	ENSG00000121653.7	0.207247	4.31584	5.70446	0.0169218	0.999969
AC010335.1	pseudogene	ENSG00000256989.1	-1.09916	-0.242456	5.69821	0.0169823	0.999969
NHS	protein_coding	ENSG00000188158.10	0.351177	3.7231	5.69055	0.0170565	0.999969
PLXNA2	protein_coding	ENSG00000076356.6	0.339125	2.8882	5.68308	0.0171293	0.999969
NRP1	protein_coding	ENSG00000099250.12	0.247395	6.49781	5.68304	0.0171297	0.999969
CALML5	protein_coding	ENSG00000178372.6	0.246279	4.19134	5.68045	0.017155	0.999969
RP11-804A23.4	antisense	ENSG00000256813.1	0.867	-0.159511	5.67652	0.0171935	0.999969
SGK3	protein_coding	ENSG00000104205.8	-0.256934	4.19335	5.65968	0.0173593	0.999969
BCAS1	protein_coding	ENSG00000064787.8	0.204938	4.85236	5.64929	0.0174625	0.999969
TRGC1	TR_C_gene	ENSG00000211689.2	0.619373	-0.0905752	5.64839	0.0174714	0.999969
HEY2	protein_coding	ENSG00000135547.4	-0.327886	3.0098	5.64752	0.0174801	0.999969
RP11-362K14.5	antisense	ENSG00000269984.1	0.407644	1.77181	5.63124	0.0176432	0.999969
RP11-244F12.3	antisense	ENSG00000259498.1	0.419906	2.25082	5.63017	0.0176539	0.999969
RP11-9G1.3	lincRNA	ENSG00000250241.1	-0.400083	2.18033	5.62126	0.0177439	0.999969
IER3	protein_coding	ENSG00000137331.11	0.176149	6.82978	5.62098	0.0177467	0.999969
NPIPA3	protein_coding	ENSG00000224712.6	-1.526	0.217891	5.59091	0.0180539	0.999969
COL21A1	protein_coding	ENSG00000124749.12	-0.615463	0.866066	5.59075	0.0180555	0.999969
KLHL4	protein_coding	ENSG00000102271.9	-0.553921	1.52576	5.58864	0.0180773	0.999969
WISP2	protein_coding	ENSG00000064205.6	0.23817	5.50218	5.58395	0.0181258	0.999969
LTBP3	protein_coding	ENSG00000168056.10	0.198508	5.86136	5.57541	0.0182144	0.999969
GCNT1	protein_coding	ENSG00000187210.8	0.24967	4.9911	5.56451	0.0183282	0.999969
SULF1	protein_coding	ENSG00000137573.9	-0.26201	6.22789	5.56222	0.0183521	0.999969
LHFPL2	protein_coding	ENSG00000145685.9	0.214165	5.09177	5.55691	0.0184079	0.999969
ARL3	protein_coding	ENSG00000138175.8	-0.15767	5.52255	5.55498	0.0184281	0.999969
ALPK3	protein_coding	ENSG00000136383.6	0.363719	2.12515	5.53944	0.0185926	0.999969
MT-TS1	Mt_tRNA	ENSG00000210151.2	-1.22397	3.66301	5.53138	0.0186783	0.999969
MALL	protein_coding	ENSG00000144063.3	0.439745	2.66484	5.52526	0.0187438	0.999969
HPGD	protein_coding	ENSG00000164120.9	0.343429	2.92483	5.52344	0.0187633	0.999969
CDKN2C	protein_coding	ENSG00000123080.6	-0.222274	4.77588	5.5104	0.0189037	0.999969
RASSF8	protein_coding	ENSG00000123094.11	-0.224266	5.70709	5.48713	0.019157	0.999969
RNF223	protein_coding	ENSG00000237330.2	0.218159	4.73085	5.48424	0.0191887	0.999969
GPRIN3	protein_coding	ENSG00000185477.3	0.354106	2.44671	5.46551	0.0193954	0.999969
VEGFA	protein_coding	ENSG00000112715.16	0.204507	5.36154	5.4606	0.01945	0.999969
ADCY5	protein_coding	ENSG00000173175.10	0.320674	5.87465	5.45046	0.0195632	0.999969
SIK1	protein_coding	ENSG00000142178.7	0.263097	4.7611	5.43298	0.0197599	0.999969
GPR87	protein_coding	ENSG00000138271.4	0.421677	1.89409	5.37029	0.0204826	0.999969
ALDH3B1	protein_coding	ENSG00000006534.11	0.294986	4.67587	5.36566	0.020537	0.999969
KRT86	protein_coding	ENSG00000170442.7	0.625629	1.19878	5.36145	0.0205867	0.999969
HS6ST2	protein_coding	ENSG00000171004.12	0.336478	3.57284	5.35203	0.0206982	0.999969
AHR	protein_coding	ENSG00000106546.8	0.23524	5.95987	5.34103	0.0208292	0.999969
FOS	protein_coding	ENSG00000170345.5	-0.320934	2.82663	5.3224	0.021053	0.999969
PIK3IP1	protein_coding	ENSG00000100100.8	-0.382977	2.06066	5.29351	0.021405	0.999969
CYP1B1	protein_coding	ENSG00000138061.7	0.230767	7.91188	5.29052	0.0214418	0.999969
AC004152.5	pseudogene	ENSG00000267621.1	0.52367	0.481102	5.28662	0.0214899	0.999969
SNAI2	protein_coding	ENSG00000019549.4	0.750739	0.683981	5.28355	0.0215278	0.999969
LRRC15	protein_coding	ENSG00000172061.7	0.622804	0.534798	5.27992	0.0215728	0.999969
CTC-203F4.1	protein_coding	ENSG00000224186.3	-0.30374	2.48984	5.26969	0.0216999	0.999969
EDN1	protein_coding	ENSG00000078401.6	0.454344	2.18951	5.23159	0.0221803	0.999969
RALB	protein_coding	ENSG00000144118.9	0.164001	6.91506	5.21595	0.0223806	0.999969
AC124944.2	antisense	ENSG00000224614.1	-0.473107	0.847769	5.20709	0.0224949	0.999969
CLMN	protein_coding	ENSG00000165959.7	0.152562	5.42504	5.18283	0.0228112	0.999969
CYB5D2	protein_coding	ENSG00000167740.5	-0.193907	4.2609	5.17512	0.0229126	0.999969
RUNX2	protein_coding	ENSG00000124813.16	0.348999	3.43208	5.1724	0.0229485	0.999969
KIAA1467	protein_coding	ENSG00000084444.9	-0.162474	4.69633	5.15128	0.0232293	0.999969
RP11-206L10.2	lincRNA	ENSG00000228327.2	-0.324544	2.53938	5.14683	0.0232888	0.999969
SPTBN5	protein_coding	ENSG00000137877.8	0.625994	-0.362082	5.14382	0.0233293	0.999969
TRIM5	protein_coding	ENSG00000132256.14	0.321189	2.19445	5.13269	0.0234793	0.999969
LOXL1-AS1	antisense	ENSG00000261801.1	0.226109	5.38381	5.12226	0.0236208	0.999969
PDCD4	protein_coding	ENSG00000150593.11	-0.219348	5.51292	5.10723	0.0238263	0.999969
FAM86DP	pseudogene	ENSG00000244026.2	0.249358	3.08006	5.1027	0.0238887	0.999969
HERC6	protein_coding	ENSG00000138642.10	-0.348322	2.36402	5.09545	0.0239886	0.999969
SLC27A6	protein_coding	ENSG00000113396.8	-0.2368	4.31778	5.07805	0.0242306	0.999969
ABHD16B	protein_coding	ENSG00000183260.5	0.25515	3.0589	5.07386	0.0242893	0.999969
STMN1	protein_coding	ENSG00000117632.16	-0.160292	8.0078	5.06215	0.0244539	0.999969
MYO10	protein_coding	ENSG00000145555.10	0.161013	5.11334	5.04925	0.0246367	0.999969
SDCBP2	protein_coding	ENSG00000125775.10	0.445186	0.790085	5.04215	0.0247378	0.999969
ALDH1A3	protein_coding	ENSG00000184254.11	0.580194	3.54723	5.03931	0.0247784	0.999969
EGLN3	protein_coding	ENSG00000129521.9	0.272866	4.73156	5.0273	0.0249508	0.999969
NR4A1	protein_coding	ENSG00000123358.15	0.270786	2.73477	5.01886	0.0250727	0.999969
TNRC6C	protein_coding	ENSG00000078687.12	-0.192588	4.83537	4.99702	0.025391	0.999969
HIPK3	protein_coding	ENSG00000110422.7	-0.160057	6.15561	4.98029	0.0256376	0.999969
RP11-174G6.5	sense_overlapping	ENSG00000261324.2	-0.238269	3.44649	4.97536	0.0257109	0.999969
PLEKHO1	protein_coding	ENSG00000023902.9	0.262294	2.74002	4.97443	0.0257247	0.999969
GPR115	protein_coding	ENSG00000153294.7	0.437849	1.95671	4.96363	0.0258858	0.999969
SLC4A10	protein_coding	ENSG00000144290.11	-0.399389	3.29567	4.95279	0.0260486	0.999969
TMEM184A	protein_coding	ENSG00000164855.11	0.165154	5.59349	4.94137	0.0262212	0.999969
FAM160A1	protein_coding	ENSG00000164142.11	-0.285545	3.14506	4.93927	0.0262532	0.999969
TNFRSF21	protein_coding	ENSG00000146072.6	0.255379	5.27424	4.93821	0.0262692	0.999969
RP11-22B23.2	pseudogene	ENSG00000255753.1	-0.737638	-0.128048	4.93523	0.0263145	0.999969
NXPH3	protein_coding	ENSG00000182575.7	-0.488071	0.937548	4.93333	0.0263436	0.999969
UBALD1	protein_coding	ENSG00000153443.8	0.201559	4.20363	4.9172	0.0265906	0.999969
AC110619.2	protein_coding	ENSG00000218416.3	0.390729	2.69285	4.89049	0.027005	0.999969
CCDC144CP	pseudogene	ENSG00000154898.11	0.566179	0.488042	4.88795	0.0270447	0.999969
ZNF704	protein_coding	ENSG00000164684.9	-0.247603	4.83065	4.8812	0.0271508	0.999969
MIR3654	protein_coding	ENSG00000255508.3	0.24975	3.52747	4.87541	0.027242	0.999969
ADAT3	protein_coding	ENSG00000213638.4	0.436818	1.34126	4.87217	0.0272931	0.999969
ITGA5	protein_coding	ENSG00000161638.6	0.273668	3.35837	4.8678	0.0273624	0.999969
TMED8	protein_coding	ENSG00000100580.7	-0.147196	6.87645	4.83531	0.0278826	0.999969
SPATS2L	protein_coding	ENSG00000196141.7	0.15764	6.50582	4.83488	0.0278895	0.999969
ARL6IP6	protein_coding	ENSG00000177917.6	-0.182651	4.88548	4.82397	0.0280666	0.999969
RP11-1186N24.5	processed_transcript	ENSG00000270580.1	-0.450409	1.57022	4.823	0.0280824	0.999969
RPS6KA5	protein_coding	ENSG00000100784.5	-0.225838	3.94136	4.81833	0.0281586	0.999969
ACOX3	protein_coding	ENSG00000087008.11	0.177982	4.58862	4.81543	0.0282061	0.999969
COL12A1	protein_coding	ENSG00000111799.16	-0.333572	5.73251	4.81533	0.0282077	0.999969
H19	processed_transcript	ENSG00000130600.11	0.509984	5.79672	4.79791	0.0284943	0.999969
GNAQP1	pseudogene	ENSG00000214077.4	-0.415959	1.29947	4.79767	0.0284983	0.999969
CNTROB	protein_coding	ENSG00000170037.9	-0.167822	5.69026	4.78545	0.0287012	0.999969
CGNL1	protein_coding	ENSG00000128849.9	-0.286324	2.38744	4.77929	0.0288039	0.999969
TMEM45B	protein_coding	ENSG00000151715.3	0.388696	2.83203	4.77736	0.0288363	0.999969
CACNA1H	protein_coding	ENSG00000196557.6	0.172165	5.87919	4.76921	0.0289731	0.999969
CSF1	protein_coding	ENSG00000184371.9	0.53763	0.0254588	4.76611	0.0290253	0.999969
ACACB	protein_coding	ENSG00000076555.11	-0.198012	4.33518	4.75179	0.0292678	0.999969
RP11-629O1.2	lincRNA	ENSG00000261220.2	0.544153	0.771575	4.74811	0.0293304	0.999969
LAMB1	protein_coding	ENSG00000091136.9	-0.38772	2.28806	4.74264	0.0294239	0.999969
MAN1A1	protein_coding	ENSG00000111885.5	-0.162096	6.4204	4.72923	0.0296542	0.999969
UPP1	protein_coding	ENSG00000183696.9	0.399076	1.87043	4.7177	0.0298537	0.999969
WNK4	protein_coding	ENSG00000126562.12	0.672271	-0.0755954	4.7029	0.0301117	0.999969
RP11-644F5.10	protein_coding	ENSG00000258311.1	-0.361785	1.9184	4.70063	0.0301516	0.999969
NTN1	protein_coding	ENSG00000065320.4	-0.273427	4.0581	4.68875	0.0303608	0.999969
SYNPO	protein_coding	ENSG00000171992.8	0.360559	1.57989	4.6827	0.0304678	0.999969
BSN	protein_coding	ENSG00000164061.4	-0.32225	1.71016	4.67015	0.0306912	0.999969
OAS3	protein_coding	ENSG00000111331.8	-0.186257	4.17001	4.66958	0.0307014	0.999969
JDP2	protein_coding	ENSG00000140044.8	0.315579	2.47248	4.66787	0.0307319	0.999969
DNAJA4	protein_coding	ENSG00000140403.8	0.143509	5.77408	4.66062	0.030862	0.999969
AREG	protein_coding	ENSG00000109321.6	2.5804	0.0771341	4.66012	0.0308711	0.999969
SASH1	protein_coding	ENSG00000111961.12	-0.187896	5.44039	4.65844	0.0309012	0.999969
RP11-573D15.2	lincRNA	ENSG00000232233.1	0.369689	2.29279	4.63393	0.0313457	0.999969
RP11-553A10.1	protein_coding	ENSG00000206532.2	0.61322	0.330014	4.62182	0.0315678	0.999969
KLK6	protein_coding	ENSG00000167755.9	0.352921	5.05503	4.61287	0.0317328	0.999969
KRT80	protein_coding	ENSG00000167767.9	0.351456	7.82142	4.60736	0.0318351	0.999969
C17orf82	protein_coding	ENSG00000187013.2	0.297607	2.20743	4.60716	0.0318388	0.999969
CTSH	protein_coding	ENSG00000103811.11	0.169134	6.16574	4.60704	0.031841	0.999969
ABHD4	protein_coding	ENSG00000100439.6	0.171662	5.02346	4.60498	0.0318792	0.999969
SCUBE2	protein_coding	ENSG00000175356.8	-0.16445	5.60504	4.59896	0.0319913	0.999969
NRP2	protein_coding	ENSG00000118257.12	0.466716	1.05623	4.59599	0.0320469	0.999969
ACOXL	protein_coding	ENSG00000153093.14	0.528164	0.435447	4.58573	0.0322392	0.999969
AMOTL1	protein_coding	ENSG00000166025.13	-0.183335	5.34926	4.58199	0.0323097	0.999969
MSMO1	protein_coding	ENSG00000052802.8	0.207295	5.94182	4.57733	0.0323976	0.999969
HAUS4	protein_coding	ENSG00000092036.12	-0.151316	5.8007	4.56508	0.0326301	0.999969
JUNB	protein_coding	ENSG00000171223.4	0.201331	5.83923	4.55593	0.0328049	0.999969
PLA2G4B	protein_coding	ENSG00000243708.3	0.562907	0.979563	4.55457	0.0328311	0.999969
TMEM62	protein_coding	ENSG00000137842.2	0.263447	2.97635	4.55446	0.0328332	0.999969
SCNN1A	protein_coding	ENSG00000111319.8	0.286265	5.87026	4.54325	0.0330488	0.999969
RP11-513I15.6	lincRNA	ENSG00000225339.2	-0.212995	4.43994	4.52984	0.0333087	0.999969
RERG	protein_coding	ENSG00000134533.2	-0.21523	4.31898	4.523	0.0334421	0.999969
IFITM10	protein_coding	ENSG00000244242.1	-0.175561	5.14898	4.52167	0.0334682	0.999969
PKIB	protein_coding	ENSG00000135549.9	-0.174587	4.47891	4.51832	0.0335338	0.999969
METTL7A	protein_coding	ENSG00000185432.10	-0.513994	2.01739	4.50276	0.0338402	0.999969
RNF144A	protein_coding	ENSG00000151692.10	-0.359997	1.07284	4.49832	0.0339282	0.999969
RP11-252E2.1	antisense	ENSG00000247033.1	-1.37772	0.077675	4.49433	0.0340074	0.999969
ST6GALNAC4	protein_coding	ENSG00000136840.14	0.282168	3.67532	4.49115	0.0340708	0.999969
OTUB2	protein_coding	ENSG00000089723.5	0.310578	2.11452	4.47711	0.0343518	0.999969
TRAK1	protein_coding	ENSG00000182606.10	0.151864	4.90616	4.46802	0.0345349	0.999969
NPHP3	protein_coding	ENSG00000113971.14	-0.196475	5.4218	4.46755	0.0345445	0.999969
RP11-423O2.2	pseudogene	ENSG00000236055.1	0.397036	2.32375	4.4674	0.0345475	0.999969
BRIP1	protein_coding	ENSG00000136492.4	-0.168622	9.23776	4.45793	0.0347396	0.999969
TNFAIP2	protein_coding	ENSG00000185215.4	0.416111	2.63942	4.45025	0.0348961	0.999969
IFITM1	protein_coding	ENSG00000185885.11	-0.330613	2.85838	4.44252	0.0350545	0.999969
PPARG	protein_coding	ENSG00000132170.15	0.37384	4.06952	4.44046	0.0350969	0.999969
RP13-977J11.2	lincRNA	ENSG00000256576.1	-0.440558	0.71062	4.43586	0.0351914	0.999969
VMP1	protein_coding	ENSG00000062716.6	0.19101	9.80758	4.42909	0.0353313	0.999969
RP11-317J10.2	antisense	ENSG00000253549.1	-0.47595	0.721959	4.42717	0.0353712	0.999969
RP11-1212A22.4	protein_coding	ENSG00000233024.3	0.963329	2.37003	4.42621	0.035391	0.999969
RP11-865I6.2	lincRNA	ENSG00000254337.1	-0.364176	2.6627	4.42221	0.0354741	0.999969
TNFRSF18	protein_coding	ENSG00000186891.9	0.316916	2.51041	4.4218	0.0354825	0.999969
IFT52	protein_coding	ENSG00000101052.8	-0.177141	4.28284	4.42096	0.0355	0.999969
RGPD6	protein_coding	ENSG00000183054.7	0.148396	6.07836	4.42037	0.0355123	0.999969
Z98256.1	pseudogene	ENSG00000183531.1	0.579778	1.63031	4.41826	0.0355563	0.999969
ME1	protein_coding	ENSG00000065833.7	0.178742	6.11753	4.40868	0.0357564	0.999969
SLC29A3	protein_coding	ENSG00000198246.7	0.199481	4.2203	4.40735	0.0357843	0.999969
LOXL2	protein_coding	ENSG00000134013.11	0.319655	4.1423	4.39954	0.0359487	0.999969
CNIH3	protein_coding	ENSG00000143786.3	0.499186	0.0663603	4.39408	0.0360639	0.999969
RP11-181G12.2	antisense	ENSG00000182873.4	0.330305	1.55144	4.39164	0.0361156	0.999969
RAB27B	protein_coding	ENSG00000041353.5	0.168255	5.99312	4.38928	0.0361656	0.999969
RHBDF2	protein_coding	ENSG00000129667.8	0.170655	4.42845	4.38255	0.0363086	0.999969
PIGZ	protein_coding	ENSG00000119227.3	-0.272484	2.39207	4.3495	0.0370198	0.999969
ANXA1	protein_coding	ENSG00000135046.9	0.376272	2.38301	4.33583	0.0373183	0.999969
MYBL1	protein_coding	ENSG00000185697.12	-0.193981	5.05684	4.33137	0.037416	0.999969
SPRED2	protein_coding	ENSG00000198369.5	0.155652	5.31466	4.31977	0.0376719	0.999969
MBOAT7	protein_coding	ENSG00000125505.12	0.156581	7.5351	4.30932	0.0379042	0.999969
SPHK1	protein_coding	ENSG00000176170.9	0.222139	3.83186	4.29836	0.0381491	0.999969
SPAG4	protein_coding	ENSG00000061656.5	0.286974	2.14081	4.29711	0.0381771	0.999969
TEAD1	protein_coding	ENSG00000187079.10	0.160793	6.49176	4.28778	0.0383872	0.999969
PSMA2	protein_coding	ENSG00000256646.3	-0.140347	5.18451	4.27742	0.038622	0.999969
EEF1E1-MUTED	protein_coding	ENSG00000265818.1	0.884588	0.950369	4.27232	0.038738	0.999969
C14orf169	processed_transcript	ENSG00000255242.1	-0.528674	4.0382	4.27179	0.03875	0.999969
GOLGA8R	protein_coding	ENSG00000186399.8	-0.418671	1.1281	4.26754	0.038847	0.999969
RP11-108K3.1	lincRNA	ENSG00000259240.1	0.496733	0.57296	4.25833	0.0390584	0.999969
BAMBI	protein_coding	ENSG00000095739.7	0.19908	6.69598	4.24992	0.0392521	0.999969
C1orf192	protein_coding	ENSG00000188931.3	0.458499	0.339001	4.24385	0.0393927	0.999969
RGPD1	protein_coding	ENSG00000187627.10	-0.351171	2.03459	4.24258	0.0394222	0.999969
RP4-622L5.2	sense_intronic	ENSG00000250135.1	0.475944	0.89503	4.23963	0.0394908	0.999969
AGAP7	protein_coding	ENSG00000204169.6	-0.311745	2.57068	4.23796	0.0395295	0.999969
MGLL	protein_coding	ENSG00000074416.9	0.28526	5.01072	4.2377	0.0395356	0.999969
IFFO2	protein_coding	ENSG00000169991.6	0.209582	3.83098	4.23142	0.0396821	0.999969
IL4R	protein_coding	ENSG00000077238.9	0.228591	4.20555	4.23053	0.0397031	0.999969
TGIF2-C20orf24	protein_coding	ENSG00000259399.1	-0.912735	2.08795	4.23003	0.0397148	0.999969
CRISPLD2	protein_coding	ENSG00000103196.7	0.215138	4.01213	4.22386	0.0398594	0.999969
ITPR1	protein_coding	ENSG00000150995.13	0.309079	2.88989	4.216	0.0400444	0.999969
OR7E14P	pseudogene	ENSG00000184669.6	0.260719	2.18104	4.20375	0.0403347	0.999969
TUBA4A	protein_coding	ENSG00000127824.9	0.29399	2.73557	4.20354	0.0403396	0.999969
FAH	protein_coding	ENSG00000103876.7	0.187045	4.40177	4.20311	0.0403499	0.999969
TPM2	protein_coding	ENSG00000198467.9	0.314159	3.028	4.19381	0.0405719	0.999969
TMEM164	protein_coding	ENSG00000157600.7	-0.146622	7.10236	4.18295	0.0408326	0.999969
DUSP5	protein_coding	ENSG00000138166.5	0.316373	2.13392	4.17971	0.0409107	0.999969
PTMAP2	pseudogene	ENSG00000197744.5	-0.616166	-0.0700154	4.17575	0.0410063	0.999969
NEO1	protein_coding	ENSG00000067141.12	-0.130364	6.43633	4.17568	0.041008	0.999969
PHLDA2	protein_coding	ENSG00000181649.5	0.279977	4.09369	4.16913	0.041167	0.999969
AP000439.3	lincRNA	ENSG00000255774.1	0.276708	2.29351	4.16231	0.0413331	0.999969
PPFIA2	protein_coding	ENSG00000139220.12	-0.412663	1.08348	4.16007	0.0413876	0.999969
PALD1	protein_coding	ENSG00000107719.8	0.387628	1.21839	4.1591	0.0414114	0.999969
ZNF223	protein_coding	ENSG00000267022.1	0.607878	0.739361	4.14924	0.0416531	0.999969
L1CAM	protein_coding	ENSG00000198910.8	0.235852	6.40642	4.14514	0.0417543	0.999969
RP4-694A7.2	antisense	ENSG00000233589.1	-0.416499	0.755755	4.13898	0.0419065	0.999969
RPUSD1	protein_coding	ENSG00000007376.3	0.157148	5.38643	4.13826	0.0419242	0.999969
RPL7P23p	pseudogene	ENSG00000244363.2	-0.388444	2.00541	4.1311	0.0421021	0.999969
SLC16A2	protein_coding	ENSG00000147100.5	0.165056	4.53694	4.13066	0.042113	0.999969
TSPAN1	protein_coding	ENSG00000117472.5	0.32122	2.89261	4.12839	0.0421694	0.999969
AC006486.9	protein_coding	ENSG00000268643.1	-2.30118	-0.154496	4.12543	0.0422434	0.999969
SCCPDH	protein_coding	ENSG00000143653.9	0.173663	6.66594	4.12514	0.0422505	0.999969
SCML2	protein_coding	ENSG00000102098.13	-0.281079	2.6866	4.10897	0.0426562	0.999969
VIPR1	protein_coding	ENSG00000114812.8	-0.27218	2.84829	4.10301	0.0428068	0.999969
MT-RNR1	Mt_rRNA	ENSG00000211459.2	-0.154008	10.094	4.09744	0.0429483	0.999969
ELF3	protein_coding	ENSG00000163435.11	0.15685	6.4838	4.09552	0.042997	0.999969
AC027763.2	protein_coding	ENSG00000215067.5	-0.299084	1.69829	4.09397	0.0430365	0.999969
CCDC121	protein_coding	ENSG00000176714.9	-0.269178	2.50981	4.09053	0.0431242	0.999969
SYT12	protein_coding	ENSG00000173227.9	0.187948	4.96834	4.089	0.0431632	0.999969
CLIP4	protein_coding	ENSG00000115295.15	0.421125	1.83683	4.08417	0.0432867	0.999969
SERPINH1	protein_coding	ENSG00000149257.9	0.161605	7.20973	4.08146	0.0433563	0.999969
HLA-H	pseudogene	ENSG00000206341.6	-0.341398	1.323	4.07877	0.0434254	0.999969
TNFRSF1A	protein_coding	ENSG00000067182.3	0.159194	6.68567	4.07718	0.0434662	0.999969
ULBP2	protein_coding	ENSG00000131015.4	0.297009	3.05576	4.07605	0.0434953	0.999969
MFSD6	protein_coding	ENSG00000151690.10	-0.213642	3.99344	4.06985	0.043655	0.999969
CTD-2328D6.1	pseudogene	ENSG00000226958.1	-0.681309	8.17864	4.06812	0.0436998	0.999969
TRMT1	protein_coding	ENSG00000104907.8	0.159351	5.12608	4.06151	0.0438712	0.999969
RP2	protein_coding	ENSG00000102218.5	-0.196501	3.85175	4.05968	0.0439188	0.999969
ANXA6	protein_coding	ENSG00000197043.8	-0.215048	4.69052	4.05809	0.0439602	0.999969
PYCR1	protein_coding	ENSG00000183010.12	0.155069	5.64415	4.05066	0.044154	0.999969
LRFN5	protein_coding	ENSG00000165379.9	-0.344821	1.28207	4.04538	0.0442924	0.999969
E2F7	protein_coding	ENSG00000165891.11	-0.14446	5.66792	4.04416	0.0443244	0.999969
YBX2	protein_coding	ENSG00000006047.8	-0.215032	4.88751	4.04132	0.0443991	0.999969
RP11-1415C14.3	pseudogene	ENSG00000253816.2	0.535841	1.10593	4.03211	0.0446421	0.999969
IGFBP5	protein_coding	ENSG00000115461.4	-0.399856	4.60399	4.0291	0.0447217	0.999969
PDXP	protein_coding	ENSG00000241360.1	-0.215292	3.41385	4.01654	0.0450562	0.999969
CRNDE	lincRNA	ENSG00000245694.4	-0.228302	3.74871	4.00025	0.0454934	0.999969
RNF165	protein_coding	ENSG00000141622.9	-0.592769	-0.279116	3.99944	0.0455153	0.999969
SDC1	protein_coding	ENSG00000115884.6	0.15344	7.08336	3.9986	0.0455381	0.999969
IDH1	protein_coding	ENSG00000138413.9	0.158179	7.49984	3.9903	0.0457629	0.999969
TTC9	protein_coding	ENSG00000133985.2	0.192156	4.04381	3.97649	0.0461397	0.999969
NR1D2	protein_coding	ENSG00000174738.8	-0.190644	5.63071	3.96098	0.0465667	0.999969
BET1L	protein_coding	ENSG00000177951.13	0.160214	4.89329	3.96064	0.0465759	0.999969
KIF9	protein_coding	ENSG00000088727.8	0.282769	2.0637	3.95853	0.0466344	0.999969
PCDH7	protein_coding	ENSG00000169851.11	-0.209262	6.05327	3.95567	0.0467137	0.999969
POLR3D	protein_coding	ENSG00000168495.8	0.146336	5.00377	3.9477	0.0469354	0.999969
INE1	protein_coding	ENSG00000224975.1	-0.335511	1.46928	3.93972	0.0471587	0.999969
RPP14	protein_coding	ENSG00000163684.6	-0.32956	2.48042	3.93692	0.0472373	0.999969
RABEPK	protein_coding	ENSG00000136933.12	0.171699	4.80801	3.93577	0.0472694	0.999969
C4orf46	protein_coding	ENSG00000205208.4	-0.185022	4.64977	3.927	0.0475167	0.999969
SDK2	protein_coding	ENSG00000069188.12	-0.316362	3.47881	3.92261	0.0476408	0.999969
ERC2	protein_coding	ENSG00000187672.8	0.30378	1.80338	3.91588	0.0478319	0.999969
COMT	protein_coding	ENSG00000093010.7	0.167067	6.22927	3.9097	0.0480081	0.999969
TMEM99	protein_coding	ENSG00000167920.4	0.226322	2.99594	3.90323	0.0481933	0.999969
ZBTB44	protein_coding	ENSG00000196323.7	-0.16763	5.03368	3.89502	0.0484295	0.999969
UBE2Q2P2	pseudogene	ENSG00000225273.3	-0.429696	1.55023	3.88861	0.0486146	0.999969
SLC39A6	protein_coding	ENSG00000141424.8	-0.154086	10.8269	3.88621	0.0486841	0.999969
HDAC7	protein_coding	ENSG00000061273.13	0.131325	5.38291	3.88178	0.0488129	0.999969
RORA	protein_coding	ENSG00000069667.11	-0.302574	1.60904	3.88	0.0488645	0.999969
UBASH3B	protein_coding	ENSG00000154127.5	0.528691	0.35125	3.87644	0.0489684	0.999969
RP11-512M8.3	pseudogene	ENSG00000256304.1	0.417553	1.60157	3.87639	0.0489696	0.999969
FAM46C	protein_coding	ENSG00000183508.4	-0.181192	4.53654	3.8716	0.0491096	0.999969
KRTAP5-AS1	antisense	ENSG00000233930.3	0.331802	2.29878	3.87154	0.0491113	0.999969
TMPRSS4	protein_coding	ENSG00000137648.12	0.203705	3.82441	3.86237	0.0493806	0.999969
ZC2HC1A	protein_coding	ENSG00000104427.7	-0.176591	4.52102	3.8597	0.0494591	0.999969
GLDC	protein_coding	ENSG00000178445.8	0.460176	0.0375142	3.85887	0.0494835	0.999969
CNN2	protein_coding	ENSG00000064666.10	0.18173	4.75191	3.85105	0.0497149	0.999969
SLC31A2	protein_coding	ENSG00000136867.6	0.259424	3.56553	3.84362	0.0499356	0.999969
TMEM189-UBE2V1	protein_coding	ENSG00000124208.16	-0.439874	4.59157	3.84166	0.049994	0.999969
SIGMAR1	protein_coding	ENSG00000147955.12	0.154979	5.11346	3.83745	0.0501198	0.999969
CORO2A	protein_coding	ENSG00000106789.8	0.155035	5.30279	3.82721	0.0504269	0.999969
TRIM16	protein_coding	ENSG00000221926.7	0.21353	6.59792	3.82285	0.0505582	0.999969
LINC00632	protein_coding	ENSG00000203930.6	-0.478719	0.541816	3.82148	0.0505996	0.999969
DIEXF	protein_coding	ENSG00000117597.13	0.194743	4.42477	3.81906	0.0506727	0.999969
RP11-60L3.1	antisense	ENSG00000259264.1	0.535812	0.18985	3.81725	0.0507275	0.999969
LTBR	protein_coding	ENSG00000111321.6	0.131555	6.77845	3.80487	0.0511039	0.999969
DHRS4-AS1	protein_coding	ENSG00000197775.1	0.865652	1.57235	3.80138	0.0512104	0.999969
RP4-739H11.4	antisense	ENSG00000272145.1	-0.303461	1.67122	3.79987	0.0512567	0.999969
TLE6	protein_coding	ENSG00000104953.14	0.542734	-0.325034	3.79543	0.0513927	0.999969
ELOVL2	protein_coding	ENSG00000197977.3	-0.19823	6.08647	3.79387	0.0514406	0.999969
GALNT16	protein_coding	ENSG00000100626.12	-0.295539	1.70045	3.78786	0.0516255	0.999969
PKD1L2	polymorphic_pseudogene	ENSG00000166473.12	0.303441	2.24324	3.77687	0.0519659	0.999969
CCNJL	protein_coding	ENSG00000135083.10	0.243617	2.27907	3.76522	0.052329	0.999969
STC2	protein_coding	ENSG00000113739.6	0.230341	7.95201	3.76481	0.0523418	0.999969
AL603965.1	protein_coding	ENSG00000215033.3	1.85321	-0.530111	3.76398	0.0523679	0.999969
RP11-44F14.11	3prime_overlapping_ncrna	ENSG00000262557.1	-0.437383	0.330596	3.75325	0.0527048	0.999969
TRIM47	protein_coding	ENSG00000132481.2	0.265742	2.38996	3.75313	0.0527087	0.999969
DNMBP	protein_coding	ENSG00000107554.11	0.148037	5.6521	3.74959	0.0528204	0.999969
NHSL1	protein_coding	ENSG00000135540.7	-0.173559	4.34367	3.74743	0.0528888	0.999969
SFXN2	protein_coding	ENSG00000156398.7	-0.181753	5.56498	3.74296	0.0530305	0.999969
ARHGEF28	protein_coding	ENSG00000214944.5	-0.203319	3.95284	3.74106	0.0530906	0.999969
RP11-530N7.2	pseudogene	ENSG00000262503.1	0.378248	0.813739	3.73945	0.0531419	0.999969
ANKRD36C	protein_coding	ENSG00000174501.10	-0.284397	4.03218	3.73331	0.0533375	0.999969
ACTL10	protein_coding	ENSG00000182584.4	0.332727	1.28937	3.72649	0.0535558	0.999969
NAV2	protein_coding	ENSG00000166833.15	0.250677	2.57244	3.72413	0.0536317	0.999969
ACTN1	protein_coding	ENSG00000072110.9	0.126958	7.97038	3.72064	0.0537436	0.999969
RP11-46H11.12	antisense	ENSG00000236617.2	0.505847	-0.0546057	3.72046	0.0537494	0.999969
STC1	protein_coding	ENSG00000159167.7	-0.170471	5.87648	3.71782	0.0538347	0.999969
PPP1R15A	protein_coding	ENSG00000087074.7	-0.167146	4.14653	3.7115	0.0540387	0.999969
DENND2D	protein_coding	ENSG00000162777.12	0.141092	5.23924	3.71123	0.0540474	0.999969
TP73	protein_coding	ENSG00000078900.10	-0.207182	4.15961	3.71099	0.0540553	0.999969
ANAPC1P1	pseudogene	ENSG00000233673.2	-0.60582	-0.116132	3.7106	0.054068	0.999969
NTN4	protein_coding	ENSG00000074527.7	0.324832	4.54073	3.70378	0.0542893	0.999969
VEPH1	protein_coding	ENSG00000197415.7	-0.49078	0.0420498	3.70377	0.0542896	0.999969
AC174470.1	protein_coding	ENSG00000215621.2	-0.543503	0.641029	3.68954	0.0547547	0.999969
TET2	protein_coding	ENSG00000168769.8	-0.137067	6.6903	3.68419	0.0549305	0.999969
MLF1IP	protein_coding	ENSG00000151725.7	-0.148936	4.98699	3.67706	0.0551661	0.999969
SQSTM1	protein_coding	ENSG00000161011.15	0.130298	8.04591	3.6702	0.0553934	0.999969
PADI3	protein_coding	ENSG00000142619.4	0.580827	0.316224	3.65943	0.0557527	0.999969
RP11-66B24.2	lincRNA	ENSG00000232386.4	0.240512	2.81749	3.64862	0.0561157	0.999969
CACHD1	protein_coding	ENSG00000158966.9	-0.215753	3.11741	3.64739	0.0561572	0.999969
RP11-663N22.1	lincRNA	ENSG00000265246.1	-0.500171	0.179952	3.63401	0.0566103	0.999969
FLNA	protein_coding	ENSG00000196924.10	0.201157	10.6804	3.63284	0.0566501	0.999969
RP11-762I7.5	protein_coding	ENSG00000257390.1	-0.470885	2.47811	3.62886	0.0567856	0.999969
RP5-914P20.5	antisense	ENSG00000259456.2	-0.339855	0.919128	3.6223	0.0570102	0.999969
KIAA1199	protein_coding	ENSG00000103888.11	0.381261	1.90077	3.61784	0.0571631	0.999969
LAMA3	protein_coding	ENSG00000053747.11	0.165937	4.74682	3.60375	0.0576495	0.999969
ACSF2	protein_coding	ENSG00000167107.8	-0.200099	3.82365	3.60103	0.0577438	0.999969
GPATCH2	protein_coding	ENSG00000092978.6	-0.124602	6.34838	3.59899	0.0578146	0.999969
HSPH1	protein_coding	ENSG00000120694.15	0.162293	8.24351	3.598	0.057849	0.999969
RNA5-8SP6	rRNA	ENSG00000251705.1	-0.882965	1.37989	3.59273	0.058033	0.999969
AKAP5	protein_coding	ENSG00000179841.7	0.305618	1.69674	3.59052	0.0581102	0.999969
MTND4P12	pseudogene	ENSG00000247627.2	-0.29368	1.91199	3.58938	0.05815	0.999969
CDRT1	protein_coding	ENSG00000241322.4	0.591262	0.624008	3.58712	0.058229	0.999969
CEP152	protein_coding	ENSG00000103995.9	-0.144947	4.75425	3.58487	0.058308	0.999969
RP1-178F15.4	antisense	ENSG00000272030.1	-0.331103	1.55116	3.5842	0.0583315	0.999969
HSPB8	protein_coding	ENSG00000152137.2	0.274979	3.78826	3.58313	0.0583692	0.999969
C9orf169	protein_coding	ENSG00000197191.3	0.244687	2.68725	3.58044	0.0584635	0.999969
AF127936.7	lincRNA	ENSG00000235609.3	0.317957	1.49126	3.57972	0.0584891	0.999969
COMMD3-BMI1	protein_coding	ENSG00000269897.1	-0.231484	3.29257	3.57721	0.0585774	0.999969
MAGED4B	protein_coding	ENSG00000187243.11	0.426689	1.96966	3.57455	0.0586712	0.999969
ARHGAP24	protein_coding	ENSG00000138639.13	-0.254135	3.10775	3.56878	0.0588756	0.999969
RNU2-2P	snRNA	ENSG00000222328.1	-0.850111	0.341931	3.56459	0.0590243	0.999969
MAPT	protein_coding	ENSG00000186868.11	-0.173994	5.23043	3.55584	0.0593363	0.999969
THBD	protein_coding	ENSG00000178726.6	0.269188	3.01939	3.55505	0.0593646	0.999969
HIVEP2	protein_coding	ENSG00000010818.4	-0.162717	4.4845	3.55361	0.0594161	0.999969
RND1	protein_coding	ENSG00000172602.5	0.291743	1.74509	3.55283	0.0594442	0.999969
MRPL30	protein_coding	ENSG00000185414.14	0.247222	3.9897	3.54605	0.0596874	0.999969
PITPNM2	protein_coding	ENSG00000090975.8	0.239728	2.83607	3.53974	0.059915	0.999969
RP4-740C4.6	processed_transcript	ENSG00000269896.1	0.51984	0.329731	3.53644	0.0600342	0.999969
RP11-85F14.5	antisense	ENSG00000239213.1	-0.244969	2.48036	3.53575	0.0600593	0.999969
MACC1	protein_coding	ENSG00000183742.8	0.410191	3.2388	3.53553	0.0600672	0.999969
CTD-2574D22.6	protein_coding	ENSG00000263136.1	0.273901	2.57869	3.53316	0.060153	0.999969
AGAP10	protein_coding	ENSG00000204172.7	-0.165251	4.04062	3.51588	0.0607834	0.999969
TIMP4	protein_coding	ENSG00000157150.4	0.474201	0.0395348	3.51384	0.0608582	0.999969
MT-RNR2	Mt_rRNA	ENSG00000210082.2	-0.118914	12.4886	3.51255	0.0609057	0.999969
MYC	protein_coding	ENSG00000136997.10	0.139008	5.5196	3.51167	0.060938	0.999969
EXOSC4	protein_coding	ENSG00000178896.6	0.155336	4.3901	3.51089	0.0609666	0.999969
RP11-510M2.10	sense_overlapping	ENSG00000262086.1	-0.462377	0.00625264	3.5074	0.0610954	0.999969
AC138035.2	lincRNA	ENSG00000238035.4	0.210133	4.4961	3.50701	0.0611096	0.999969
C15orf38	protein_coding	ENSG00000242498.3	0.230608	2.49011	3.5058	0.0611541	0.999969
MYO1D	protein_coding	ENSG00000176658.12	-0.115949	6.19525	3.50503	0.0611826	0.999969
HIPK2	protein_coding	ENSG00000064393.11	-0.216375	5.45413	3.50134	0.0613192	0.999969
DPYSL2	protein_coding	ENSG00000092964.12	-0.184295	4.84908	3.49826	0.0614332	0.999969
RP11-203M5.7	antisense	ENSG00000258515.1	-0.41544	0.693063	3.49727	0.0614703	0.999969
ARHGAP19	protein_coding	ENSG00000213390.6	-0.148564	4.96235	3.49722	0.061472	0.999969
NDE1	protein_coding	ENSG00000072864.8	-0.131531	5.29645	3.49593	0.0615197	0.999969
FRAS1	protein_coding	ENSG00000138759.13	-0.204681	4.67644	3.49478	0.0615626	0.999969
GMIP	protein_coding	ENSG00000089639.6	0.159741	4.73612	3.49148	0.0616853	0.999969
PHLDA3	protein_coding	ENSG00000174307.5	0.165091	5.70092	3.49097	0.0617043	0.999969
TRIM2	protein_coding	ENSG00000109654.10	0.213405	3.76912	3.49066	0.061716	0.999969
CAMK2N1	protein_coding	ENSG00000162545.5	0.171667	5.20899	3.48601	0.0618894	0.999969
CAPN9	protein_coding	ENSG00000135773.8	0.292389	3.35085	3.48477	0.0619359	0.999969
PYGM	protein_coding	ENSG00000068976.9	-0.351705	0.861445	3.48134	0.0620644	0.999969
PHF7	protein_coding	ENSG00000010318.14	-0.339721	1.6761	3.47836	0.0621762	0.999969
CDK18	protein_coding	ENSG00000117266.11	0.183915	4.2939	3.4777	0.0622012	0.999969
ZNF223	protein_coding	ENSG00000178386.8	-0.296959	2.07244	3.47723	0.0622187	0.999969
HMGN2	protein_coding	ENSG00000198830.6	-0.120249	9.80265	3.47527	0.0622927	0.999969
ISOC1	protein_coding	ENSG00000066583.7	-0.131759	7.99785	3.46467	0.062693	0.999969
SPIRE2	protein_coding	ENSG00000204991.6	0.168436	4.38403	3.4616	0.0628097	0.999969
GNAI1	protein_coding	ENSG00000127955.11	-0.319284	1.36086	3.45182	0.0631823	0.999969
DGAT2	protein_coding	ENSG00000062282.10	0.216471	3.29371	3.44716	0.0633604	0.999969
TBKBP1	protein_coding	ENSG00000198933.5	0.245165	2.49052	3.44681	0.063374	0.999969
CDYL	protein_coding	ENSG00000153046.13	0.120372	6.00499	3.44208	0.0635558	0.999969
INHBB	protein_coding	ENSG00000163083.5	0.195949	6.0246	3.43597	0.063791	0.999969
AC068279.3	pseudogene	ENSG00000224881.1	0.334264	1.31932	3.43464	0.0638426	0.999969
NFKB2	protein_coding	ENSG00000077150.13	0.150776	4.38926	3.43151	0.0639636	0.999969
RP11-145F16.2	sense_overlapping	ENSG00000261050.1	0.255519	2.01435	3.43138	0.0639686	0.999969
ZCRB1	protein_coding	ENSG00000139168.3	-0.132514	5.24515	3.43068	0.0639959	0.999969
EEPD1	protein_coding	ENSG00000122547.6	0.302256	1.55661	3.42893	0.0640638	0.999969
C9orf3	protein_coding	ENSG00000148120.10	0.167072	4.28814	3.42432	0.0642426	0.999969
CREB3	protein_coding	ENSG00000107175.6	0.14726	5.05929	3.42388	0.0642597	0.999969
METTL21A	protein_coding	ENSG00000144401.10	0.12688	4.96111	3.41754	0.064507	0.999969
PARP9	protein_coding	ENSG00000138496.12	0.226203	3.33838	3.41288	0.0646894	0.999969
FAM86A	protein_coding	ENSG00000118894.10	0.186096	4.47582	3.41093	0.064766	0.999969
POTEKP	pseudogene	ENSG00000204434.4	-0.256689	4.66055	3.40664	0.0649346	0.999969
CADPS2	protein_coding	ENSG00000081803.11	-0.160828	4.44953	3.40427	0.0650278	0.999969
SLC9A1	protein_coding	ENSG00000090020.6	0.136884	6.33871	3.39824	0.0652661	0.999969
PKIA	protein_coding	ENSG00000171033.8	-0.152683	4.55047	3.39513	0.0653892	0.999969
ECSIT	protein_coding	ENSG00000130159.9	0.159657	4.48933	3.39358	0.0654507	0.999969
SLITRK4	protein_coding	ENSG00000179542.11	-0.32114	2.41804	3.39346	0.0654554	0.999969
MAP3K4	protein_coding	ENSG00000085511.15	-0.148954	4.52915	3.39317	0.0654668	0.999969
SLC5A12	protein_coding	ENSG00000148942.10	-1.25443	-0.460124	3.39133	0.0655402	0.999969
C12orf60	protein_coding	ENSG00000182993.3	-0.307333	1.4013	3.38937	0.0656179	0.999969
P4HA2	protein_coding	ENSG00000072682.14	0.166305	4.70097	3.38662	0.0657274	0.999969
STK36	protein_coding	ENSG00000163482.7	0.148643	5.11436	3.38286	0.0658776	0.999969
PTK2B	protein_coding	ENSG00000120899.13	0.224218	2.99626	3.38197	0.065913	0.999969
ACVR2B-AS1	antisense	ENSG00000229589.1	-0.433742	0.518534	3.37498	0.0661933	0.999969
BAALC	protein_coding	ENSG00000164929.12	0.528678	0.0947622	3.37417	0.0662258	0.999969
EFCC1	protein_coding	ENSG00000114654.6	0.456321	0.250417	3.3737	0.0662448	0.999969
HK2	protein_coding	ENSG00000159399.5	0.138178	6.58177	3.37326	0.0662625	0.999969
RIMBP3C	protein_coding	ENSG00000183246.6	0.308594	1.87488	3.3697	0.0664059	0.999969
ASF1B	protein_coding	ENSG00000105011.4	-0.119109	6.76832	3.367	0.0665149	0.999969
RP11-284F21.9	lincRNA	ENSG00000272068.1	0.227284	3.04766	3.36628	0.0665438	0.999969
STK38	protein_coding	ENSG00000112079.8	0.120654	6.91194	3.3599	0.0668022	0.999969
FAM193A	protein_coding	ENSG00000125386.10	-0.139767	5.07609	3.35979	0.0668066	0.999969
FAM217B	protein_coding	ENSG00000196227.6	-0.125872	6.10857	3.35467	0.0670147	0.999969
SLITRK6	protein_coding	ENSG00000184564.8	-0.161271	5.31618	3.35124	0.0671543	0.999969
RP11-1415C14.4	pseudogene	ENSG00000254701.2	-0.383072	2.41642	3.3492	0.0672376	0.999969
AC005618.1	pseudogene	ENSG00000255729.1	-0.659223	0.010751	3.31898	0.0684841	0.999969
ETV5	protein_coding	ENSG00000244405.3	0.359166	1.35707	3.31467	0.0686641	0.999969
PLXNA4	protein_coding	ENSG00000221866.5	-0.360683	2.13693	3.31111	0.0688129	0.999969
FSCN2	protein_coding	ENSG00000186765.7	0.37602	1.11601	3.31099	0.0688179	0.999969
MUC5B	protein_coding	ENSG00000117983.13	0.323505	7.02377	3.31019	0.0688517	0.999969
EXTL2	protein_coding	ENSG00000162694.9	0.279719	1.94508	3.30851	0.0689219	0.999969
E2F1	protein_coding	ENSG00000101412.9	-0.122796	5.55	3.30809	0.0689395	0.999969
POC1B-GALNT4	protein_coding	ENSG00000259075.1	0.455438	2.9331	3.30525	0.0690589	0.999969
SMOX	protein_coding	ENSG00000088826.13	0.309426	1.35571	3.30514	0.0690634	0.999969
TXNRD3	protein_coding	ENSG00000197763.8	-0.18048	3.67886	3.30334	0.0691392	0.999969
FUT8	protein_coding	ENSG00000033170.12	0.125963	7.40449	3.30318	0.0691457	0.999969
RGS16	protein_coding	ENSG00000143333.6	0.320404	4.32816	3.30111	0.069233	0.999969
CNTRL	protein_coding	ENSG00000119397.12	-0.145044	5.39686	3.2993	0.0693092	0.999969
MED8	protein_coding	ENSG00000159479.12	0.15638	4.78941	3.29852	0.0693421	0.999969
CD83	protein_coding	ENSG00000112149.5	-0.31275	0.990556	3.29271	0.069588	0.999969
RP11-20I23.1	protein_coding	ENSG00000260272.1	-1.41976	0.228054	3.29217	0.0696109	0.999969
TMEM223	protein_coding	ENSG00000168569.7	0.145083	4.50499	3.2919	0.0696225	0.999969
AC061961.2	antisense	ENSG00000235949.1	-0.334879	0.772622	3.29159	0.0696356	0.999969
TADA2A	protein_coding	ENSG00000108264.12	-0.175045	3.74902	3.29107	0.0696576	0.999969
TXNIP	protein_coding	ENSG00000117289.7	-0.217301	6.86643	3.28608	0.0698697	0.999969
LPAR6	protein_coding	ENSG00000139679.11	0.369837	0.852043	3.28268	0.0700146	0.999969
TRIB2	protein_coding	ENSG00000071575.7	0.168235	5.21051	3.28062	0.0701026	0.999969
YEATS4	protein_coding	ENSG00000127337.2	-0.155999	4.60699	3.27867	0.0701857	0.999969
N4BP2L1	protein_coding	ENSG00000139597.12	-0.359763	1.03311	3.27594	0.0703026	0.999969
SPIDR	protein_coding	ENSG00000164808.12	-0.118778	6.11427	3.27262	0.0704448	0.999969
BEST1	protein_coding	ENSG00000167995.11	0.376704	0.680686	3.27141	0.070497	0.999969
AC007246.3	antisense	ENSG00000231312.2	0.267457	2.08317	3.27113	0.0705092	0.999969
ETS2	protein_coding	ENSG00000157557.7	0.172853	4.12237	3.25965	0.0710043	0.999969
SNX30	protein_coding	ENSG00000148158.12	-0.118695	6.06205	3.25131	0.0713664	0.999969
HCG18	antisense	ENSG00000231074.4	0.12352	5.23628	3.25098	0.0713807	0.999969
C17orf103	protein_coding	ENSG00000154035.6	-0.282699	2.41086	3.24885	0.0714737	0.999969
ISY1-RAB43	protein_coding	ENSG00000261796.1	0.203762	4.12026	3.24584	0.071605	0.999969
FBXO4	protein_coding	ENSG00000151876.8	-0.197865	3.21239	3.24491	0.0716458	0.999969
SPC25	protein_coding	ENSG00000152253.4	-0.139624	5.38157	3.24426	0.0716741	0.999969
GLIPR2	protein_coding	ENSG00000122694.11	-0.275249	1.88325	3.22706	0.0724305	0.999969
ELP2	protein_coding	ENSG00000134759.9	-0.153037	8.04842	3.22367	0.0725806	0.999969
PPM1J	protein_coding	ENSG00000155367.11	-0.356867	1.67546	3.2215	0.0726771	0.999969
CDK5RAP2	protein_coding	ENSG00000136861.13	-0.11854	7.22972	3.22103	0.0726978	0.999969
ANKRD62P1-PARP4P3	lincRNA	ENSG00000189295.8	0.516657	0.626531	3.21635	0.0729059	0.999969
MYB	protein_coding	ENSG00000118513.14	-0.198268	4.72433	3.21583	0.072929	0.999969
SERPINB1	protein_coding	ENSG00000021355.8	0.121041	5.28236	3.2151	0.0729619	0.999969
CIT	protein_coding	ENSG00000122966.9	-0.154282	6.84497	3.21333	0.0730407	0.999969
CTSK	protein_coding	ENSG00000143387.8	-0.235448	2.7329	3.21112	0.0731395	0.999969
IRX5	protein_coding	ENSG00000176842.10	-0.202393	3.65787	3.20793	0.0732823	0.999969
VPS9D1-AS1	antisense	ENSG00000261373.1	0.165318	4.40788	3.2075	0.0733016	0.999969
DPH3	protein_coding	ENSG00000154813.5	0.142313	5.12757	3.20487	0.0734195	0.999969
CENPO	protein_coding	ENSG00000138092.6	-0.118367	6.32152	3.19891	0.0736872	0.999969
RP11-783K16.5	antisense	ENSG00000256940.1	0.29278	1.80175	3.19366	0.0739243	0.999969
MYO1E	protein_coding	ENSG00000157483.4	0.206233	4.7648	3.19308	0.0739504	0.999969
CST3	protein_coding	ENSG00000101439.4	0.154427	6.34649	3.1919	0.074004	0.999969
PPAP2A	protein_coding	ENSG00000067113.12	0.215119	3.09279	3.18356	0.0743826	0.999969
CIRBP	protein_coding	ENSG00000099622.9	-0.126604	7.18366	3.18331	0.0743939	0.999969
ABHD2	protein_coding	ENSG00000140526.12	-0.118285	7.86566	3.17879	0.0745999	0.999969
LRP8	protein_coding	ENSG00000157193.10	0.135238	5.80848	3.17645	0.0747071	0.999969
CDCA7L	protein_coding	ENSG00000164649.15	-0.132563	5.4663	3.17266	0.0748802	0.999969
RP11-464F9.20	antisense	ENSG00000268584.1	-0.417779	0.293862	3.17181	0.0749193	0.999969
TIAF1	protein_coding	ENSG00000221995.4	0.271423	2.66881	3.1648	0.0752416	0.999969
GPR176	protein_coding	ENSG00000166073.4	-0.237307	2.39318	3.16318	0.0753162	0.999969
CCDC28B	protein_coding	ENSG00000160050.10	-0.409463	0.175343	3.16247	0.0753492	0.999969
SAMD9	protein_coding	ENSG00000205413.3	0.505533	0.843909	3.15788	0.0755612	0.999969
KIF15	protein_coding	ENSG00000163808.12	-0.127267	5.351	3.15775	0.0755674	0.999969
C4orf19	protein_coding	ENSG00000154274.10	0.244004	3.48422	3.1542	0.075732	0.999969
RHOF	protein_coding	ENSG00000139725.2	0.152687	4.65478	3.15124	0.0758691	0.999969
PTGR1	protein_coding	ENSG00000106853.12	0.143262	5.78756	3.14911	0.0759683	0.999969
NPAS3	protein_coding	ENSG00000151322.14	-0.364849	0.648861	3.14746	0.0760451	0.999969
RP11-122A3.2	protein_coding	ENSG00000253250.2	-0.233418	2.60999	3.1464	0.0760945	0.999969
RP11-438E5.1	antisense	ENSG00000249307.1	0.275042	1.43306	3.1464	0.0760948	0.999969
RPL12P38	pseudogene	ENSG00000213228.5	-0.164476	4.54645	3.14522	0.0761496	0.999969
CD59	protein_coding	ENSG00000085063.10	0.139056	7.36428	3.14453	0.0761818	0.999969
CSPG4P8	pseudogene	ENSG00000188384.3	0.30852	1.42149	3.14365	0.0762231	0.999969
GRHL3	protein_coding	ENSG00000158055.11	0.382787	1.65395	3.14085	0.0763538	0.999969
MMACHC	protein_coding	ENSG00000132763.10	0.251369	2.98469	3.1404	0.0763749	0.999969
SYT17	protein_coding	ENSG00000103528.12	-0.369475	0.775246	3.13237	0.0767521	0.999969
RP11-1277A3.1	antisense	ENSG00000247679.2	-0.292844	1.50774	3.13179	0.0767792	0.999969
KB-1507C5.2	protein_coding	ENSG00000253320.1	-0.287077	1.5195	3.12771	0.0769716	0.999969
KIAA0101	protein_coding	ENSG00000166803.5	-0.133497	7.06825	3.12641	0.0770334	0.999969
DHTKD1	protein_coding	ENSG00000181192.7	-0.113696	7.00985	3.1223	0.0772278	0.999969
HOMER3	protein_coding	ENSG00000051128.14	0.194686	4.55271	3.12229	0.077228	0.999969
C20orf112	protein_coding	ENSG00000197183.8	0.127203	4.71706	3.12106	0.0772864	0.999969
RP11-752G15.6	antisense	ENSG00000250988.3	0.239435	2.29483	3.12057	0.0773099	0.999969
PRC1-AS1	antisense	ENSG00000258725.1	-0.484709	0.212246	3.11368	0.0776373	0.999969
FAHD2A	protein_coding	ENSG00000115042.5	-0.161687	3.98681	3.10905	0.0778584	0.999969
PLK4	protein_coding	ENSG00000142731.6	-0.115167	5.81134	3.10738	0.0779383	0.999969
TYMS	protein_coding	ENSG00000176890.11	-0.119679	6.45343	3.10627	0.0779913	0.999969
EVL	protein_coding	ENSG00000196405.8	-0.22722	8.48572	3.10578	0.0780147	0.999969
SELL	protein_coding	ENSG00000188404.4	0.341711	2.18908	3.10158	0.0782165	0.999969
PHLDB2	protein_coding	ENSG00000144824.15	0.417699	1.66266	3.09124	0.0787148	0.999969
SURF2	protein_coding	ENSG00000148291.5	0.141186	4.95135	3.08813	0.0788656	0.999969
NOL6	protein_coding	ENSG00000165271.12	0.160253	6.21847	3.08504	0.0790152	0.999969
CRIPT	protein_coding	ENSG00000119878.5	-0.164931	4.19801	3.08297	0.079116	0.999969
POLR2A	protein_coding	ENSG00000181222.10	-0.139353	8.46888	3.08075	0.0792238	0.999969
C20orf24	protein_coding	ENSG00000101084.12	0.209023	6.42664	3.07922	0.0792988	0.999969
LIFR-AS1	antisense	ENSG00000244968.2	-0.342998	0.813719	3.07878	0.0793201	0.999969
SYTL4	protein_coding	ENSG00000102362.11	-0.196428	4.70985	3.07539	0.0794854	0.999969
AC084219.4	antisense	ENSG00000186019.10	-0.221298	2.40926	3.07171	0.0796655	0.999969
MUSTN1	protein_coding	ENSG00000243696.3	-0.492659	-0.219836	3.06957	0.0797706	0.999969
MON1A	protein_coding	ENSG00000164077.9	0.218657	2.6996	3.05912	0.0802854	0.999969
NPR1	protein_coding	ENSG00000169418.9	0.328327	2.51221	3.0547	0.0805037	0.999969
C8orf44	protein_coding	ENSG00000213865.3	-0.26609	1.6743	3.0547	0.080504	0.999969
NFATC2	protein_coding	ENSG00000101096.14	-0.175633	4.11132	3.05451	0.0805132	0.999969
JAZF1	protein_coding	ENSG00000153814.7	0.282361	1.26711	3.05269	0.0806035	0.999969
RP11-504P24.6	3prime_overlapping_ncrna	ENSG00000263182.1	-1.20307	0.479916	3.04938	0.0807681	0.999969
RP11-166P13.3	lincRNA	ENSG00000263004.1	-0.308665	1.86758	3.04874	0.0807999	0.999969
BUB1B	protein_coding	ENSG00000156970.8	-0.11759	6.45021	3.0485	0.080812	0.999969
RP11-176N18.2	lincRNA	ENSG00000264015.1	-0.534351	-0.0459807	3.03951	0.0812605	0.999969
SLC3A2	protein_coding	ENSG00000168003.12	0.162935	7.45504	3.03689	0.0813918	0.999969
BOK	protein_coding	ENSG00000176720.3	0.130817	4.98467	3.03578	0.0814473	0.999969
AGR2	protein_coding	ENSG00000106541.7	-0.135663	8.60287	3.02819	0.0818292	0.999969
GALNT4	protein_coding	ENSG00000257594.1	-0.165682	5.49516	3.02796	0.0818406	0.999969
GRAMD3	protein_coding	ENSG00000155324.5	0.208552	3.84374	3.02285	0.0820991	0.999969
ZNF816	protein_coding	ENSG00000180257.8	-0.216973	3.62873	3.02121	0.0821819	0.999969
LYPLA2	protein_coding	ENSG00000011009.6	0.125715	5.3419	3.02031	0.0822277	0.999969
EPOR	protein_coding	ENSG00000187266.9	-0.233905	2.58292	3.01863	0.082313	0.999969
RP11-1038A11.3	lincRNA	ENSG00000256417.1	-0.274119	1.66415	3.01855	0.0823172	0.999969
ZNF688	protein_coding	ENSG00000229809.4	0.17477	3.71829	3.0168	0.0824058	0.999969
RP11-334C17.5	processed_transcript	ENSG00000262580.1	0.262154	2.55336	3.01659	0.0824168	0.999969
ITGB6	protein_coding	ENSG00000115221.6	0.27436	4.30203	3.01633	0.0824299	0.999969
WASF3	protein_coding	ENSG00000132970.8	-0.177513	3.45209	3.01382	0.0825574	0.999969
PTPRQ	protein_coding	ENSG00000139304.7	-0.424145	0.172518	3.01368	0.0825647	0.999969
RP11-271K21.11	lincRNA	ENSG00000269905.1	-0.259109	2.39443	3.01161	0.0826702	0.999969
PTK7	protein_coding	ENSG00000112655.11	-0.167146	4.60764	3.00927	0.0827895	0.999969
FTH1	protein_coding	ENSG00000167996.11	0.151128	10.338	3.00911	0.0827976	0.999969
PLK1S1	processed_transcript	ENSG00000088970.11	0.184329	3.52383	3.00874	0.0828169	0.999969
AC004889.1	pseudogene	ENSG00000256178.1	-1.23467	2.04071	3.00835	0.0828365	0.999969
RGS9BP	protein_coding	ENSG00000186326.3	-0.3978	0.531434	3.00799	0.0828549	0.999969
C11orf80	protein_coding	ENSG00000173715.11	-0.126805	4.89945	3.0074	0.0828851	0.999969
C15orf52	protein_coding	ENSG00000188549.8	-0.498703	0.689345	3.00479	0.083019	0.999969
PIK3R5	protein_coding	ENSG00000141506.9	-0.454527	0.0901812	3.00387	0.0830657	0.999969
TSC22D3	protein_coding	ENSG00000157514.12	0.1224	6.08858	3.00225	0.0831487	0.999969
NECAB1	protein_coding	ENSG00000123119.7	-0.163909	7.15896	3.00128	0.0831985	0.999969
RP11-343C2.9	protein_coding	ENSG00000260371.1	0.439791	0.476506	2.99544	0.083499	0.999969
ANKRD36	protein_coding	ENSG00000135976.12	-0.212464	4.98443	2.98998	0.0837814	0.999969
NRG3	protein_coding	ENSG00000185737.8	-0.430575	0.557367	2.98515	0.0840315	0.999969
PLIN5	protein_coding	ENSG00000214456.4	-0.322563	1.49475	2.98073	0.0842614	0.999969
MRPL45	protein_coding	ENSG00000174100.5	0.12455	4.74537	2.97457	0.0845827	0.999969
HSF2	protein_coding	ENSG00000025156.7	-0.151016	4.29878	2.9704	0.0848007	0.999969
KRT83	protein_coding	ENSG00000170523.3	0.355736	1.41861	2.96952	0.0848472	0.999969
TMEM63A	protein_coding	ENSG00000196187.7	0.126642	5.29353	2.96938	0.0848545	0.999969
RP11-216M21.1	pseudogene	ENSG00000237846.1	-0.506051	0.26224	2.9632	0.0851793	0.999969
ZNF154	protein_coding	ENSG00000179909.11	0.418497	0.298415	2.96008	0.0853437	0.999969
PSMG3-AS1	lincRNA	ENSG00000230487.3	0.182006	4.48483	2.9585	0.0854274	0.999969
NDUFV2P1	pseudogene	ENSG00000267809.1	-0.370065	0.672806	2.95658	0.0855289	0.999969
CAPN2	protein_coding	ENSG00000162909.13	0.185924	4.63295	2.95466	0.0856305	0.999969
CDK5	protein_coding	ENSG00000164885.8	0.182862	4.08574	2.95451	0.0856381	0.999969
TLCD1	protein_coding	ENSG00000160606.6	0.191421	3.73161	2.95413	0.0856583	0.999969
CTD-3074O7.11	protein_coding	ENSG00000256349.1	-3.06021	0.524908	2.95395	0.0856677	0.999969
SIPA1	protein_coding	ENSG00000213445.4	0.20985	3.07581	2.95383	0.085674	0.999969
SOX3	protein_coding	ENSG00000134595.6	-0.25624	3.30289	2.95282	0.0857277	0.999969
IFITM3	protein_coding	ENSG00000142089.11	-0.183766	5.4515	2.94945	0.085907	0.999969
SPNS2	protein_coding	ENSG00000183018.4	0.381059	1.60351	2.94798	0.0859849	0.999969
KCTD1	protein_coding	ENSG00000134504.8	0.168589	3.9008	2.94759	0.0860058	0.999969
NPIPB11	protein_coding	ENSG00000254206.1	0.33313	1.31056	2.94521	0.0861326	0.999969
SUSD2	protein_coding	ENSG00000099994.10	-0.25696	2.62252	2.94446	0.0861724	0.999969
RP11-395B7.7	sense_overlapping	ENSG00000260336.1	-0.131252	5.49233	2.9437	0.0862129	0.999969
CCDC74B	protein_coding	ENSG00000152076.14	-0.227451	3.19638	2.93914	0.0864568	0.999969
LIG4	protein_coding	ENSG00000174405.9	0.185065	4.0392	2.93407	0.0867288	0.999969
SULT2B1	protein_coding	ENSG00000088002.7	0.116178	5.23623	2.93395	0.086735	0.999969
TPI1P2	pseudogene	ENSG00000230359.3	-0.389854	0.167661	2.93275	0.0867997	0.999969
AC005301.8	lincRNA	ENSG00000235343.1	0.684852	-0.546756	2.92917	0.0869921	0.999969
PCDHB8	protein_coding	ENSG00000120322.2	-0.204505	3.12493	2.92481	0.0872275	0.999969
ANXA9	protein_coding	ENSG00000143412.5	0.155837	6.05516	2.92464	0.0872369	0.999969
BCAR1	protein_coding	ENSG00000050820.12	0.125611	6.43135	2.92273	0.08734	0.999969
RHOU	protein_coding	ENSG00000116574.4	0.205732	3.80885	2.92088	0.0874404	0.999969
BICD1	protein_coding	ENSG00000151746.9	0.158528	4.58521	2.91945	0.0875178	0.999969
SEPT10	protein_coding	ENSG00000186522.10	-0.149365	4.34784	2.91891	0.0875472	0.999969
MXD3	protein_coding	ENSG00000213347.6	-0.189156	4.79437	2.91352	0.0878397	0.999969
LRIG1	protein_coding	ENSG00000144749.9	-0.182126	4.49513	2.9108	0.0879879	0.999969
MT-TS2	Mt_tRNA	ENSG00000210184.1	-0.379057	1.59764	2.90999	0.0880322	0.999969
RP11-618G20.1	processed_transcript	ENSG00000258964.1	-0.480822	0.805513	2.90987	0.0880389	0.999969
XKR6	protein_coding	ENSG00000171044.6	0.335846	1.1795	2.90621	0.0882391	0.999969
HMGN4	protein_coding	ENSG00000182952.4	-0.129069	4.94072	2.90189	0.088476	0.999969
STEAP3	protein_coding	ENSG00000115107.15	0.130863	5.13724	2.90014	0.0885717	0.999969
PDGFC	protein_coding	ENSG00000145431.6	-0.504234	-0.172957	2.89447	0.088884	0.999969
SLC24A3	protein_coding	ENSG00000185052.7	-0.175036	5.46677	2.89176	0.0890334	0.999969
SDCCAG3	protein_coding	ENSG00000165689.12	0.131109	5.97532	2.89091	0.0890808	0.999969
ALG3	protein_coding	ENSG00000214160.5	0.126652	5.46121	2.88972	0.0891463	0.999969
HAUS1	protein_coding	ENSG00000152240.8	-0.133103	4.75137	2.88842	0.0892186	0.999969
MRPS30	protein_coding	ENSG00000112996.5	0.1146	5.26437	2.88031	0.0896686	0.999969
FKBP14	protein_coding	ENSG00000106080.6	-0.179587	3.18561	2.87953	0.0897121	0.999969
CREBBP	protein_coding	ENSG00000005339.8	-0.122898	7.59548	2.87933	0.0897235	0.999969
GALNT14	protein_coding	ENSG00000158089.10	0.289629	1.49442	2.87787	0.0898049	0.999969
CCP110	protein_coding	ENSG00000103540.12	-0.125175	6.32183	2.87602	0.0899082	0.999969
RRP12	protein_coding	ENSG00000052749.9	0.147232	5.55448	2.87595	0.0899118	0.999969
CCRN4L	protein_coding	ENSG00000151014.4	0.20364	2.50173	2.87581	0.08992	0.999969
SH3BP4	protein_coding	ENSG00000130147.11	0.109937	5.66606	2.87453	0.0899914	0.999969
SLC33A1	protein_coding	ENSG00000169359.8	0.123711	5.2244	2.87134	0.0901698	0.999969
TIMP1	protein_coding	ENSG00000102265.7	0.147218	5.92145	2.86473	0.0905409	0.999969
PLK3	protein_coding	ENSG00000173846.8	0.336612	1.63957	2.86393	0.090586	0.999969
TOM1L2	protein_coding	ENSG00000175662.13	0.131305	6.26111	2.86051	0.090779	0.999969
CROT	protein_coding	ENSG00000005469.7	0.157622	4.62645	2.85885	0.0908724	0.999969
EPHX4	protein_coding	ENSG00000172031.6	-0.328122	0.733892	2.85876	0.0908775	0.999969
RP11-298J20.4	sense_overlapping	ENSG00000249456.1	-0.549674	0.155923	2.85741	0.0909539	0.999969
GOLGA6L9	protein_coding	ENSG00000196648.6	-0.147063	4.79173	2.85657	0.0910013	0.999969
AFAP1	protein_coding	ENSG00000196526.6	0.124747	5.34135	2.85246	0.0912342	0.999969
SSFA2	protein_coding	ENSG00000138434.12	-0.142015	7.10853	2.85218	0.0912499	0.999969
PPAN	protein_coding	ENSG00000130810.15	0.159163	5.37284	2.85177	0.0912735	0.999969
ACOX1	protein_coding	ENSG00000161533.7	0.110744	6.01451	2.85103	0.0913153	0.999969
NCAPG2	protein_coding	ENSG00000146918.15	-0.119016	8.07715	2.85018	0.0913635	0.999969
NECAB2	protein_coding	ENSG00000103154.5	0.403644	0.303914	2.84951	0.0914018	0.999969
CHCHD4	protein_coding	ENSG00000163528.8	0.157887	4.4108	2.84435	0.0916958	0.999969
MT-TI	Mt_tRNA	ENSG00000210100.1	-0.40083	0.831292	2.84135	0.0918667	0.999969
ARID1A	protein_coding	ENSG00000117713.13	-0.120884	7.27573	2.83856	0.0920268	0.999969
PROCA1	protein_coding	ENSG00000167525.9	-0.267016	3.06189	2.83835	0.0920387	0.999969
GPX3	protein_coding	ENSG00000211445.7	0.180171	4.58081	2.83826	0.092044	0.999969
MGEA5	protein_coding	ENSG00000198408.9	-0.116398	7.54838	2.8376	0.0920817	0.999969
VCL	protein_coding	ENSG00000035403.12	0.147454	5.97773	2.83736	0.0920957	0.999969
XK	protein_coding	ENSG00000047597.5	-0.212829	2.23282	2.83672	0.092132	0.999969
VLDLR	protein_coding	ENSG00000147852.10	-0.153226	4.73869	2.83603	0.0921716	0.999969
SLC4A8	protein_coding	ENSG00000050438.12	0.222754	3.10566	2.83575	0.0921879	0.999969
MYADM	protein_coding	ENSG00000179820.11	0.125434	5.48442	2.83311	0.0923395	0.999969
DTX3L	protein_coding	ENSG00000163840.5	0.196629	3.6618	2.83215	0.0923944	0.999969
SERTAD2	protein_coding	ENSG00000179833.3	-0.212185	2.2281	2.83214	0.0923951	0.999969
PRR15L	protein_coding	ENSG00000167183.2	-0.129422	5.42149	2.83198	0.0924043	0.999969
ZNF618	protein_coding	ENSG00000157657.10	-0.138322	5.27054	2.83137	0.0924394	0.999969
CENPW	protein_coding	ENSG00000203760.4	-0.148225	4.67325	2.83132	0.0924424	0.999969
CTD-3092A11.2	sense_intronic	ENSG00000270055.1	-0.209705	3.28431	2.82744	0.0926657	0.999969
NCAM2	protein_coding	ENSG00000154654.10	-0.12286	7.32651	2.82581	0.09276	0.999969
ST8SIA6	protein_coding	ENSG00000148488.11	-0.310933	1.49247	2.82379	0.0928768	0.999969
HMGB1P5	pseudogene	ENSG00000132967.9	-0.122089	7.4834	2.82365	0.0928851	0.999969
RP11-138I1.4	antisense	ENSG00000265401.1	0.592147	4.56491	2.8228	0.0929344	0.999969
H1F0	protein_coding	ENSG00000189060.4	-0.141921	8.46325	2.81818	0.093202	0.999969
C19orf25	protein_coding	ENSG00000119559.11	0.176092	3.82553	2.81293	0.0935072	0.999969
CLDN3	protein_coding	ENSG00000165215.5	0.138309	6.45248	2.80959	0.0937021	0.999969
TIAM2	protein_coding	ENSG00000146426.13	-0.223268	2.2048	2.80641	0.0938881	0.999969
GS1-251I9.4	antisense	ENSG00000253738.1	-0.123406	5.70351	2.80437	0.0940075	0.999969
AC010507.5	pseudogene	ENSG00000206082.8	-0.239801	3.55057	2.80303	0.0940862	0.999969
TMEM184B	protein_coding	ENSG00000198792.7	0.118332	5.24116	2.8012	0.0941937	0.999969
FASN	protein_coding	ENSG00000169710.6	0.154641	9.901	2.80118	0.0941949	0.999969
TMBIM4	protein_coding	ENSG00000155957.12	-0.127084	5.38742	2.79884	0.0943327	0.999969
ENPP1	protein_coding	ENSG00000197594.7	0.124935	6.01515	2.79619	0.0944888	0.999969
ZFAND4	protein_coding	ENSG00000172671.15	-0.293123	1.38257	2.79254	0.0947039	0.999969
JUP	protein_coding	ENSG00000173801.12	0.122152	8.77484	2.78838	0.0949501	0.999969
RP11-531A24.5	antisense	ENSG00000253636.1	0.422973	0.22104	2.78594	0.0950947	0.999969
ASAH2	protein_coding	ENSG00000188611.9	-0.31972	0.72424	2.78484	0.0951602	0.999969
PSG9	protein_coding	ENSG00000183668.13	0.447301	1.29332	2.78429	0.0951926	0.999969
CTC-504A5.1	lincRNA	ENSG00000248663.2	-0.209361	2.52264	2.784	0.0952098	0.999969
DDX19B	protein_coding	ENSG00000157349.11	-0.136113	5.17352	2.78085	0.0953973	0.999969
RP13-15E13.1	lincRNA	ENSG00000236423.1	0.521368	-0.0962195	2.78037	0.0954263	0.999969
AMFR	protein_coding	ENSG00000159461.10	-0.117914	5.93366	2.77932	0.0954889	0.999969
KIFC1	protein_coding	ENSG00000237649.3	-0.116715	6.73595	2.77855	0.0955346	0.999969
CTD-2033A16.3	antisense	ENSG00000262136.1	0.390829	1.00545	2.77632	0.0956676	0.999969
MARS	protein_coding	ENSG00000166986.8	0.12272	7.52507	2.77621	0.0956745	0.999969
ADM2	protein_coding	ENSG00000128165.7	0.267642	1.49219	2.77314	0.0958582	0.999969
SLC22A4	protein_coding	ENSG00000197208.5	0.322936	0.668517	2.77103	0.0959847	0.999969
FAM129B	protein_coding	ENSG00000136830.7	0.128165	8.19032	2.76707	0.0962224	0.999969
CAPN8	protein_coding	ENSG00000203697.7	0.38672	2.11653	2.76582	0.0962973	0.999969
KIAA1324	protein_coding	ENSG00000116299.12	-0.202673	5.813	2.76435	0.0963859	0.999969
ABCC2	protein_coding	ENSG00000023839.6	0.389569	1.16316	2.76321	0.0964546	0.999969
FNBP1P1	pseudogene	ENSG00000257800.1	-0.23021	1.90168	2.76281	0.0964788	0.999969
DDX43	protein_coding	ENSG00000080007.6	-0.175683	3.30283	2.75854	0.0967363	0.999969
ERRFI1	protein_coding	ENSG00000116285.8	0.163019	5.22594	2.7585	0.0967387	0.999969
CDR1	protein_coding	ENSG00000184258.5	-0.444796	0.562132	2.75727	0.0968133	0.999969
BARD1	protein_coding	ENSG00000138376.6	-0.122914	5.58972	2.75693	0.0968337	0.999969
ASNS	protein_coding	ENSG00000070669.12	0.139467	6.09256	2.75672	0.0968468	0.999969
AC023490.1	lincRNA	ENSG00000206176.5	0.321777	1.72652	2.75464	0.0969729	0.999969
NEK6	protein_coding	ENSG00000119408.12	0.142115	5.66787	2.75397	0.0970132	0.999969
B4GALT1	protein_coding	ENSG00000086062.8	0.113244	6.77024	2.75229	0.0971151	0.999969
MCEE	protein_coding	ENSG00000124370.6	-0.202871	3.2097	2.75212	0.0971255	0.999969
SHB	protein_coding	ENSG00000107338.8	0.177352	4.30471	2.74896	0.0973176	0.999969
NUDC	protein_coding	ENSG00000090273.9	0.127557	6.93397	2.74804	0.0973735	0.999969
FAM132B	protein_coding	ENSG00000178752.11	-0.211646	2.17907	2.74751	0.097406	0.999969
MARCH8	protein_coding	ENSG00000165406.11	-0.175167	3.70621	2.74744	0.0974102	0.999969
CDCA8	protein_coding	ENSG00000134690.6	-0.140228	6.05896	2.74737	0.0974148	0.999969
PTPRE	protein_coding	ENSG00000132334.12	0.197434	3.38471	2.74647	0.0974696	0.999969
MLLT4	protein_coding	ENSG00000130396.16	-0.111367	6.52094	2.74634	0.0974776	0.999969
WHSC1	protein_coding	ENSG00000109685.13	-0.113503	8.03244	2.74608	0.0974932	0.999969
AC005253.4	antisense	ENSG00000268983.1	-0.620641	-0.204733	2.74363	0.097643	0.999969
TGIF2	protein_coding	ENSG00000118707.5	-0.116739	5.56238	2.74308	0.0976764	0.999969
ZNF652	protein_coding	ENSG00000198740.4	-0.103786	6.05765	2.74271	0.0976992	0.999969
MYLK	protein_coding	ENSG00000065534.14	0.231443	2.20799	2.74198	0.0977433	0.999969
IL23R	protein_coding	ENSG00000162594.10	0.261228	1.51654	2.73694	0.0980522	0.999969
SPIN4	protein_coding	ENSG00000186767.5	-0.134498	4.75017	2.73614	0.0981014	0.999969
LINC00342	lincRNA	ENSG00000232931.1	-0.286265	3.2663	2.72701	0.0986638	0.999969
MT-TN	Mt_tRNA	ENSG00000210135.1	-0.179804	4.70487	2.72254	0.0989402	0.999969
ZNF514	protein_coding	ENSG00000144026.7	-0.130553	4.64806	2.72196	0.0989765	0.999969
AC114494.1	protein_coding	ENSG00000268950.1	-0.498409	-0.261247	2.71712	0.099277	0.999969
CALHM2	protein_coding	ENSG00000138172.6	-0.166735	4.39939	2.71559	0.0993725	0.999969
TNS3	protein_coding	ENSG00000136205.12	0.287489	5.14381	2.71359	0.0994969	0.999969
RAB6C	protein_coding	ENSG00000222014.4	-0.284039	1.54043	2.71056	0.0996857	0.999969
CD320	protein_coding	ENSG00000167775.6	0.175922	3.86072	2.71036	0.0996985	0.999969
PIK3R1	protein_coding	ENSG00000145675.10	-0.128825	7.3165	2.7094	0.0997586	0.999969
CTD-3065J16.9	antisense	ENSG00000255224.1	0.323109	0.938808	2.70779	0.0998595	0.999969
DOK4	protein_coding	ENSG00000125170.6	-0.206892	2.84511	2.70337	0.100136	0.999969
RP3-523K23.2	sense_overlapping	ENSG00000261116.1	-0.179323	5.27165	2.70221	0.10021	0.999969
RP11-6N17.6	antisense	ENSG00000264019.1	0.25189	2.66688	2.70123	0.100271	0.999969
NEK7	protein_coding	ENSG00000151414.10	-0.146454	6.34628	2.69756	0.100502	0.999969
CAB39	protein_coding	ENSG00000135932.6	0.133327	6.51275	2.69595	0.100604	0.999969
PHF2P2	pseudogene	ENSG00000226057.2	-0.47654	0.00509849	2.69567	0.100621	0.999969
ALAS1	protein_coding	ENSG00000023330.10	0.131074	5.01507	2.69275	0.100806	0.999969
FKBP9	protein_coding	ENSG00000122642.6	-0.102652	6.4669	2.69014	0.100971	0.999969
TACSTD2	protein_coding	ENSG00000184292.5	0.163131	6.60903	2.69007	0.100975	0.999969
DNAH5	protein_coding	ENSG00000039139.9	0.239648	1.51587	2.68995	0.100983	0.999969
ZDHHC22	protein_coding	ENSG00000177108.5	-0.485884	0.184046	2.68899	0.101044	0.999969
OPN3	protein_coding	ENSG00000054277.8	0.210641	3.73774	2.68889	0.10105	0.999969
ADAMTS19-AS1	antisense	ENSG00000249421.1	-0.218624	2.90267	2.68819	0.101095	0.999969
SLC45A3	protein_coding	ENSG00000158715.5	0.267845	2.38594	2.68785	0.101116	0.999969
AC007743.1	antisense	ENSG00000233251.3	0.108004	5.93556	2.68737	0.101147	0.999969
UPK3B	protein_coding	ENSG00000243566.2	0.155784	4.27704	2.68604	0.101231	0.999969
RP11-800A3.4	sense_overlapping	ENSG00000260401.1	0.182006	4.78824	2.68564	0.101257	0.999969
NREP	protein_coding	ENSG00000134986.9	-0.239936	3.40635	2.67807	0.101739	0.999969
CTC-492K19.4	antisense	ENSG00000268366.1	-0.443458	-0.0737557	2.67324	0.102048	0.999969
NPC2	protein_coding	ENSG00000119655.4	-0.110754	5.27849	2.67012	0.102248	0.999969
MRPL2	protein_coding	ENSG00000112651.7	0.132179	4.91239	2.67003	0.102254	0.999969
RPS6KL1	protein_coding	ENSG00000198208.7	0.192008	3.57065	2.66505	0.102574	0.999969
GNG5	protein_coding	ENSG00000174021.6	0.115062	5.20879	2.66476	0.102593	0.999969
NUSAP1	protein_coding	ENSG00000137804.8	-0.114155	7.25349	2.66046	0.102871	0.999969
DGUOK-AS1	antisense	ENSG00000237883.1	0.224272	1.8573	2.65668	0.103116	0.999969
FOSL1	protein_coding	ENSG00000175592.4	0.447943	0.534174	2.6548	0.103238	0.999969
SHC4	protein_coding	ENSG00000185634.7	0.370854	0.714721	2.65312	0.103347	0.999969
DTX4	protein_coding	ENSG00000110042.3	0.192623	2.85644	2.653	0.103355	0.999969
ABHD17C	protein_coding	ENSG00000136379.7	0.180776	5.37388	2.65095	0.103488	0.999969
C6orf70	protein_coding	ENSG00000130023.11	-0.134656	4.2509	2.64831	0.10366	0.999969
HOXB9	protein_coding	ENSG00000170689.8	-0.323842	0.720362	2.64513	0.103868	0.999969
UGT2B15	protein_coding	ENSG00000196620.4	-0.453298	0.903438	2.64292	0.104012	0.999969
DNAH10OS	protein_coding	ENSG00000250091.2	-0.276187	1.73192	2.64216	0.104062	0.999969
INPP4B	protein_coding	ENSG00000109452.8	0.171706	7.0255	2.64057	0.104166	0.999969
KCNC3	protein_coding	ENSG00000131398.9	-0.229977	3.18384	2.63964	0.104227	0.999969
VAT1	protein_coding	ENSG00000108828.11	0.113082	6.38572	2.63787	0.104343	0.999969
ZNF804A	protein_coding	ENSG00000170396.6	-0.273065	2.2124	2.63578	0.104481	0.999969
FAM72A	protein_coding	ENSG00000196550.6	-0.13412	5.21495	2.63476	0.104548	0.999969
FBLIM1	protein_coding	ENSG00000162458.8	0.193586	3.42308	2.63404	0.104595	0.999969
LCP1	protein_coding	ENSG00000136167.9	0.132772	4.61435	2.63372	0.104616	0.999969
AL645728.2	pseudogene	ENSG00000215791.2	-0.747861	0.864436	2.62803	0.104992	0.999969
CTC-523E23.11	lincRNA	ENSG00000271109.1	0.318978	1.04537	2.62588	0.105134	0.999969
CHRNB1	protein_coding	ENSG00000170175.6	-0.261351	1.73246	2.62272	0.105344	0.999969
AC092143.1	pseudogene	ENSG00000256390.1	0.49923	1.28056	2.62222	0.105377	0.999969
ZNF774	protein_coding	ENSG00000196391.6	0.239546	1.8766	2.61823	0.105642	0.999969
PTPN9	protein_coding	ENSG00000169410.5	-0.114688	5.1008	2.61735	0.105701	0.999969
FAM57B	protein_coding	ENSG00000149926.9	-0.305375	2.34033	2.6159	0.105797	0.999969
RPS3AP6	pseudogene	ENSG00000234797.4	-0.471343	0.834692	2.61532	0.105836	0.999969
RP11-68L18.1	antisense	ENSG00000246792.2	-0.203077	2.67685	2.61147	0.106094	0.999969
TECPR1	protein_coding	ENSG00000205356.5	0.151224	4.20267	2.60799	0.106326	0.999969
TENM4	protein_coding	ENSG00000149256.10	0.222769	3.58757	2.6074	0.106366	0.999969
ABCC1	protein_coding	ENSG00000103222.14	0.113375	6.33833	2.60574	0.106478	0.999969
OXTR	protein_coding	ENSG00000180914.6	0.389172	2.66766	2.60486	0.106537	0.999969
FAM161B	protein_coding	ENSG00000156050.4	-0.179094	3.28529	2.60181	0.106742	0.999969
NABP1	protein_coding	ENSG00000173559.7	0.267043	3.5026	2.60132	0.106775	0.999969
NMB	protein_coding	ENSG00000197696.5	0.230686	2.79449	2.59873	0.10695	0.999969
FOXJ2	protein_coding	ENSG00000065970.4	-0.121097	5.15944	2.59786	0.107008	0.999969
LONP1	protein_coding	ENSG00000196365.7	0.111116	6.28135	2.59781	0.107012	0.999969
AC006978.6	pseudogene	ENSG00000235859.4	-0.243916	1.74889	2.5968	0.10708	0.999969
MYPN	protein_coding	ENSG00000138347.11	0.464294	-0.165822	2.59587	0.107143	0.999969
IFI27L2	protein_coding	ENSG00000119632.3	0.272529	1.21957	2.59456	0.107231	0.999969
TP53I11	protein_coding	ENSG00000175274.14	-0.106119	6.3273	2.59387	0.107278	0.999969
RBM43	protein_coding	ENSG00000184898.6	-0.178288	3.15397	2.59121	0.107458	0.999969
TMEM199	protein_coding	ENSG00000244045.5	0.126681	5.07147	2.58972	0.107559	0.999969
ASCL1	protein_coding	ENSG00000139352.3	-0.361137	1.69218	2.58615	0.107802	0.999969
ZKSCAN7	protein_coding	ENSG00000196345.7	0.27993	1.96735	2.58369	0.10797	0.999969
SLC26A1	protein_coding	ENSG00000145217.9	0.246809	2.45146	2.58195	0.108088	0.999969
RP11-163E9.2	pseudogene	ENSG00000239969.1	-0.327376	1.27268	2.58169	0.108106	0.999969
TLE4	protein_coding	ENSG00000106829.14	-0.150805	4.43893	2.58065	0.108177	0.999969
RP11-1277A3.2	pseudogene	ENSG00000246596.2	0.371581	0.809736	2.57969	0.108243	0.999969
SLC1A1	protein_coding	ENSG00000106688.7	-0.403795	0.809826	2.576	0.108496	0.999969
ADORA1	protein_coding	ENSG00000163485.11	0.417117	1.43681	2.57357	0.108662	0.999969
MAD2L1	protein_coding	ENSG00000164109.8	-0.146417	6.50566	2.57262	0.108727	0.999969
CHIC2	protein_coding	ENSG00000109220.6	-0.205755	2.40646	2.57174	0.108788	0.999969
H6PD	protein_coding	ENSG00000049239.8	-0.14195	5.43217	2.56991	0.108914	0.999969
ATRN	protein_coding	ENSG00000088812.13	-0.0995548	5.93417	2.56971	0.108928	0.999969
AP003068.23	protein_coding	ENSG00000254614.1	0.248253	1.44886	2.56359	0.10935	0.999969
CNNM3	protein_coding	ENSG00000168763.11	-0.112173	5.75662	2.56223	0.109444	0.999969
DUSP9	protein_coding	ENSG00000130829.12	0.377229	1.56005	2.56153	0.109493	0.999969
G6PD	protein_coding	ENSG00000160211.11	0.133241	9.2422	2.56098	0.10953	0.999969
SUZ12	protein_coding	ENSG00000178691.6	-0.111318	5.79262	2.55979	0.109613	0.999969
ARHGEF34P	pseudogene	ENSG00000204959.3	-0.204422	3.67341	2.55502	0.109944	0.999969
IFRD2	protein_coding	ENSG00000214706.6	0.130438	6.26904	2.55466	0.109969	0.999969
AC141928.1	lincRNA	ENSG00000250986.1	0.296145	1.8314	2.55362	0.110042	0.999969
ARHGEF2	protein_coding	ENSG00000116584.12	-0.149755	4.12187	2.55338	0.110058	0.999969
SPDYA	protein_coding	ENSG00000163806.11	-0.429911	-0.02114	2.55079	0.110239	0.999969
CRYM-AS1	lincRNA	ENSG00000189149.7	0.318394	0.617914	2.55079	0.110239	0.999969
ACHE	protein_coding	ENSG00000087085.9	-0.297457	0.806503	2.54972	0.110314	0.999969
PLOD3	protein_coding	ENSG00000106397.7	0.118454	7.11563	2.5482	0.11042	0.999969
YARS	protein_coding	ENSG00000134684.6	0.130784	6.67572	2.54626	0.110556	0.999969
MRPL12	protein_coding	ENSG00000262814.2	0.12727	6.11974	2.54227	0.110835	0.999969
NSUN3	protein_coding	ENSG00000178694.5	0.152527	4.06454	2.53669	0.111228	0.999969
BAG1	protein_coding	ENSG00000107262.12	0.120421	6.16728	2.53654	0.111239	0.999969
HSFX1	protein_coding	ENSG00000171116.7	-1.85956	-0.482462	2.53638	0.11125	0.999969
FNBP1L	protein_coding	ENSG00000137942.12	0.107152	6.03913	2.53592	0.111282	0.999969
CCDC157	protein_coding	ENSG00000187860.6	-0.227866	1.79623	2.53386	0.111427	0.999969
SMAD3	protein_coding	ENSG00000166949.11	0.128944	6.93047	2.532	0.111559	0.999969
TRIM14	protein_coding	ENSG00000106785.10	0.187633	5.24053	2.53195	0.111562	0.999969
RHOD	protein_coding	ENSG00000173156.2	0.12099	5.87569	2.53082	0.111642	0.999969
RNPC3	protein_coding	ENSG00000185946.11	-0.176513	3.42725	2.52866	0.111795	0.999969
ESCO1	protein_coding	ENSG00000141446.6	-0.112189	5.35834	2.52623	0.111967	0.999969
ANKRD34B	protein_coding	ENSG00000189127.3	0.209749	2.86896	2.52567	0.112007	0.999969
PHKB	protein_coding	ENSG00000102893.11	0.110342	5.67335	2.52508	0.112049	0.999969
SNX24	protein_coding	ENSG00000064652.6	-0.134027	4.48259	2.52412	0.112117	0.999969
FHL1	protein_coding	ENSG00000022267.12	-0.224069	2.95814	2.52365	0.112151	0.999969
AC009961.3	lincRNA	ENSG00000226266.2	-0.424029	-0.0804356	2.51936	0.112456	0.999969
KRT8P18	pseudogene	ENSG00000228767.1	-0.438365	0.15665	2.51761	0.112581	0.999969
ITGA10	protein_coding	ENSG00000143127.8	0.302871	1.1886	2.51745	0.112593	0.999969
GOLGA8N	protein_coding	ENSG00000232653.4	-0.42149	1.25019	2.51671	0.112646	0.999969
LEMD3	protein_coding	ENSG00000174106.2	-0.0973893	5.7916	2.51244	0.112951	0.999969
AC092299.7	pseudogene	ENSG00000267029.3	-0.292399	2.07177	2.50805	0.113266	0.999969
FMNL1	protein_coding	ENSG00000184922.9	-0.210039	2.90368	2.50784	0.113281	0.999969
CRTC3	protein_coding	ENSG00000140577.11	-0.111101	5.19899	2.50765	0.113295	0.999969
RP11-927P21.5	pseudogene	ENSG00000263647.1	-0.324453	1.56372	2.50398	0.113559	0.999969
ISY1	protein_coding	ENSG00000240682.5	-0.106585	5.59565	2.50184	0.113713	0.999969
DNA2	protein_coding	ENSG00000138346.10	-0.128096	5.28852	2.50085	0.113785	0.999969
CTD-3092A11.1	pseudogene	ENSG00000215302.4	0.437457	0.425883	2.49999	0.113847	0.999969
CHST8	protein_coding	ENSG00000124302.7	-0.344245	0.562312	2.49877	0.113935	0.999969
RPL13AP5	pseudogene	ENSG00000236552.1	-0.323863	2.42645	2.49401	0.11428	0.999969
TULP4	protein_coding	ENSG00000130338.8	-0.135696	5.45153	2.49212	0.114418	0.999969
RP11-73M18.10	antisense	ENSG00000269910.1	-0.251267	1.80168	2.49154	0.11446	0.999969
PRKG1-AS1	antisense	ENSG00000236671.3	-0.342355	0.750967	2.48256	0.115115	0.999969
C1QTNF3	protein_coding	ENSG00000082196.15	-0.371103	1.84495	2.47866	0.1154	0.999969
TEC	protein_coding	ENSG00000135605.8	-0.214718	2.06352	2.47798	0.11545	0.999969
HTATIP2	protein_coding	ENSG00000109854.9	0.117013	6.18861	2.47573	0.115616	0.999969
DSCAM-AS1	antisense	ENSG00000235123.1	-0.12974	8.98308	2.47551	0.115632	0.999969
SLC48A1	protein_coding	ENSG00000211584.9	0.127957	4.63576	2.47251	0.115853	0.999969
DLG2	protein_coding	ENSG00000150672.12	-0.216745	2.85755	2.47144	0.115931	0.999969
FTH1P20	pseudogene	ENSG00000226564.1	0.4609	0.34939	2.47039	0.116009	0.999969
RP11-226L15.5	sense_overlapping	ENSG00000260766.1	0.199021	2.41544	2.46942	0.116081	0.999969
TSHZ1	protein_coding	ENSG00000179981.9	-0.153171	3.79692	2.4676	0.116215	0.999969
KCNMA1	protein_coding	ENSG00000156113.16	0.316648	0.905273	2.4675	0.116223	0.999969
RIPK4	protein_coding	ENSG00000183421.7	0.182115	3.01963	2.46687	0.116269	0.999969
DUS3L	protein_coding	ENSG00000141994.11	0.134914	4.16418	2.46067	0.116729	0.999969
ZACN	protein_coding	ENSG00000186919.8	0.111486	5.07528	2.45784	0.11694	0.999969
KDM2B	protein_coding	ENSG00000089094.12	-0.101051	5.89841	2.45767	0.116952	0.999969
STK10	protein_coding	ENSG00000072786.8	0.112613	5.32472	2.45713	0.116993	0.999969
THSD4	protein_coding	ENSG00000187720.10	-0.155891	6.05919	2.45692	0.117008	0.999969
RP11-486A14.1	pseudogene	ENSG00000257512.1	-0.253507	1.3857	2.45568	0.1171	0.999969
CLDN9	protein_coding	ENSG00000213937.3	0.169452	3.75929	2.45484	0.117163	0.999969
ANKRD13B	protein_coding	ENSG00000198720.8	0.218133	2.53386	2.45472	0.117172	0.999969
CYP1B1-AS1	antisense	ENSG00000232973.6	0.405298	0.282905	2.45196	0.117379	0.999969
DHCR24	protein_coding	ENSG00000116133.7	0.111177	8.23007	2.45136	0.117423	0.999969
TMEM189	protein_coding	ENSG00000240849.6	0.105647	6.40467	2.44925	0.117581	0.999969
CYB5R1	protein_coding	ENSG00000159348.8	0.103353	5.97132	2.44862	0.117628	0.999969
ITGB1P1	pseudogene	ENSG00000269378.1	-3.36475	0.685599	2.4451	0.117892	0.999969
STAU2	protein_coding	ENSG00000040341.13	-0.103921	5.70351	2.43741	0.118472	0.999969
FOSB	protein_coding	ENSG00000125740.9	-0.488671	0.0266643	2.43532	0.11863	0.999969
LL22NC03-N64E9.1	sense_intronic	ENSG00000271127.1	-0.346472	1.61974	2.43125	0.118938	0.999969
PHKA1	protein_coding	ENSG00000067177.10	0.102324	5.44838	2.43068	0.118981	0.999969
C1orf51	protein_coding	ENSG00000159208.11	-0.231653	3.05064	2.43056	0.11899	0.999969
C7orf41	protein_coding	ENSG00000180354.11	-0.218381	3.57609	2.42953	0.119068	0.999969
RP11-127O4.3	lincRNA	ENSG00000225768.1	0.460812	-0.0807586	2.42418	0.119476	0.999969
EFNA1	protein_coding	ENSG00000169242.7	-0.115409	4.96205	2.42277	0.119583	0.999969
EXTL3-AS1	antisense	ENSG00000246339.4	-0.376711	0.362454	2.41999	0.119796	0.999969
DPCD	protein_coding	ENSG00000166171.8	0.16476	3.81763	2.41931	0.119848	0.999969
ZSWIM5	protein_coding	ENSG00000162415.6	-0.15532	5.03394	2.41883	0.119885	0.999969
RRN3P3	pseudogene	ENSG00000257122.1	0.189808	2.52491	2.4164	0.120071	0.999969
THEM6	protein_coding	ENSG00000130193.7	0.111384	6.45111	2.41636	0.120073	0.999969
HMCN1	protein_coding	ENSG00000143341.7	-0.172839	8.88118	2.41386	0.120265	0.999969
CNOT6L	protein_coding	ENSG00000138767.8	-0.116072	5.15783	2.41347	0.120295	0.999969
FGD5	protein_coding	ENSG00000154783.6	0.41628	-0.225377	2.41153	0.120444	0.999969
SEPW1	protein_coding	ENSG00000178980.10	0.110857	5.82941	2.41078	0.120502	0.999969
CDKN2B	protein_coding	ENSG00000147883.9	0.225041	4.05385	2.4105	0.120524	0.999969
TEX14	protein_coding	ENSG00000121101.11	-0.152697	4.44046	2.40846	0.120681	0.999969
GCNT2	protein_coding	ENSG00000111846.11	0.395213	-0.0401383	2.40796	0.12072	0.999969
TUBG2	protein_coding	ENSG00000037042.8	0.169677	3.72805	2.40466	0.120974	0.999969
COMTD1	protein_coding	ENSG00000165644.6	0.165138	3.25883	2.40417	0.121012	0.999969
MIDN	protein_coding	ENSG00000167470.8	0.102601	6.19436	2.40395	0.121029	0.999969
RNF38	protein_coding	ENSG00000137075.13	-0.119293	4.87104	2.40393	0.121031	0.999969
C9orf66	protein_coding	ENSG00000183784.5	0.215728	1.91161	2.40169	0.121204	0.999969
EEF1A2	protein_coding	ENSG00000101210.6	0.150323	9.40213	2.40133	0.121232	0.999969
ZFAND2A	protein_coding	ENSG00000178381.7	0.135461	5.07432	2.39915	0.121401	0.999969
FEZ1	protein_coding	ENSG00000149557.8	-0.186748	2.65353	2.39863	0.121442	0.999969
DDTL	protein_coding	ENSG00000099974.7	0.220587	1.9267	2.39857	0.121446	0.999969
ATP6V0B	protein_coding	ENSG00000117410.9	0.104865	5.74859	2.39564	0.121674	0.999969
CGN	protein_coding	ENSG00000143375.10	-0.109898	6.77209	2.39352	0.121839	0.999969
PCDH8	protein_coding	ENSG00000136099.9	0.30678	0.854201	2.3934	0.121848	0.999969
C19orf81	protein_coding	ENSG00000235034.2	0.336003	0.898866	2.38753	0.122307	0.999969
MXRA8	protein_coding	ENSG00000162576.11	0.341821	0.582992	2.38674	0.122369	0.999969
RP11-384K6.2	pseudogene	ENSG00000225892.3	0.204683	2.21994	2.38623	0.122409	0.999969
ZNF395	protein_coding	ENSG00000186918.9	-0.115178	5.8287	2.3862	0.122411	0.999969
CBS	protein_coding	ENSG00000160200.13	0.104122	5.5854	2.38537	0.122476	0.999969
TIMMDC1	protein_coding	ENSG00000113845.5	0.108175	5.65944	2.38411	0.122575	0.999969
PDLIM7	protein_coding	ENSG00000196923.9	0.149552	5.71706	2.38395	0.122587	0.999969
POMT2	protein_coding	ENSG00000009830.7	0.10623	5.61267	2.3838	0.122599	0.999969
RAD54L2	protein_coding	ENSG00000164080.8	-0.133287	4.29133	2.3836	0.122614	0.999969
CKAP4	protein_coding	ENSG00000136026.9	0.10644	5.83723	2.38054	0.122855	0.999969
ZNF184	protein_coding	ENSG00000096654.11	-0.170041	3.56104	2.38017	0.122884	0.999969
RALGDS	protein_coding	ENSG00000160271.10	-0.139964	5.94213	2.37958	0.122931	0.999969
BHLHB9	protein_coding	ENSG00000198908.7	-0.174379	3.25804	2.37886	0.122988	0.999969
ADAM11	protein_coding	ENSG00000073670.9	-0.187654	2.36631	2.37682	0.123148	0.999969
HPX	protein_coding	ENSG00000110169.6	-0.424265	0.00673806	2.37677	0.123152	0.999969
CCDC180	protein_coding	ENSG00000197816.9	-0.320198	1.79529	2.37552	0.123251	0.999969
TPM4	protein_coding	ENSG00000167460.10	0.125371	9.67557	2.37446	0.123334	0.999969
PYGL	protein_coding	ENSG00000100504.12	0.152136	5.41772	2.3734	0.123418	0.999969
RABGAP1L	protein_coding	ENSG00000152061.17	-0.141815	4.49839	2.37305	0.123445	0.999969
AL450992.2	antisense	ENSG00000234614.1	-0.305293	0.825478	2.36679	0.123942	0.999969
HBP1	protein_coding	ENSG00000105856.9	-0.125747	5.82898	2.36674	0.123946	0.999969
LIME1	protein_coding	ENSG00000203896.5	0.44785	1.04396	2.36633	0.123978	0.999969
GREB1	protein_coding	ENSG00000196208.9	-0.160833	8.57248	2.36462	0.124114	0.999969
FAM86B1	protein_coding	ENSG00000186523.10	0.168883	3.20683	2.36037	0.124453	0.999969
RELT	protein_coding	ENSG00000054967.8	0.148045	3.94045	2.35789	0.124651	0.999969
ZNF585B	protein_coding	ENSG00000245680.5	-0.178888	2.72757	2.35783	0.124655	0.999969
PPP1R11	protein_coding	ENSG00000204619.3	0.0985689	5.54153	2.35683	0.124735	0.999969
IL11RA	protein_coding	ENSG00000137070.13	-0.410724	0.322709	2.35623	0.124783	0.999969
CDC16	protein_coding	ENSG00000130177.10	0.111475	5.31453	2.35441	0.124929	0.999969
WSB2	protein_coding	ENSG00000176871.4	0.11939	6.14858	2.35321	0.125025	0.999969
TMEM182	protein_coding	ENSG00000170417.10	0.132283	4.94522	2.34947	0.125325	0.999969
RP11-457M11.5	lincRNA	ENSG00000261584.1	-0.283115	1.19253	2.34947	0.125326	0.999969
ADAM19	protein_coding	ENSG00000135074.11	0.485944	-0.171993	2.34865	0.125392	0.999969
AL590822.2	protein_coding	ENSG00000269554.1	0.509837	0.318409	2.34666	0.125552	0.999969
KIF11	protein_coding	ENSG00000138160.4	-0.110796	7.12707	2.34307	0.125841	0.999969
DENND3	protein_coding	ENSG00000105339.6	-0.202517	2.40726	2.34176	0.125947	0.999969
PELO	protein_coding	ENSG00000152684.10	0.1165	4.84896	2.34168	0.125953	0.999969
SLC35F6	protein_coding	ENSG00000213699.4	0.105655	5.45644	2.34116	0.125996	0.999969
SLC16A1	protein_coding	ENSG00000155380.7	0.113906	5.5854	2.338	0.126251	0.999969
TBRG4	protein_coding	ENSG00000136270.9	0.0953219	6.3428	2.33575	0.126434	0.999969
LIN37	protein_coding	ENSG00000267796.3	-0.215074	2.46791	2.33316	0.126645	0.999969
AF011889.5	processed_transcript	ENSG00000241489.2	0.24517	3.40594	2.33276	0.126677	0.999969
PBX1	protein_coding	ENSG00000185630.13	0.108086	6.96681	2.33214	0.126728	0.999969
RHOBTB1	protein_coding	ENSG00000072422.12	-0.146935	3.89335	2.33156	0.126775	0.999969
RP11-388M20.2	antisense	ENSG00000261385.1	0.362397	0.818884	2.33108	0.126814	0.999969
Metazoa_SRP	misc_RNA	ENSG00000272244.1	-0.380996	0.41192	2.32698	0.127149	0.999969
ZNF444	protein_coding	ENSG00000167685.10	0.120004	5.13609	2.32529	0.127286	0.999969
FOXN3	protein_coding	ENSG00000053254.11	-0.139253	4.81297	2.32333	0.127447	0.999969
KCTD6	protein_coding	ENSG00000168301.8	-0.232946	1.90279	2.32031	0.127695	0.999969
RNASET2	protein_coding	ENSG00000026297.11	0.102726	5.6829	2.31958	0.127755	0.999969
CBLB	protein_coding	ENSG00000114423.14	0.120011	4.63086	2.31718	0.127951	0.999969
CBLN4	protein_coding	ENSG00000054803.3	-0.290308	0.871194	2.31707	0.127961	0.999969
THBS1	protein_coding	ENSG00000137801.9	-0.129668	8.79575	2.31643	0.128014	0.999969
PTTG1	protein_coding	ENSG00000164611.8	-0.142719	5.69031	2.31612	0.128039	0.999969
ELOVL3	protein_coding	ENSG00000119915.4	0.276368	1.10431	2.31602	0.128047	0.999969
AC004540.4	antisense	ENSG00000225792.1	-0.507778	-0.0929709	2.31564	0.128079	0.999969
PTPN12	protein_coding	ENSG00000127947.11	0.0979741	6.68389	2.31299	0.128297	0.999969
RP11-125B21.2	antisense	ENSG00000236404.4	-0.479638	0.00910546	2.31286	0.128308	0.999969
SH3RF2	protein_coding	ENSG00000156463.13	0.279624	1.44933	2.31102	0.12846	0.999969
RP1-40E16.12	antisense	ENSG00000272277.1	0.35643	0.95877	2.3106	0.128495	0.999969
RP11-20B24.4	antisense	ENSG00000266642.1	-0.296677	2.07867	2.31049	0.128503	0.999969
ZNF503	protein_coding	ENSG00000165655.14	0.228823	1.96813	2.30777	0.128728	0.999969
CALML3-AS1	antisense	ENSG00000205488.4	0.256305	1.54359	2.30759	0.128744	0.999969
RP11-439A17.7	antisense	ENSG00000236933.1	-2.27649	-0.0657627	2.30612	0.128866	0.999969
RARS	protein_coding	ENSG00000113643.4	0.109575	6.7366	2.30315	0.129112	0.999969
C9orf9	protein_coding	ENSG00000165698.11	0.220779	2.08046	2.3027	0.129149	0.999969
RP11-295D4.1	sense_intronic	ENSG00000262712.1	0.281894	1.01734	2.30266	0.129153	0.999969
AC074117.10	antisense	ENSG00000234072.1	0.112596	4.9388	2.30255	0.129162	0.999969
RP11-57A19.2	lincRNA	ENSG00000246465.1	0.189725	2.54766	2.30172	0.129231	0.999969
REL	protein_coding	ENSG00000162924.8	-0.141676	3.89383	2.30167	0.129235	0.999969
ARID5B	protein_coding	ENSG00000150347.10	0.118441	5.52222	2.29876	0.129477	0.999969
RP11-536C10.3	pseudogene	ENSG00000258367.2	0.363681	0.343875	2.29728	0.129601	0.999969
YIF1A	protein_coding	ENSG00000174851.10	0.118016	5.61493	2.2967	0.129649	0.999969
STON2	protein_coding	ENSG00000140022.5	0.215246	2.72033	2.2954	0.129758	0.999969
CCDC83	protein_coding	ENSG00000150676.8	0.203814	3.53091	2.29439	0.129842	0.999969
TESK2	protein_coding	ENSG00000070759.12	-0.197609	3.11517	2.29436	0.129845	0.999969
RP11-435B5.5	lincRNA	ENSG00000238261.4	0.251025	2.13313	2.29296	0.129962	0.999969
DLC1	protein_coding	ENSG00000164741.10	-0.226864	3.02691	2.29261	0.129991	0.999969
C7orf43	protein_coding	ENSG00000146826.10	0.126195	4.73662	2.29173	0.130064	0.999969
AC092171.4	lincRNA	ENSG00000230733.2	0.141824	4.39446	2.29147	0.130086	0.999969
N4BP3	protein_coding	ENSG00000145911.5	0.164272	6.63958	2.29061	0.130158	0.999969
PIGN	protein_coding	ENSG00000197563.5	-0.139204	3.99868	2.29041	0.130175	0.999969
PPID	protein_coding	ENSG00000171497.4	0.110233	5.29204	2.28482	0.130646	0.999969
INF2	protein_coding	ENSG00000203485.8	0.106314	6.92159	2.28267	0.130827	0.999969
FRMD6	protein_coding	ENSG00000139926.11	0.100145	5.84214	2.28179	0.1309	0.999969
UBE2Q2P1	pseudogene	ENSG00000189136.4	-0.311399	1.05039	2.28174	0.130905	0.999969
MYO1B	protein_coding	ENSG00000128641.13	0.22698	8.2955	2.28	0.131052	0.999969
NCEH1	protein_coding	ENSG00000144959.5	0.127815	4.41949	2.27883	0.131151	0.999969
AC125232.1	pseudogene	ENSG00000231259.3	-0.221321	2.42874	2.27777	0.13124	0.999969
PUS1	protein_coding	ENSG00000177192.9	0.144578	5.59853	2.27669	0.131332	0.999969
MAP3K3	protein_coding	ENSG00000198909.3	-0.106854	6.5792	2.2765	0.131348	0.999969
TRADD	protein_coding	ENSG00000102871.11	0.126399	4.2335	2.27646	0.131351	0.999969
ARHGAP32	protein_coding	ENSG00000134909.14	-0.115414	5.85704	2.27627	0.131368	0.999969
ARID4A	protein_coding	ENSG00000032219.14	-0.102407	5.95359	2.27369	0.131587	0.999969
MIB1	protein_coding	ENSG00000101752.7	-0.108066	6.48151	2.27368	0.131587	0.999969
ADAMTS9	protein_coding	ENSG00000163638.9	-0.24756	3.24737	2.27305	0.131641	0.999969
AC135048.13	processed_transcript	ENSG00000261487.1	-0.387169	0.599824	2.27248	0.131689	0.999969
RP11-274H24.1	lincRNA	ENSG00000260239.1	0.411769	0.0311104	2.27241	0.131695	0.999969
LAD1	protein_coding	ENSG00000159166.9	0.118983	6.42756	2.27147	0.131775	0.999969
FAM207A	protein_coding	ENSG00000160256.8	0.153584	4.60922	2.26934	0.131956	0.999969
ARIH2OS	protein_coding	ENSG00000221883.2	0.387442	0.0409858	2.26918	0.131969	0.999969
MAP1B	protein_coding	ENSG00000131711.10	0.195996	2.27928	2.26909	0.131977	0.999969
UBE2J2	protein_coding	ENSG00000160087.16	0.102004	5.36449	2.26855	0.132024	0.999969
UPK3A	protein_coding	ENSG00000100373.5	0.466053	-0.473464	2.26741	0.13212	0.999969
FAM107B	protein_coding	ENSG00000065809.9	0.141394	4.85509	2.26594	0.132246	0.999969
RASSF5	protein_coding	ENSG00000136653.14	0.232956	1.51432	2.2659	0.132249	0.999969
CABLES1	protein_coding	ENSG00000134508.8	0.105147	4.93847	2.26451	0.132368	0.999969
MASTL	protein_coding	ENSG00000120539.10	-0.100368	5.79624	2.26114	0.132656	0.999969
PRSS22	protein_coding	ENSG00000005001.5	0.186033	3.28287	2.26068	0.132696	0.999969
FAS	protein_coding	ENSG00000026103.15	0.224683	2.06221	2.2579	0.132934	0.999969
ANKRD36BP2	pseudogene	ENSG00000230006.3	-0.292893	1.47627	2.25774	0.132948	0.999969
ESRRG	protein_coding	ENSG00000196482.12	0.508822	-0.253234	2.25634	0.133068	0.999969
RP11-38L15.2	lincRNA	ENSG00000229227.3	0.278978	0.787688	2.25569	0.133124	0.999969
TMEM81	protein_coding	ENSG00000174529.6	0.274776	1.09695	2.25334	0.133326	0.999969
NADK	protein_coding	ENSG00000008130.11	0.108294	6.1797	2.25109	0.13352	0.999969
CSRP1	protein_coding	ENSG00000159176.9	0.108592	7.44688	2.24893	0.133707	0.999969
KIAA0586	protein_coding	ENSG00000100578.10	-0.129179	4.81116	2.24613	0.133949	0.999969
EML1	protein_coding	ENSG00000066629.12	-0.106228	5.78389	2.24376	0.134155	0.999969
PLEKHA8	protein_coding	ENSG00000106086.14	0.125915	4.72823	2.24044	0.134443	0.999969
P2RX5	protein_coding	ENSG00000083454.17	0.337462	0.807586	2.2402	0.134464	0.999969
AC083899.3	pseudogene	ENSG00000204745.3	0.226127	2.44373	2.23616	0.134815	0.999969
RND3	protein_coding	ENSG00000115963.9	0.186924	5.66808	2.23555	0.134868	0.999969
MT-TW	Mt_tRNA	ENSG00000210117.1	-0.42381	0.0645113	2.23552	0.134871	0.999969
EML3	protein_coding	ENSG00000149499.7	0.110718	5.77971	2.23499	0.134917	0.999969
MBNL2	protein_coding	ENSG00000139793.14	0.14865	5.15146	2.23426	0.134981	0.999969
MYBBP1A	protein_coding	ENSG00000132382.10	0.102223	6.23904	2.23293	0.135097	0.999969
RPL21	protein_coding	ENSG00000122026.6	0.173332	4.81751	2.22551	0.135748	0.999969
RPGR	protein_coding	ENSG00000156313.8	-0.180983	2.85169	2.22227	0.136033	0.999969
AC005037.3	antisense	ENSG00000183308.6	0.261342	1.05938	2.22186	0.136069	0.999969
WARS	protein_coding	ENSG00000140105.13	0.103771	6.9874	2.21994	0.136238	0.999969
TGM2	protein_coding	ENSG00000198959.7	0.435999	4.79261	2.21912	0.136311	0.999969
CCND3	protein_coding	ENSG00000112576.8	0.104654	5.68244	2.21907	0.136315	0.999969
KIAA1211	protein_coding	ENSG00000109265.8	-0.192911	2.22665	2.21881	0.136338	0.999969
MBNL3	protein_coding	ENSG00000076770.10	0.145158	6.08473	2.21838	0.136376	0.999969
RP5-823G15.5	antisense	ENSG00000259723.1	-0.22489	2.13736	2.21708	0.136491	0.999969
NBPF11	protein_coding	ENSG00000152042.13	-0.100178	5.58573	2.21701	0.136497	0.999969
SPOCD1	protein_coding	ENSG00000134668.8	0.354572	0.890781	2.21484	0.136689	0.999969
GADD45GIP1	protein_coding	ENSG00000179271.1	0.171115	5.44119	2.21471	0.1367	0.999969
EHD3	protein_coding	ENSG00000013016.10	0.180042	2.4856	2.21437	0.136731	0.999969
ETFA	protein_coding	ENSG00000140374.11	0.117545	8.00476	2.2142	0.136746	0.999969
TGOLN2	protein_coding	ENSG00000152291.9	-0.096049	7.99781	2.21201	0.13694	0.999969
HIST2H2BD	pseudogene	ENSG00000220323.3	-0.397249	1.92573	2.21163	0.136974	0.999969
AL627309.1	protein_coding	ENSG00000237683.5	-0.199813	4.5991	2.21047	0.137077	0.999969
LINC00461	lincRNA	ENSG00000245526.4	0.263527	1.40882	2.20991	0.137126	0.999969
NUP62CL	protein_coding	ENSG00000198088.6	-0.230982	1.46094	2.20898	0.137209	0.999969
EEF1A1P6	pseudogene	ENSG00000233476.2	-0.146961	4.3127	2.20791	0.137304	0.999969
RP11-830F9.5	antisense	ENSG00000259881.1	0.242506	1.74871	2.20778	0.137316	0.999969
RP11-66B24.4	antisense	ENSG00000259583.1	0.438894	0.170674	2.20723	0.137365	0.999969
TMEM11	protein_coding	ENSG00000178307.5	0.115053	4.7616	2.20651	0.137429	0.999969
ADCY9	protein_coding	ENSG00000162104.5	-0.0996031	6.34157	2.2052	0.137546	0.999969
CNTLN	protein_coding	ENSG00000044459.10	-0.371639	0.117089	2.20476	0.137586	0.999969
AC139099.3	pseudogene	ENSG00000232938.2	0.241034	1.66042	2.2045	0.137608	0.999969
PNPO	protein_coding	ENSG00000108439.5	0.0906323	6.20754	2.20363	0.137686	0.999969
EPDR1	protein_coding	ENSG00000086289.7	0.428193	-0.043079	2.20333	0.137713	0.999969
PTPRA	protein_coding	ENSG00000132670.16	-0.0988648	5.81075	2.19921	0.138082	0.999969
RP11-958N24.2	pseudogene	ENSG00000227827.3	-0.380041	0.468221	2.1974	0.138244	0.999969
LYN	protein_coding	ENSG00000254087.3	-0.134537	4.84266	2.19668	0.138309	0.999969
GRHL1	protein_coding	ENSG00000134317.13	-0.104861	5.30717	2.19547	0.138417	0.999969
NEURL1B	protein_coding	ENSG00000214357.4	-0.132767	5.75327	2.19464	0.138492	0.999969
FAM83F	protein_coding	ENSG00000133477.11	0.204523	2.1799	2.1938	0.138567	0.999969
C22orf46	protein_coding	ENSG00000184208.10	0.131222	4.28329	2.19353	0.138591	0.999969
WDR72	protein_coding	ENSG00000166415.10	0.441803	-0.00884725	2.18231	0.139605	0.999969
UBE2QL1	protein_coding	ENSG00000215218.3	0.258742	1.1099	2.17987	0.139826	0.999969
HSP90AB3P	pseudogene	ENSG00000183199.6	-0.368835	0.683625	2.17589	0.140189	0.999969
LASP1	protein_coding	ENSG00000002834.13	0.0991776	7.49245	2.17522	0.140249	0.999969
MLF1	protein_coding	ENSG00000178053.13	0.142242	4.49812	2.17444	0.140321	0.999969
CLDN4	protein_coding	ENSG00000189143.8	0.104897	7.66345	2.171	0.140634	0.999969
ERCC5	protein_coding	ENSG00000134899.13	-0.116443	4.49825	2.1699	0.140736	0.999969
FAM198B	protein_coding	ENSG00000164125.11	0.217533	3.72899	2.16918	0.140801	0.999969
GMPPB	protein_coding	ENSG00000173540.8	0.131551	5.20628	2.16911	0.140808	0.999969
EARS2	protein_coding	ENSG00000103356.11	0.0907203	6.09242	2.16647	0.14105	0.999969
BOP1	protein_coding	ENSG00000170727.7	0.188365	5.72378	2.16604	0.141089	0.999969
CTC-338M12.4	antisense	ENSG00000233937.2	-0.20258	2.36843	2.16604	0.141089	0.999969
IER2	protein_coding	ENSG00000160888.6	0.105154	6.2271	2.16503	0.141182	0.999969
SH2B2	protein_coding	ENSG00000160999.8	0.201191	2.13035	2.16425	0.141254	0.999969
ZNF569	protein_coding	ENSG00000196437.6	0.37093	0.136631	2.1642	0.141258	0.999969
ATAD2	protein_coding	ENSG00000156802.8	-0.102538	8.94366	2.16192	0.141468	0.999969
RP11-290F20.1	processed_transcript	ENSG00000203999.4	0.286661	1.13118	2.16129	0.141526	0.999969
CTNNAL1	protein_coding	ENSG00000119326.10	-0.127791	5.19021	2.16059	0.14159	0.999969
MT2A	protein_coding	ENSG00000125148.6	-0.165936	4.91933	2.16029	0.141618	0.999969
TTC32	protein_coding	ENSG00000183891.5	-0.186791	2.74309	2.15922	0.141716	0.999969
KIAA0513	protein_coding	ENSG00000135709.8	0.143105	5.28594	2.1559	0.142023	0.999969
RP11-176H8.1	protein_coding	ENSG00000203546.3	-0.234778	1.63628	2.15585	0.142028	0.999969
C6orf132	protein_coding	ENSG00000188112.4	-0.139209	4.10956	2.1552	0.142088	0.999969
MAFF	protein_coding	ENSG00000185022.7	-0.40735	-0.0488736	2.15413	0.142187	0.999969
RAD54L	protein_coding	ENSG00000085999.7	-0.102213	5.21154	2.15347	0.142248	0.999969
NDUFA6-AS1	antisense	ENSG00000237037.4	-0.227624	1.65067	2.15125	0.142454	0.999969
CDKN1A	protein_coding	ENSG00000124762.9	0.186246	6.8343	2.15053	0.14252	0.999969
RP11-390P2.4	antisense	ENSG00000225177.1	-0.337265	0.475789	2.14937	0.142628	0.999969
CDIP1	protein_coding	ENSG00000089486.12	-0.279233	1.00123	2.14919	0.142645	0.999969
COTL1	protein_coding	ENSG00000103187.6	0.117361	5.28662	2.14882	0.142679	0.999969
PAX9	protein_coding	ENSG00000198807.8	0.154736	3.50479	2.14685	0.142863	0.999969
ATP2B4	protein_coding	ENSG00000058668.10	0.132592	5.66552	2.14669	0.142878	0.999969
PTMS	protein_coding	ENSG00000159335.11	-0.142926	6.56056	2.14622	0.142921	0.999969
NCAPG	protein_coding	ENSG00000109805.5	-0.0964076	6.35993	2.14525	0.143012	0.999969
AAK1	protein_coding	ENSG00000115977.14	0.15162	3.5435	2.14477	0.143056	0.999969
MAST1	protein_coding	ENSG00000105613.5	-0.257609	1.62092	2.1446	0.143073	0.999969
ACCS	protein_coding	ENSG00000110455.9	-0.228345	3.06576	2.14406	0.143123	0.999969
MSX2	protein_coding	ENSG00000120149.7	0.106416	5.14874	2.13805	0.143684	0.999969
ZCCHC14	protein_coding	ENSG00000140948.7	-0.0973669	6.12714	2.13774	0.143714	0.999969
ARHGEF11	protein_coding	ENSG00000132694.14	-0.100961	6.13253	2.13313	0.144146	0.999969
PCDHGB3	protein_coding	ENSG00000262209.1	-0.253363	1.95647	2.13258	0.144198	0.999969
SLC25A21-AS1	protein_coding	ENSG00000258708.1	-0.207872	2.10026	2.13225	0.144229	0.999969
STK35	protein_coding	ENSG00000125834.8	-0.102035	5.52604	2.13184	0.144268	0.999969
PKD1P5	pseudogene	ENSG00000254681.2	0.24902	3.38794	2.13114	0.144333	0.999969
C19orf60	protein_coding	ENSG00000006015.13	0.110403	4.82498	2.1309	0.144356	0.999969
RPF1	protein_coding	ENSG00000117133.6	0.10838	5.07506	2.13004	0.144437	0.999969
RP5-1129J21.3	lincRNA	ENSG00000261455.1	0.175624	3.19892	2.12959	0.14448	0.999969
COX6A1P2	protein_coding	ENSG00000226976.1	0.479599	0.162603	2.12892	0.144543	0.999969
CTD-2047H16.4	antisense	ENSG00000263069.1	0.284209	0.964702	2.12891	0.144544	0.999969
SH2D4A	protein_coding	ENSG00000104611.7	0.151504	4.48629	2.12659	0.144763	0.999969
BAG3	protein_coding	ENSG00000151929.5	0.0994191	7.23404	2.12655	0.144766	0.999969
AC002550.5	antisense	ENSG00000261312.1	-1.95305	0.0488008	2.12557	0.144859	0.999969
APOM	protein_coding	ENSG00000204444.6	-0.272134	0.909434	2.12533	0.144882	0.999969
PAN3	protein_coding	ENSG00000152520.9	-0.106245	6.06696	2.12412	0.144996	0.999969
KIAA0355	protein_coding	ENSG00000166398.8	-0.163913	4.28832	2.12309	0.145094	0.999969
TTC21A	protein_coding	ENSG00000168026.12	-0.291046	0.994087	2.12224	0.145174	0.999969
AC147651.3	lincRNA	ENSG00000223855.1	-0.258446	2.04548	2.12188	0.145208	0.999969
CERS1	protein_coding	ENSG00000223802.3	0.208731	1.9817	2.1196	0.145425	0.999969
ABCB6	protein_coding	ENSG00000115657.8	0.10155	5.64597	2.11745	0.145629	0.999969
CHPF	protein_coding	ENSG00000123989.9	0.110963	6.43334	2.11696	0.145675	0.999969
SOGA2	protein_coding	ENSG00000168502.13	0.149256	3.88194	2.11534	0.14583	0.999969
ACAD11	protein_coding	ENSG00000240303.3	-0.137123	5.48674	2.11399	0.145959	0.999969
RP11-398H6.1	lincRNA	ENSG00000254258.1	-0.209999	3.07813	2.11175	0.146172	0.999969
FAM110A	protein_coding	ENSG00000125898.7	0.150151	3.77596	2.10996	0.146343	0.999969
GCA	protein_coding	ENSG00000115271.6	-0.115064	5.11469	2.10969	0.146368	0.999969
POU5F1	protein_coding	ENSG00000204531.11	0.285126	0.914598	2.10911	0.146424	0.999969
MARK1	protein_coding	ENSG00000116141.10	-0.384807	0.129324	2.10892	0.146442	0.999969
RP11-397A16.1	lincRNA	ENSG00000267284.1	-0.305084	1.63692	2.10856	0.146477	0.999969
SLC16A13	protein_coding	ENSG00000174327.6	0.173558	2.8635	2.10821	0.146511	0.999969
COQ7	protein_coding	ENSG00000167186.6	-0.119753	4.28165	2.10812	0.146519	0.999969
DTNA	protein_coding	ENSG00000134769.17	0.141813	5.57678	2.10622	0.146701	0.999969
TCTEX1D2	protein_coding	ENSG00000213123.5	-0.122687	4.2199	2.10521	0.146798	0.999969
RP11-566E18.3	lincRNA	ENSG00000260804.2	0.20518	2.45527	2.10441	0.146875	0.999969
DISC1	protein_coding	ENSG00000162946.16	0.335336	0.476421	2.10412	0.146903	0.999969
SIPA1L3	protein_coding	ENSG00000105738.6	0.11425	5.66132	2.10347	0.146965	0.999969
SYT7	protein_coding	ENSG00000011347.5	-0.121862	5.05158	2.10316	0.146995	0.999969
KIF26A	protein_coding	ENSG00000066735.10	-0.159016	3.92378	2.10313	0.146998	0.999969
TUSC2	protein_coding	ENSG00000114383.5	0.113762	4.92848	2.10213	0.147094	0.999969
AMIGO3	protein_coding	ENSG00000176020.7	-0.396534	2.14572	2.10066	0.147235	0.999969
MVP	protein_coding	ENSG00000013364.14	0.172917	4.41551	2.09986	0.147312	0.999969
GANC	protein_coding	ENSG00000214013.5	-0.237543	1.56983	2.09772	0.147519	0.999969
TESC	protein_coding	ENSG00000088992.13	0.250509	1.46573	2.09662	0.147625	0.999969
JTB	protein_coding	ENSG00000143543.10	0.101955	7.11124	2.09661	0.147626	0.999969
RP11-23J9.5	processed_transcript	ENSG00000254876.1	-0.222831	1.87796	2.0951	0.147772	0.999969
MX1	protein_coding	ENSG00000157601.9	-0.395637	-0.0911115	2.09351	0.147926	0.999969
LIG1	protein_coding	ENSG00000105486.9	-0.105094	7.21265	2.09333	0.147943	0.999969
MAP7D1	protein_coding	ENSG00000116871.11	0.122609	5.44323	2.09321	0.147955	0.999969
FMN1	protein_coding	ENSG00000248905.4	-0.122789	5.35227	2.09174	0.148098	0.999969
RBM11	protein_coding	ENSG00000185272.9	-0.375854	0.372892	2.09153	0.148118	0.999969
HMBS	protein_coding	ENSG00000256269.2	0.114004	6.02953	2.09116	0.148153	0.999969
MKI67	protein_coding	ENSG00000148773.8	-0.104655	9.39271	2.08681	0.148576	0.999969
UTS2B	protein_coding	ENSG00000188958.5	-0.395941	0.0280753	2.08562	0.148692	0.999969
MVB12B	protein_coding	ENSG00000196814.10	-0.160722	3.51583	2.08478	0.148773	0.999969
HMGCLL1	protein_coding	ENSG00000146151.8	-0.233523	4.30941	2.08234	0.149012	0.999969
NDRG4	protein_coding	ENSG00000103034.10	0.133654	4.14939	2.08114	0.149129	0.999969
HPDL	protein_coding	ENSG00000186603.4	0.182391	3.72587	2.08066	0.149176	0.999969
PGLS	protein_coding	ENSG00000130313.2	0.124984	4.3922	2.07724	0.14951	0.999969
RP11-388C12.8	sense_intronic	ENSG00000262410.1	0.255454	1.20787	2.0766	0.149573	0.999969
KIAA1456	protein_coding	ENSG00000250305.4	-0.357347	0.305051	2.07628	0.149604	0.999969
H2AFV	protein_coding	ENSG00000105968.14	-0.092006	7.59618	2.07621	0.149612	0.999969
PLEKHG6	protein_coding	ENSG00000008323.11	0.132165	4.18468	2.07618	0.149614	0.999969
ZNF776	protein_coding	ENSG00000152443.8	-0.129282	4.42093	2.07579	0.149653	0.999969
DTNB	protein_coding	ENSG00000138101.14	-0.157379	3.88209	2.07529	0.149702	0.999969
C9orf85	protein_coding	ENSG00000155621.10	0.15974	3.21422	2.07498	0.149732	0.999969
TXN2	protein_coding	ENSG00000100348.5	0.101997	5.53896	2.07145	0.150078	0.999969
BYSL	protein_coding	ENSG00000112578.5	0.146241	4.96035	2.06985	0.150237	0.999969
IGFBP6	protein_coding	ENSG00000167779.3	0.366874	0.358361	2.06823	0.150396	0.999969
NCLP1	pseudogene	ENSG00000213212.3	0.457521	0.182632	2.06753	0.150466	0.999969
EEF1A1P12	pseudogene	ENSG00000214199.3	-0.24541	1.98491	2.06747	0.150471	0.999969
FAM110C	protein_coding	ENSG00000184731.5	0.127349	4.57731	2.06662	0.150555	0.999969
CEP85	protein_coding	ENSG00000130695.9	-0.0946581	5.49997	2.06588	0.150628	0.999969
TARS	protein_coding	ENSG00000113407.9	0.118805	7.11373	2.06507	0.150708	0.999969
NCBP2-AS2	lincRNA	ENSG00000270170.1	0.16268	4.88948	2.0645	0.150764	0.999969
SUMO2P1	pseudogene	ENSG00000235238.1	-0.376719	2.26079	2.06426	0.150788	0.999969
AC083884.8	processed_transcript	ENSG00000232729.3	0.387215	0.0166808	2.06403	0.150811	0.999969
NPAS2	protein_coding	ENSG00000170485.12	0.175078	2.96364	2.0631	0.150903	0.999969
RP11-273G15.2	lincRNA	ENSG00000247317.3	0.393099	-0.262964	2.0606	0.151151	0.999969
SEPT8	protein_coding	ENSG00000164402.9	-0.0908324	6.54975	2.05932	0.151278	0.999969
LIF	protein_coding	ENSG00000128342.4	0.278969	1.62863	2.057	0.151508	0.999969
BTD	protein_coding	ENSG00000169814.8	-0.144363	3.82518	2.05672	0.151536	0.999969
RBM47	protein_coding	ENSG00000163694.10	0.0871031	6.68187	2.05532	0.151676	0.999969
RP11-517A5.5	antisense	ENSG00000262848.1	0.329943	0.475524	2.05443	0.151764	0.999969
CARS	protein_coding	ENSG00000110619.12	0.0929248	5.68491	2.05419	0.151788	0.999969
BOLA2B	protein_coding	ENSG00000169627.7	0.109969	5.90401	2.05275	0.151932	0.999969
PKP3	protein_coding	ENSG00000184363.5	0.100529	6.32849	2.05274	0.151932	0.999969
SEMA7A	protein_coding	ENSG00000138623.5	0.275634	1.44575	2.05124	0.152082	0.999969
GPR68	protein_coding	ENSG00000119714.6	-0.29206	2.85032	2.05104	0.152103	0.999969
RP11-345J4.5	protein_coding	ENSG00000261740.1	0.107171	6.42203	2.0504	0.152166	0.999969
VAMP2	protein_coding	ENSG00000220205.4	-0.133263	4.87734	2.04997	0.152209	0.999969
CTC-429P9.5	sense_intronic	ENSG00000267904.1	0.377262	-0.112458	2.04981	0.152226	0.999969
HOXB3	protein_coding	ENSG00000120093.7	0.339663	0.199581	2.0497	0.152236	0.999969
H3F3B	protein_coding	ENSG00000132475.4	-0.0897392	10.6735	2.04849	0.152357	0.999969
RP11-347C12.1	protein_coding	ENSG00000198064.9	-0.638969	0.675207	2.04777	0.152429	0.999969
MCMDC2	protein_coding	ENSG00000178460.13	-0.259621	1.58896	2.04763	0.152443	0.999969
BAX	protein_coding	ENSG00000087088.15	0.10305	5.69974	2.04656	0.152551	0.999969
AC005280.1	pseudogene	ENSG00000170468.5	0.500169	3.59687	2.04529	0.152678	0.999969
RP11-111M22.2	protein_coding	ENSG00000179240.4	-0.175063	3.11019	2.04495	0.152712	0.999969
SLC3A1	protein_coding	ENSG00000138079.9	-0.42674	-0.12784	2.04482	0.152725	0.999969
PTGES3L	protein_coding	ENSG00000267060.1	0.266197	0.816575	2.04348	0.15286	0.999969
ASCC2	protein_coding	ENSG00000100325.10	0.0992273	5.98912	2.0421	0.152998	0.999969
GDF11	protein_coding	ENSG00000135414.5	0.096579	5.30339	2.04162	0.153047	0.999969
PHF10	protein_coding	ENSG00000130024.10	-0.0932466	6.12518	2.04041	0.153169	0.999969
RP11-346C20.3	lincRNA	ENSG00000271009.2	0.366808	0.264196	2.03977	0.153233	0.999969
GTF2IRD2B	protein_coding	ENSG00000174428.12	-0.139147	4.49056	2.03555	0.153659	0.999969
RAB31	protein_coding	ENSG00000168461.8	-0.0998684	6.8877	2.03282	0.153934	0.999969
ZNF442	protein_coding	ENSG00000198342.5	-0.355177	0.883633	2.03126	0.154092	0.999969
COX6C	protein_coding	ENSG00000164919.6	-0.114674	8.7556	2.03108	0.154111	0.999969
CCDC74A	protein_coding	ENSG00000163040.10	-0.115252	4.7191	2.02924	0.154297	0.999969
MRPS15	protein_coding	ENSG00000116898.7	0.105928	5.73834	2.02791	0.154433	0.999969
PLEKHB2	protein_coding	ENSG00000115762.12	0.0969509	7.45858	2.02783	0.154441	0.999969
FANCI	protein_coding	ENSG00000140525.13	-0.0949895	8.37006	2.02708	0.154517	0.999969
CA11	protein_coding	ENSG00000063180.4	-0.288479	1.66901	2.02618	0.154609	0.999969
MSH2	protein_coding	ENSG00000095002.8	-0.0923987	6.68512	2.026	0.154627	0.999969
SPESP1	protein_coding	ENSG00000258484.3	-0.196831	1.90099	2.02148	0.155088	0.999969
LMBR1	protein_coding	ENSG00000105983.14	-0.109657	6.92038	2.02065	0.155173	0.999969
ABLIM1	protein_coding	ENSG00000099204.14	0.137176	4.13742	2.02034	0.155205	0.999969
RP11-657O9.1	processed_transcript	ENSG00000240086.1	0.333413	0.101813	2.01995	0.155245	0.999969
CCDC92	protein_coding	ENSG00000119242.4	-0.114872	4.50476	2.01978	0.155262	0.999969
SRM	protein_coding	ENSG00000116649.5	0.131963	6.08751	2.01855	0.155387	0.999969
AK1	protein_coding	ENSG00000106992.13	0.131368	4.72354	2.01837	0.155406	0.999969
AEN	protein_coding	ENSG00000181026.13	0.127746	6.00935	2.01716	0.15553	0.999969
FAM66C	antisense	ENSG00000226711.2	-0.252474	0.95707	2.01681	0.155566	0.999969
AC003665.1	antisense	ENSG00000234494.3	0.202042	2.19919	2.01548	0.155702	0.999969
ELF2	protein_coding	ENSG00000109381.15	-0.0953045	5.42528	2.01481	0.155771	0.999969
SLC4A11	protein_coding	ENSG00000088836.7	0.210477	2.04139	2.01371	0.155883	0.999969
RP11-463O12.3	lincRNA	ENSG00000256152.2	-0.379611	0.367559	2.01307	0.155949	0.999969
TMEM38B	protein_coding	ENSG00000095209.7	-0.116915	5.44217	2.01095	0.156167	0.999969
PDF	protein_coding	ENSG00000258429.1	0.457877	3.45241	2.0101	0.156256	0.999969
DNAJC3	protein_coding	ENSG00000102580.10	0.108811	5.84691	2.00962	0.156304	0.999969
AL161915.1	protein_coding	ENSG00000212670.1	0.298884	0.902802	2.00864	0.156406	0.999969
C14orf182	protein_coding	ENSG00000214900.4	-0.239465	1.52557	2.00605	0.156673	0.999969
TNFRSF10C	protein_coding	ENSG00000173535.9	0.211537	2.60654	2.00427	0.156857	0.999969
DGCR6	protein_coding	ENSG00000183628.7	-0.224844	2.20502	2.00319	0.156968	0.999969
AC061975.1	pseudogene	ENSG00000197825.4	0.518478	-0.193709	2.00301	0.156987	0.999969
APOL2	protein_coding	ENSG00000128335.9	0.175799	2.67535	2.00239	0.157052	0.999969
SNHG6	processed_transcript	ENSG00000245910.4	-0.095685	5.29363	2.00122	0.157172	0.999969
RNPEPL1	protein_coding	ENSG00000142327.6	0.103426	5.24467	2.001	0.157195	0.999969
ZNF169	protein_coding	ENSG00000175787.12	-0.165092	2.72948	1.9994	0.157361	0.999969
MAPK4	protein_coding	ENSG00000141639.7	0.390615	-0.358427	1.9992	0.157383	0.999969
FAR2	protein_coding	ENSG00000064763.5	0.374871	0.0274968	1.99848	0.157457	0.999969
HERC2P3	pseudogene	ENSG00000180229.8	0.346903	1.09163	1.99805	0.157502	0.999969
TMEM198	protein_coding	ENSG00000188760.6	0.30415	0.472892	1.99797	0.15751	0.999969
RP11-770G2.5	antisense	ENSG00000255404.1	-0.335943	1.116	1.99631	0.157683	0.999969
GARS	protein_coding	ENSG00000106105.9	0.120635	7.0575	1.99385	0.157939	0.999969
APOBR	protein_coding	ENSG00000184730.6	-0.315452	0.713356	1.99243	0.158087	0.999969
AC011330.5	pseudogene	ENSG00000249839.1	-0.569172	-0.142966	1.9923	0.158101	0.999969
AC005754.7	antisense	ENSG00000272154.1	0.389582	0.241265	1.99075	0.158263	0.999969
GLCE	protein_coding	ENSG00000138604.5	-0.102821	5.22154	1.99	0.158341	0.999969
CYB561D2	protein_coding	ENSG00000114395.6	0.145467	3.93464	1.98888	0.158458	0.999969
SOCS2-AS1	processed_transcript	ENSG00000246985.3	-0.235637	1.74883	1.98839	0.158509	0.999969
FAHD2B	protein_coding	ENSG00000144199.7	0.202483	2.16828	1.98696	0.158659	0.999969
SIRT1	protein_coding	ENSG00000096717.7	-0.104664	5.21081	1.98683	0.158673	0.999969
LPP	protein_coding	ENSG00000145012.8	0.127614	7.06391	1.98596	0.158764	0.999969
FAM83H	protein_coding	ENSG00000180921.6	0.0929504	7.49958	1.98565	0.158797	0.999969
EIF2B4	protein_coding	ENSG00000115211.11	0.102917	5.62136	1.98544	0.158819	0.999969
MRPS12	protein_coding	ENSG00000128626.7	0.105021	5.71992	1.98534	0.158829	0.999969
MSL2	protein_coding	ENSG00000174579.3	-0.0918782	5.26638	1.98449	0.158918	0.999969
MCM3	protein_coding	ENSG00000112118.13	-0.0974118	7.87202	1.98349	0.159023	0.999969
RP5-837J1.2	sense_overlapping	ENSG00000224113.2	-0.246489	1.5841	1.98234	0.159144	0.999969
SCARA5	protein_coding	ENSG00000168079.12	0.323215	1.53027	1.98178	0.159203	0.999969
RP11-373L24.1	lincRNA	ENSG00000267520.1	-0.132465	3.5772	1.98139	0.159244	0.999969
PIK3C2B	protein_coding	ENSG00000133056.9	0.11083	6.10343	1.98139	0.159244	0.999969
ADRM1	protein_coding	ENSG00000130706.8	0.104672	8.10119	1.97963	0.159429	0.999969
AMPH	protein_coding	ENSG00000078053.12	0.469904	0.178487	1.97748	0.159657	0.999969
FBXL2	protein_coding	ENSG00000153558.9	-0.211836	1.75844	1.97746	0.159659	0.999969
SPC24	protein_coding	ENSG00000161888.7	-0.0994886	5.74733	1.9766	0.159749	0.999969
STK11IP	protein_coding	ENSG00000144589.16	0.107652	5.32043	1.9747	0.15995	0.999969
LY6E	protein_coding	ENSG00000160932.6	0.114377	7.25318	1.97458	0.159963	0.999969
ZFP36L2	protein_coding	ENSG00000152518.5	0.173475	7.30375	1.97434	0.159988	0.999969
FAM83B	protein_coding	ENSG00000168143.8	-0.136032	6.41946	1.9733	0.160098	0.999969
ARRB1	protein_coding	ENSG00000137486.12	0.142775	4.88748	1.97182	0.160255	0.999969
GPR173	protein_coding	ENSG00000184194.5	-0.29457	1.22137	1.97036	0.16041	0.999969
TMEM150A	protein_coding	ENSG00000168890.9	0.188034	2.6594	1.96956	0.160494	0.999969
C21orf33	protein_coding	ENSG00000160221.12	0.0893243	6.78237	1.96906	0.160548	0.999969
NAALADL2	protein_coding	ENSG00000177694.10	-0.242542	2.04269	1.96798	0.160662	0.999969
AC006547.8	processed_transcript	ENSG00000243762.1	0.407443	-0.0878435	1.96716	0.160749	0.999969
PSCA	protein_coding	ENSG00000167653.4	0.288848	1.44045	1.96596	0.160877	0.999969
SOCS2	protein_coding	ENSG00000120833.9	-0.143697	4.26475	1.96272	0.161223	0.999969
YPEL1	protein_coding	ENSG00000100027.10	-0.314143	1.70441	1.96094	0.161413	0.999969
FMR1	protein_coding	ENSG00000102081.9	-0.0866602	6.53213	1.95918	0.161602	0.999969
SYNM	protein_coding	ENSG00000182253.10	0.123973	4.10483	1.95885	0.161636	0.999969
GPR19	protein_coding	ENSG00000183150.3	-0.21774	2.07911	1.95873	0.161649	0.999969
MCU	protein_coding	ENSG00000156026.10	0.105702	4.84618	1.95806	0.161721	0.999969
VRK1	protein_coding	ENSG00000100749.3	-0.107495	5.5628	1.95798	0.161729	0.999969
RP11-34P13.7	lincRNA	ENSG00000238009.2	-0.189652	2.59127	1.95764	0.161766	0.999969
SLC25A40	protein_coding	ENSG00000075303.8	-0.112374	5.53634	1.95696	0.161839	0.999969
GKAP1	protein_coding	ENSG00000165113.8	-0.159404	2.96145	1.95693	0.161842	0.999969
KLB	protein_coding	ENSG00000134962.6	-0.235421	1.17948	1.9561	0.161931	0.999969
HYAL3	protein_coding	ENSG00000186792.11	0.198396	2.20087	1.95504	0.162045	0.999969
BANP	protein_coding	ENSG00000172530.15	0.158698	3.97327	1.95438	0.162115	0.999969
AC093734.1	pseudogene	ENSG00000256005.1	-3.05161	-0.159069	1.95397	0.16216	0.999969
C1orf112	protein_coding	ENSG00000000460.12	0.111966	5.18257	1.953	0.162264	0.999969
NASP	protein_coding	ENSG00000132780.12	-0.09697	7.3455	1.95253	0.162315	0.999969
KIAA1161	protein_coding	ENSG00000164976.8	-0.102748	5.51318	1.9504	0.162544	0.999969
TXNL1	protein_coding	ENSG00000091164.8	0.105825	5.74588	1.94901	0.162694	0.999969
BAK1	protein_coding	ENSG00000030110.8	0.106092	5.46467	1.94872	0.162725	0.999969
SENP2	protein_coding	ENSG00000163904.8	-0.0874941	5.67023	1.94851	0.162748	0.999969
NUF2	protein_coding	ENSG00000143228.8	-0.127832	5.22732	1.94579	0.163041	0.999969
AP006222.2	lincRNA	ENSG00000228463.4	0.187734	3.01108	1.94513	0.163113	0.999969
ANGEL1	protein_coding	ENSG00000013523.5	-0.0884113	5.7584	1.94503	0.163123	0.999969
SYNE4	protein_coding	ENSG00000181392.10	0.139565	4.29983	1.94469	0.16316	0.999969
RP4-657D16.3	antisense	ENSG00000266993.1	-0.328541	0.396112	1.94444	0.163187	0.999969
SRSF5	protein_coding	ENSG00000100650.11	-0.112186	8.09352	1.9426	0.163387	0.999969
SYT15	protein_coding	ENSG00000204176.8	-0.2474	1.44008	1.94178	0.163475	0.999969
TIMP2	protein_coding	ENSG00000035862.8	0.12174	5.7791	1.9407	0.163592	0.999969
ANKRD62P1	pseudogene	ENSG00000259271.1	-0.483881	-0.165431	1.9402	0.163646	0.999969
TNFRSF12A	protein_coding	ENSG00000006327.9	0.198074	5.96237	1.93988	0.163681	0.999969
RP11-1100L3.7	antisense	ENSG00000257663.1	0.248558	2.02174	1.93926	0.163749	0.999969
BBS4	protein_coding	ENSG00000140463.9	-0.107831	4.76274	1.93466	0.16425	0.999969
RP11-465B22.8	lincRNA	ENSG00000272141.1	0.278778	1.3144	1.93444	0.164273	0.999969
NBPF16	protein_coding	ENSG00000203827.7	0.209262	2.95822	1.93417	0.164303	0.999969
APOBEC3B	protein_coding	ENSG00000179750.11	-0.171452	3.15879	1.9327	0.164464	0.999969
PPP4R1L	protein_coding	ENSG00000124224.12	-0.129343	4.51656	1.93134	0.164611	0.999969
SLC12A2	protein_coding	ENSG00000064651.9	0.115898	8.04865	1.93077	0.164674	0.999969
POLH	protein_coding	ENSG00000170734.7	-0.101187	4.99442	1.92884	0.164885	0.999969
RP11-196G11.1	protein_coding	ENSG00000255439.2	-0.246917	1.51613	1.92879	0.164891	0.999969
SAMD12	protein_coding	ENSG00000177570.9	0.114115	4.31726	1.92785	0.164994	0.999969
SSH1	protein_coding	ENSG00000084112.10	-0.0901794	5.95784	1.92642	0.165151	0.999969
CBX7	protein_coding	ENSG00000100307.8	-0.162564	4.01748	1.92493	0.165315	0.999969
FAM203A	protein_coding	ENSG00000235173.2	0.104607	5.23496	1.9212	0.165725	0.999969
CHMP4B	protein_coding	ENSG00000101421.3	0.0869999	6.27245	1.92071	0.165778	0.999969
NUDT8	protein_coding	ENSG00000167799.5	-0.176377	2.6932	1.91993	0.165864	0.999969
CTDSPL2	protein_coding	ENSG00000137770.9	-0.103358	5.63157	1.91976	0.165883	0.999969
PTPRVP	pseudogene	ENSG00000243323.1	0.431045	-0.166711	1.91746	0.166137	0.999969
FAM49B	protein_coding	ENSG00000153310.14	0.123227	6.45009	1.91667	0.166224	0.999969
GPR133	protein_coding	ENSG00000111452.8	0.22232	1.66832	1.91541	0.166363	0.999969
FLVCR2	protein_coding	ENSG00000119686.5	0.141038	4.463	1.91507	0.166402	0.999969
AP001062.7	processed_transcript	ENSG00000184441.4	0.188994	2.38819	1.91452	0.166462	0.999969
ACBD7	protein_coding	ENSG00000176244.6	-0.169484	3.32161	1.91444	0.166471	0.999969
SPATA2L	protein_coding	ENSG00000158792.11	0.114709	4.80906	1.91434	0.166482	0.999969
MGP	protein_coding	ENSG00000111341.5	-0.348858	1.69575	1.91265	0.166669	0.999969
SATB2	protein_coding	ENSG00000119042.12	-0.150359	4.16381	1.91164	0.166781	0.999969
REEP2	protein_coding	ENSG00000132563.11	-0.289263	0.474452	1.91136	0.166812	0.999969
SAP30	protein_coding	ENSG00000164105.3	-0.124091	4.38633	1.91084	0.16687	0.999969
GNB3	protein_coding	ENSG00000111664.6	-0.30069	0.822686	1.90779	0.167209	0.999969
LINC00494	processed_transcript	ENSG00000235621.4	-0.437656	2.94897	1.90744	0.167248	0.999969
E2F2	protein_coding	ENSG00000007968.6	-0.104506	4.74432	1.90736	0.167257	0.999969
UNC93B1	protein_coding	ENSG00000110057.3	0.109227	5.11353	1.9073	0.167264	0.999969
NGFR	protein_coding	ENSG00000064300.4	-0.355908	0.239126	1.90579	0.167431	0.999969
RAB30	protein_coding	ENSG00000137502.5	-0.112849	5.48807	1.90536	0.16748	0.999969
CEP85L	protein_coding	ENSG00000111860.9	-0.159672	2.85051	1.90534	0.167482	0.999969
C1orf226	protein_coding	ENSG00000239887.3	-0.150794	4.99479	1.90412	0.167618	0.999969
PRKCH	protein_coding	ENSG00000027075.9	0.0998274	4.96707	1.90242	0.167808	0.999969
AP2A2	protein_coding	ENSG00000183020.9	0.10453	5.13781	1.9024	0.16781	0.999969
GPR64	protein_coding	ENSG00000173698.13	-0.258894	1.33032	1.90068	0.168003	0.999969
GNG4	protein_coding	ENSG00000168243.6	-0.219318	1.69968	1.90013	0.168064	0.999969
PAFAH2	protein_coding	ENSG00000158006.9	0.125003	4.04233	1.89995	0.168083	0.999969
WDHD1	protein_coding	ENSG00000198554.7	-0.0914104	6.24984	1.89977	0.168104	0.999969
AC093627.10	lincRNA	ENSG00000240859.1	0.297331	0.563191	1.89945	0.16814	0.999969
DACH1	protein_coding	ENSG00000165659.12	-0.193692	3.09454	1.89916	0.168172	0.999969
MVD	protein_coding	ENSG00000167508.6	0.0983302	6.27232	1.89728	0.168383	0.999969
RP11-159D12.5	protein_coding	ENSG00000266086.1	-0.354003	1.16367	1.89581	0.168548	0.999969
CCDC85B	protein_coding	ENSG00000175602.2	0.195963	4.78318	1.89574	0.168556	0.999969
GUK1	protein_coding	ENSG00000143774.12	0.0920887	6.25781	1.89259	0.16891	0.999969
TFDP2	protein_coding	ENSG00000114126.13	-0.0985113	5.41345	1.89222	0.168952	0.999969
WHAMMP3	pseudogene	ENSG00000187667.6	-0.212604	2.18847	1.89183	0.168996	0.999969
TCF7L1	protein_coding	ENSG00000152284.4	-0.178883	2.26626	1.88934	0.169277	0.999969
RP3-430N8.11	lincRNA	ENSG00000269987.1	0.426552	1.38081	1.88762	0.169471	0.999969
PGPEP1	protein_coding	ENSG00000130517.8	0.10297	5.56835	1.88636	0.169613	0.999969
GALNT6	protein_coding	ENSG00000139629.11	0.107254	5.93282	1.88608	0.169645	0.999969
AC015849.16	lincRNA	ENSG00000266999.1	-0.2316	1.22065	1.88386	0.169897	0.999969
ITGAL	protein_coding	ENSG00000005844.13	-0.342317	0.263812	1.88379	0.169904	0.999969
LETM2	protein_coding	ENSG00000165046.8	0.216172	1.35269	1.88345	0.169942	0.999969
TSACC	protein_coding	ENSG00000163467.6	0.280293	0.509878	1.88342	0.169946	0.999969
TLR2	protein_coding	ENSG00000137462.6	0.234082	1.85933	1.88165	0.170147	0.999969
MPI	protein_coding	ENSG00000178802.13	0.111299	4.89237	1.88159	0.170153	0.999969
GPR39	protein_coding	ENSG00000183840.5	0.195532	1.88409	1.88125	0.170192	0.999969
DEPDC1	protein_coding	ENSG00000024526.12	-0.108841	5.92222	1.8811	0.170209	0.999969
CHCHD10	protein_coding	ENSG00000250479.4	0.175094	3.11512	1.88035	0.170294	0.999969
STARD5	protein_coding	ENSG00000172345.9	-0.189991	2.51175	1.87982	0.170355	0.999969
CDV3	protein_coding	ENSG00000091527.11	-0.0899332	7.68566	1.87919	0.170427	0.999969
NTHL1	protein_coding	ENSG00000065057.3	0.14641	3.82513	1.87897	0.170452	0.999969
PDPR	protein_coding	ENSG00000090857.9	-0.0919887	6.44104	1.87861	0.170492	0.999969
KRT10	protein_coding	ENSG00000186395.6	0.149973	4.87248	1.87852	0.170502	0.999969
STARD3NL	protein_coding	ENSG00000010270.9	0.11268	4.2848	1.87841	0.170514	0.999969
FBXO5	protein_coding	ENSG00000112029.5	-0.105137	5.8145	1.87688	0.17069	0.999969
HLA-L	pseudogene	ENSG00000243753.1	-0.199791	1.81429	1.87634	0.170751	0.999969
HSD17B12	protein_coding	ENSG00000149084.7	0.133269	4.68406	1.87587	0.170804	0.999969
ESRG	sense_intronic	ENSG00000265992.1	-0.223189	1.33645	1.87466	0.170942	0.999969
HDGFP1	pseudogene	ENSG00000227183.3	-0.204614	1.85012	1.87463	0.170946	0.999969
ATG9B	protein_coding	ENSG00000181652.13	0.414323	0.241821	1.87274	0.171162	0.999969
TNFAIP8	protein_coding	ENSG00000145779.7	0.154593	3.15146	1.8725	0.17119	0.999969
SNAP23	protein_coding	ENSG00000092531.5	0.125421	4.80185	1.86996	0.171479	0.999969
GPR75	protein_coding	ENSG00000119737.5	-0.268483	0.694019	1.86965	0.171515	0.999969
CLU	protein_coding	ENSG00000120885.15	0.111931	8.75837	1.8686	0.171636	0.999969
FTH1P2	pseudogene	ENSG00000234975.5	-0.431644	-0.102399	1.86815	0.171687	0.999969
GSTM4	protein_coding	ENSG00000168765.11	0.188282	2.86955	1.86596	0.171938	0.999969
GPD1L	protein_coding	ENSG00000152642.6	0.100201	6.91956	1.86198	0.172396	0.999969
BDKRB2	protein_coding	ENSG00000168398.5	0.281792	0.92464	1.86189	0.172407	0.999969
HSPG2	protein_coding	ENSG00000142798.12	0.115879	5.20547	1.86188	0.172408	0.999969
CLDN15	protein_coding	ENSG00000106404.9	0.166018	2.63778	1.86045	0.172573	0.999969
SYTL1	protein_coding	ENSG00000142765.13	0.14231	5.09636	1.85942	0.172692	0.999969
HECA	protein_coding	ENSG00000112406.4	-0.110012	4.82837	1.85911	0.172728	0.999969
DNAJC25	protein_coding	ENSG00000059769.15	0.161463	5.12184	1.85879	0.172764	0.999969
RP11-461A8.4	sense_overlapping	ENSG00000263235.1	0.295067	0.897335	1.85872	0.172772	0.999969
RP5-1024G6.2	antisense	ENSG00000236723.1	-0.295181	0.604435	1.85841	0.172808	0.999969
PVT1	processed_transcript	ENSG00000249859.3	0.10779	5.06255	1.85786	0.172872	0.999969
SLC23A2	protein_coding	ENSG00000089057.10	-0.101844	4.69667	1.8558	0.173111	0.999969
NOL3	protein_coding	ENSG00000140939.10	0.104656	5.25183	1.85557	0.173137	0.999969
CHAC1	protein_coding	ENSG00000128965.7	0.352609	0.933153	1.85493	0.173211	0.999969
KB-1562D12.1	antisense	ENSG00000254024.1	0.324382	0.439478	1.85451	0.17326	0.999969
FAM212B	protein_coding	ENSG00000197852.8	-0.179973	4.01296	1.85403	0.173316	0.999969
DGKD	protein_coding	ENSG00000077044.5	0.108703	5.41749	1.85301	0.173434	0.999969
ANKHD1-EIF4EBP3	protein_coding	ENSG00000254996.1	-0.313854	4.71998	1.85123	0.173641	0.999969
TRIM59	protein_coding	ENSG00000213186.3	-0.104304	5.34772	1.85093	0.173675	0.999969
CAST	protein_coding	ENSG00000153113.19	0.126708	6.97887	1.84986	0.173799	0.999969
CCDC40	protein_coding	ENSG00000141519.10	0.276994	1.10759	1.84963	0.173827	0.999969
ANK1	protein_coding	ENSG00000029534.15	-0.228446	1.26554	1.84881	0.173922	0.999969
MPP2	protein_coding	ENSG00000108852.10	0.183416	2.82843	1.84807	0.174008	0.999969
ABHD3	protein_coding	ENSG00000158201.5	0.136314	3.95157	1.84724	0.174104	0.999969
PRR7	protein_coding	ENSG00000131188.7	0.247483	3.57746	1.84679	0.174157	0.999969
SAMD1	protein_coding	ENSG00000141858.7	0.0988493	5.63118	1.84534	0.174327	0.999969
TRANK1	protein_coding	ENSG00000168016.9	-0.205651	2.76412	1.84511	0.174353	0.999969
DNAJA1	protein_coding	ENSG00000086061.11	0.110282	8.21964	1.8435	0.174541	0.999969
TOB2	protein_coding	ENSG00000183864.4	-0.0921734	6.23263	1.84302	0.174597	0.999969
CTD-2587M2.1	lincRNA	ENSG00000249476.1	-0.43902	-0.185373	1.8406	0.174881	0.999969
TVP23C-CDRT4	protein_coding	ENSG00000259024.2	-0.188583	2.41545	1.84	0.174951	0.999969
SCARA3	protein_coding	ENSG00000168077.9	0.103029	4.58613	1.83962	0.174995	0.999969
CKAP2L	protein_coding	ENSG00000169607.8	-0.112542	5.22216	1.83864	0.175111	0.999969
AC005255.3	pseudogene	ENSG00000256210.2	-0.334596	1.13254	1.83793	0.175193	0.999969
GPM6B	protein_coding	ENSG00000046653.10	0.266304	1.56454	1.83788	0.1752	0.999969
RP11-34P1.2	pseudogene	ENSG00000254373.1	-1.00867	0.672998	1.83727	0.175271	0.999969
NOVA1	protein_coding	ENSG00000139910.15	-0.189719	3.07713	1.83523	0.175512	0.999969
CTD-2311B13.6	pseudogene	ENSG00000257608.1	-0.381581	1.08053	1.83484	0.175557	0.999969
SLC1A5	protein_coding	ENSG00000105281.8	0.0945001	8.3542	1.8332	0.17575	0.999969
PLSCR1	protein_coding	ENSG00000188313.8	0.109235	4.58198	1.83262	0.175819	0.999969
ZBTB39	protein_coding	ENSG00000166860.2	-0.122434	4.14202	1.83174	0.175922	0.999969
UNK	protein_coding	ENSG00000132478.5	-0.0860646	6.09513	1.83116	0.17599	0.999969
ATXN7L1	protein_coding	ENSG00000146776.10	-0.141461	3.85009	1.82918	0.176224	0.999969
C5orf38	protein_coding	ENSG00000186493.7	0.148836	3.41379	1.82885	0.176263	0.999969
SNX18	protein_coding	ENSG00000178996.8	0.13318	4.04188	1.82833	0.176325	0.999969
ACKR6	protein_coding	ENSG00000091622.11	-0.270006	2.33338	1.82683	0.176503	0.999969
DDX11-AS1	antisense	ENSG00000245614.2	-0.210831	1.64855	1.82673	0.176514	0.999969
GMDS	protein_coding	ENSG00000112699.6	0.10286	4.92383	1.824	0.176838	0.999969
BZW1	protein_coding	ENSG00000082153.13	0.114606	9.21602	1.82313	0.176941	0.999969
SYDE1	protein_coding	ENSG00000105137.8	0.24169	0.943783	1.82304	0.176951	0.999969
EVPLL	protein_coding	ENSG00000214860.4	0.280926	1.03202	1.82289	0.176969	0.999969
PLP2	protein_coding	ENSG00000102007.6	-0.0870986	6.35574	1.8228	0.176981	0.999969
MYL5	protein_coding	ENSG00000215375.2	0.202946	2.64389	1.82212	0.177061	0.999969
HIST1H4E	protein_coding	ENSG00000198518.5	0.363859	-0.112745	1.82095	0.1772	0.999969
MAOA	protein_coding	ENSG00000189221.5	0.199345	2.22412	1.81908	0.177423	0.999969
C6orf48	protein_coding	ENSG00000204387.8	-0.0924621	6.80512	1.81907	0.177423	0.999969
TSPAN3	protein_coding	ENSG00000140391.10	-0.116603	5.59056	1.81904	0.177427	0.999969
PLXDC2	protein_coding	ENSG00000120594.11	-0.100049	4.64653	1.81881	0.177455	0.999969
GLA	protein_coding	ENSG00000102393.4	0.103686	6.3569	1.81823	0.177524	0.999969
CAPS2	protein_coding	ENSG00000180881.15	-0.249703	1.8256	1.81751	0.17761	0.999969
SEC14L1P1	pseudogene	ENSG00000213693.4	0.342895	0.00471179	1.81732	0.177633	0.999969
SPATA6L	protein_coding	ENSG00000106686.12	0.401616	-0.18482	1.81647	0.177735	0.999969
CEP192	protein_coding	ENSG00000101639.13	-0.0929218	5.91305	1.81527	0.177877	0.999969
HCAR1	protein_coding	ENSG00000196917.4	0.21528	2.63267	1.81223	0.178241	0.999969
BARX2	protein_coding	ENSG00000043039.5	-0.159487	3.01416	1.81208	0.178258	0.999969
DCST1	protein_coding	ENSG00000163357.6	-0.387957	0.0141791	1.81044	0.178455	0.999969
DOK3	protein_coding	ENSG00000146094.9	0.183437	2.21693	1.80988	0.178523	0.999969
CNPY2	protein_coding	ENSG00000257727.1	0.0935601	5.84011	1.80966	0.178549	0.999969
SNUPN	protein_coding	ENSG00000169371.9	0.200812	2.54445	1.80892	0.178637	0.999969
MARCKS	protein_coding	ENSG00000155130.5	0.11521	5.98385	1.80801	0.178748	0.999969
LA16c-83F12.6	lincRNA	ENSG00000225255.2	-0.358749	0.233338	1.80738	0.178822	0.999969
PARD3B	protein_coding	ENSG00000116117.13	-0.16686	2.75767	1.80689	0.178882	0.999969
HS6ST3	protein_coding	ENSG00000185352.7	0.195005	2.14634	1.80647	0.178932	0.999969
ATF5	protein_coding	ENSG00000169136.4	-0.0887754	5.8272	1.80572	0.179023	0.999969
SPOCK2	protein_coding	ENSG00000107742.8	0.306685	0.677727	1.80518	0.179087	0.999969
OLA1P3	pseudogene	ENSG00000257966.1	0.282797	1.18643	1.80502	0.179107	0.999969
AIMP2	protein_coding	ENSG00000106305.5	0.122609	5.36792	1.80476	0.179138	0.999969
ORAI2	protein_coding	ENSG00000160991.10	0.0941409	5.45394	1.80459	0.179159	0.999969
WDR77	protein_coding	ENSG00000116455.9	0.106341	5.70195	1.80433	0.17919	0.999969
RNF43	protein_coding	ENSG00000108375.8	-0.107564	5.8472	1.80301	0.179349	0.999969
MIR22HG	lincRNA	ENSG00000186594.7	0.171907	3.5632	1.80235	0.179429	0.999969
NCKAP5	protein_coding	ENSG00000176771.11	-0.158882	4.42609	1.80203	0.179467	0.999969
AC093838.7	lincRNA	ENSG00000224559.2	-0.195189	4.91442	1.80126	0.17956	0.999969
KNTC1	protein_coding	ENSG00000184445.7	-0.0998864	7.2682	1.79991	0.179724	0.999969
HIST1H2BJ	protein_coding	ENSG00000124635.7	-0.182315	2.79954	1.7973	0.180039	0.999969
SLC22A18	protein_coding	ENSG00000110628.9	0.162383	3.57446	1.79544	0.180265	0.999969
RASA3	protein_coding	ENSG00000185989.9	0.132747	3.96511	1.7953	0.180282	0.999969
RECQL	protein_coding	ENSG00000004700.11	-0.0954293	5.66832	1.79524	0.180289	0.999969
B3GALT5	protein_coding	ENSG00000183778.12	-0.361459	0.313257	1.79437	0.180395	0.999969
TMEM194A	protein_coding	ENSG00000166881.5	-0.0919642	6.31394	1.7943	0.180403	0.999969
CLDN7	protein_coding	ENSG00000181885.14	0.0983499	6.42667	1.79372	0.180473	0.999969
CRYBG3	protein_coding	ENSG00000080200.5	-0.180196	2.59968	1.79226	0.180651	0.999969
TTF2	protein_coding	ENSG00000116830.6	-0.0873412	7.24486	1.79208	0.180673	0.999969
HECTD3	protein_coding	ENSG00000126107.10	0.0963451	4.92627	1.7909	0.180816	0.999969
TMEM67	protein_coding	ENSG00000164953.11	-0.134291	3.80487	1.78962	0.180972	0.999969
PNKD	protein_coding	ENSG00000127838.9	0.0932742	6.22721	1.7895	0.180987	0.999969
RAB40B	protein_coding	ENSG00000141542.6	-0.155354	3.41301	1.78934	0.181006	0.999969
AC093673.5	antisense	ENSG00000232533.1	0.254656	1.06464	1.78898	0.18105	0.999969
RP11-480I12.7	lincRNA	ENSG00000234996.3	-0.232105	1.54835	1.78882	0.18107	0.999969
CDCA2	protein_coding	ENSG00000184661.9	-0.10825	5.83295	1.78719	0.181269	0.999969
NES	protein_coding	ENSG00000132688.10	0.156113	3.94211	1.78648	0.181355	0.999969
BASP1	protein_coding	ENSG00000176788.7	0.141846	7.35616	1.78593	0.181423	0.999969
RP11-255J3.2	pseudogene	ENSG00000236496.2	0.230015	1.31451	1.78566	0.181456	0.999969
SMIM5	protein_coding	ENSG00000204323.5	0.203326	2.17329	1.78549	0.181477	0.999969
MCC	protein_coding	ENSG00000171444.13	0.147128	3.97341	1.78547	0.181479	0.999969
CBWD5	protein_coding	ENSG00000147996.12	-0.0979903	4.95758	1.78505	0.18153	0.999969
ZNF367	protein_coding	ENSG00000165244.6	-0.119414	5.73283	1.78395	0.181665	0.999969
APRT	protein_coding	ENSG00000198931.6	0.0956494	7.43629	1.78256	0.181835	0.999969
SH2D3A	protein_coding	ENSG00000125731.8	0.145624	3.54483	1.78123	0.181999	0.999969
PCYT2	protein_coding	ENSG00000185813.6	0.0902994	5.54831	1.78091	0.182038	0.999969
HDAC3	protein_coding	ENSG00000171720.4	-0.0857894	5.71332	1.78055	0.182082	0.999969
MID1IP1	protein_coding	ENSG00000165175.11	0.117552	4.76059	1.78019	0.182126	0.999969
MT-TF	Mt_tRNA	ENSG00000210049.1	-0.396844	0.407559	1.77949	0.182212	0.999969
TAF1	protein_coding	ENSG00000147133.10	-0.0909228	6.51468	1.77889	0.182285	0.999969
GCSH	protein_coding	ENSG00000140905.5	0.131924	6.05418	1.77807	0.182387	0.999969
CELF5	protein_coding	ENSG00000161082.8	-0.264856	0.758198	1.77775	0.182426	0.999969
WDR41	protein_coding	ENSG00000164253.8	-0.0952055	5.06498	1.77754	0.182452	0.999969
POMGNT1	protein_coding	ENSG00000085998.9	0.0882846	5.47296	1.77709	0.182508	0.999969
SHROOM1	protein_coding	ENSG00000164403.10	0.155648	2.94273	1.77594	0.182649	0.999969
MT-ATP8	protein_coding	ENSG00000228253.1	-0.104368	10.452	1.77562	0.182689	0.999969
LSM12P1	pseudogene	ENSG00000232024.2	-0.299076	2.24039	1.77556	0.182696	0.999969
FOXI1	protein_coding	ENSG00000168269.7	0.474451	0.162598	1.77388	0.182903	0.999969
USP18	protein_coding	ENSG00000184979.9	-0.158658	2.97564	1.77369	0.182925	0.999969
HN1	protein_coding	ENSG00000189159.11	0.109498	7.32853	1.77323	0.182982	0.999969
SVIP	protein_coding	ENSG00000198168.4	-0.119769	5.20912	1.7719	0.183147	0.999969
UFSP1	protein_coding	ENSG00000176125.3	0.195818	2.30257	1.76946	0.183448	0.999969
AAMDC	protein_coding	ENSG00000087884.10	-0.144236	3.48697	1.76931	0.183468	0.999969
CHD6	protein_coding	ENSG00000124177.10	-0.110129	7.9955	1.7681	0.183617	0.999969
AC008443.1	protein_coding	ENSG00000268397.1	-0.221758	2.60983	1.76699	0.183755	0.999969
SLC25A20	protein_coding	ENSG00000178537.5	0.162618	2.93203	1.76432	0.184087	0.999969
C1orf86	protein_coding	ENSG00000162585.12	0.12704	4.12174	1.76401	0.184125	0.999969
CCNYL1	protein_coding	ENSG00000163249.5	0.148325	5.13064	1.76378	0.184154	0.999969
GLDN	protein_coding	ENSG00000186417.9	0.164608	3.16083	1.76051	0.184561	0.999969
LCORL	protein_coding	ENSG00000178177.9	-0.133746	3.95766	1.7589	0.184761	0.999969
LINC00885	lincRNA	ENSG00000224652.1	0.452157	-0.344241	1.7588	0.184774	0.999969
SREK1IP1	protein_coding	ENSG00000153006.10	-0.143123	3.88945	1.75874	0.184782	0.999969
NIPA2	protein_coding	ENSG00000140157.10	0.0924372	6.16885	1.75843	0.18482	0.999969
TICAM1	protein_coding	ENSG00000127666.8	0.181796	2.16485	1.75751	0.184935	0.999969
FLYWCH2	protein_coding	ENSG00000162076.8	0.113548	4.86871	1.75718	0.184977	0.999969
TAF1B	protein_coding	ENSG00000115750.12	-0.109851	4.93702	1.7544	0.185325	0.999969
RP11-308D16.4	processed_transcript	ENSG00000234062.3	-0.240958	1.88382	1.75276	0.18553	0.999969
AURKB	protein_coding	ENSG00000178999.8	-0.10393	6.08692	1.74988	0.185891	0.999969
RPL13P5	pseudogene	ENSG00000240370.2	0.225964	1.41859	1.74725	0.186223	0.999969
SHQ1	protein_coding	ENSG00000144736.9	0.105238	4.68951	1.74672	0.18629	0.999969
KDM4A-AS1	antisense	ENSG00000236200.1	0.255362	1.40199	1.74616	0.18636	0.999969
NAA10	protein_coding	ENSG00000102030.11	0.0938117	6.49512	1.74513	0.18649	0.999969
ESPL1	protein_coding	ENSG00000135476.7	-0.0934636	6.88105	1.74418	0.18661	0.999969
WDR1	protein_coding	ENSG00000071127.12	0.101306	8.18423	1.74338	0.186712	0.999969
LDB1	protein_coding	ENSG00000198728.6	-0.11518	5.4812	1.74271	0.186796	0.999969
NRARP	protein_coding	ENSG00000198435.2	-0.105344	5.23889	1.74267	0.186801	0.999969
SDAD1	protein_coding	ENSG00000198301.7	0.0933044	5.74613	1.74186	0.186904	0.999969
ACADVL	protein_coding	ENSG00000072778.15	0.105728	7.71578	1.7391	0.187253	0.999969
DBN1	protein_coding	ENSG00000113758.9	0.113324	5.87633	1.73869	0.187305	0.999969
UBE2F-SCLY	protein_coding	ENSG00000258984.1	1.70542	0.0816375	1.73728	0.187484	0.999969
RCBTB1	protein_coding	ENSG00000136144.7	0.106854	4.64656	1.73708	0.187509	0.999969
SAMD4A	protein_coding	ENSG00000020577.9	0.169183	3.6803	1.73427	0.187867	0.999969
KLHDC7A	protein_coding	ENSG00000179023.7	0.288396	0.891012	1.73393	0.18791	0.999969
PPP1R3D	protein_coding	ENSG00000132825.5	-0.0937679	5.49461	1.73386	0.187919	0.999969
SHISA5	protein_coding	ENSG00000164054.11	0.0940855	6.43154	1.73338	0.18798	0.999969
RILP	protein_coding	ENSG00000167705.7	0.285388	1.03703	1.73273	0.188062	0.999969
AL109763.2	processed_transcript	ENSG00000224141.1	-0.386593	0.0308513	1.73261	0.188078	0.999969
FADS2	protein_coding	ENSG00000134824.9	0.1323	3.87444	1.73254	0.188087	0.999969
CYTH3	protein_coding	ENSG00000008256.11	-0.109295	4.37918	1.73123	0.188254	0.999969
MKNK1	protein_coding	ENSG00000079277.15	-0.0996158	4.75811	1.73079	0.18831	0.999969
WNK2	protein_coding	ENSG00000165238.12	0.11557	4.54755	1.72988	0.188426	0.999969
ALG13	protein_coding	ENSG00000101901.6	0.096979	5.63939	1.72869	0.188579	0.999969
MAP3K14	processed_transcript	ENSG00000006062.9	0.152496	3.66871	1.72832	0.188626	0.999969
MSANTD1	protein_coding	ENSG00000188981.6	0.36279	0.0556566	1.72779	0.188694	0.999969
TOR4A	protein_coding	ENSG00000198113.2	0.18267	2.32831	1.72739	0.188745	0.999969
LINC00365	lincRNA	ENSG00000224511.1	0.391692	-0.448855	1.72222	0.189407	0.999969
ATP6V0A4	protein_coding	ENSG00000105929.11	0.267078	1.10135	1.72081	0.189589	0.999969
KCTD21	protein_coding	ENSG00000188997.3	0.111	4.44671	1.7188	0.189848	0.999969
OSGIN1	protein_coding	ENSG00000140961.8	0.130965	3.99393	1.71864	0.189868	0.999969
MSRB1	protein_coding	ENSG00000198736.7	0.108557	5.56399	1.7184	0.1899	0.999969
AKR1C2	protein_coding	ENSG00000151632.12	0.120908	5.73035	1.71835	0.189906	0.999969
VWA1	protein_coding	ENSG00000179403.10	0.127428	4.59786	1.71782	0.189973	0.999969
TALDO1	protein_coding	ENSG00000177156.6	0.0896875	7.00804	1.71719	0.190055	0.999969
SLC6A9	protein_coding	ENSG00000196517.7	0.148501	3.34624	1.71672	0.190116	0.999969
ERCC6-PGBD3	protein_coding	ENSG00000258838.1	-0.213611	1.80206	1.71663	0.190128	0.999969
RRS1	protein_coding	ENSG00000179041.2	0.14807	5.66034	1.71629	0.190171	0.999969
C1orf170	protein_coding	ENSG00000187642.5	0.241758	0.998887	1.71581	0.190233	0.999969
ZNF572	protein_coding	ENSG00000180938.5	-0.158723	3.31785	1.71558	0.190262	0.999969
VWA7	protein_coding	ENSG00000204396.6	0.186754	2.27548	1.71455	0.190397	0.999969
CHRAC1	protein_coding	ENSG00000104472.5	-0.097198	5.32466	1.71441	0.190414	0.999969
NOC4L	protein_coding	ENSG00000184967.2	0.132235	3.95857	1.71432	0.190426	0.999969
RP11-321L2.2	lincRNA	ENSG00000237414.2	-0.172337	2.64912	1.71419	0.190443	0.999969
ANGPTL4	protein_coding	ENSG00000167772.7	0.208117	1.88211	1.71275	0.190629	0.999969
RAP1A	protein_coding	ENSG00000116473.10	-0.0872653	6.39967	1.71173	0.190762	0.999969
EFNA3	protein_coding	ENSG00000143590.9	-0.210289	3.17867	1.71135	0.19081	0.999969
NUMA1	protein_coding	ENSG00000137497.13	-0.115369	8.91913	1.71123	0.190826	0.999969
DDAH2	protein_coding	ENSG00000213722.4	-0.105134	5.92068	1.71123	0.190826	0.999969
KAT6A	protein_coding	ENSG00000083168.5	-0.0877817	6.01266	1.70891	0.191126	0.999969
R3HDM2	protein_coding	ENSG00000179912.15	-0.108219	6.09279	1.70864	0.191162	0.999969
NEAT1	lincRNA	ENSG00000245532.4	0.142073	8.61275	1.7085	0.19118	0.999969
RP11-397E7.1	pseudogene	ENSG00000243312.3	-0.191243	2.01707	1.70844	0.191188	0.999969
SLC39A10	protein_coding	ENSG00000196950.9	0.129215	4.42075	1.70694	0.191383	0.999969
EPPK1	protein_coding	ENSG00000227184.3	0.116743	6.9344	1.70668	0.191417	0.999969
DANCR	processed_transcript	ENSG00000226950.2	0.103774	5.37676	1.70582	0.191528	0.999969
STARD4-AS1	antisense	ENSG00000246859.2	-0.266593	1.03369	1.70491	0.191648	0.999969
GAB2	protein_coding	ENSG00000033327.8	-0.0996186	5.19843	1.7048	0.191662	0.999969
MTERFD3	protein_coding	ENSG00000120832.5	-0.111039	4.14391	1.70394	0.191774	0.999969
RAPGEF4	protein_coding	ENSG00000091428.13	-0.34369	0.0219638	1.70381	0.19179	0.999969
BCL2	protein_coding	ENSG00000171791.10	-0.196562	1.63413	1.7035	0.191831	0.999969
PNRC2	protein_coding	ENSG00000189266.7	-0.0824409	6.86408	1.70057	0.192214	0.999969
ERMP1	protein_coding	ENSG00000099219.9	0.110215	7.73485	1.6984	0.192497	0.999969
PCDHGB4	protein_coding	ENSG00000253953.1	-0.124827	3.86286	1.69773	0.192585	0.999969
HOOK2	protein_coding	ENSG00000095066.7	0.105498	6.42527	1.69644	0.192754	0.999969
TEF	protein_coding	ENSG00000167074.10	-0.131674	4.58482	1.69644	0.192755	0.999969
GABPB2	protein_coding	ENSG00000143458.7	-0.0920562	5.67056	1.69634	0.192768	0.999969
ELFN2	protein_coding	ENSG00000166897.9	0.26079	0.570077	1.69596	0.192817	0.999969
SLC7A2	protein_coding	ENSG00000003989.12	-0.0969834	9.31126	1.69495	0.19295	0.999969
CCNJ	protein_coding	ENSG00000107443.11	0.1341	4.2266	1.69447	0.193013	0.999969
RBL1	protein_coding	ENSG00000080839.7	-0.0956869	5.17292	1.69446	0.193015	0.999969
HMGA1	protein_coding	ENSG00000137309.15	0.105129	6.63227	1.69435	0.193029	0.999969
WDR62	protein_coding	ENSG00000075702.11	-0.0962812	6.0473	1.69367	0.193118	0.999969
FBXO41	protein_coding	ENSG00000163013.7	-0.107272	4.33159	1.69253	0.193268	0.999969
WNT2B	protein_coding	ENSG00000134245.12	-0.271262	0.684815	1.6925	0.193272	0.999969
FAM98A	protein_coding	ENSG00000119812.14	0.100425	6.067	1.69195	0.193344	0.999969
MGAT4A	protein_coding	ENSG00000071073.7	0.117604	5.6258	1.69163	0.193386	0.999969
GPER	protein_coding	ENSG00000164850.10	-0.266855	4.05715	1.69079	0.193496	0.999969
PCDH19	protein_coding	ENSG00000165194.10	-0.333262	0.873083	1.68896	0.193738	0.999969
BMP5	protein_coding	ENSG00000112175.6	-0.211595	5.54348	1.68833	0.193822	0.999969
IFNGR2	protein_coding	ENSG00000159128.10	0.158744	3.34541	1.68761	0.193916	0.999969
RP4-798A10.7	lincRNA	ENSG00000261135.1	-0.19353	2.48195	1.68706	0.193989	0.999969
RP1-151F17.1	antisense	ENSG00000229931.1	0.248248	1.08132	1.68689	0.194011	0.999969
PLA2G10	protein_coding	ENSG00000069764.5	0.292725	1.73492	1.68584	0.19415	0.999969
B3GNT3	protein_coding	ENSG00000179913.6	0.159095	3.12026	1.68423	0.194364	0.999969
PCDHGA4	protein_coding	ENSG00000262576.1	-0.188757	2.66149	1.68323	0.194496	0.999969
TBC1D2	protein_coding	ENSG00000095383.15	0.105998	4.65792	1.67907	0.195048	0.999969
TNFAIP3	protein_coding	ENSG00000118503.10	0.341882	0.652474	1.679	0.195057	0.999969
MT1F	protein_coding	ENSG00000198417.5	-0.312615	1.43024	1.67787	0.195208	0.999969
COASY	protein_coding	ENSG00000068120.10	0.0936052	5.47374	1.67783	0.195213	0.999969
PLBD1	protein_coding	ENSG00000121316.6	-0.137101	3.82015	1.6775	0.195257	0.999969
MYBL2	protein_coding	ENSG00000101057.11	-0.101791	7.90458	1.67708	0.195313	0.999969
XXbac-BPG181M17.6	antisense	ENSG00000263756.1	0.939046	0.880217	1.67699	0.195324	0.999969
KIF12	protein_coding	ENSG00000136883.8	0.267622	1.20636	1.67694	0.195331	0.999969
MB21D2	protein_coding	ENSG00000180611.6	0.12783	4.78293	1.67656	0.195383	0.999969
OAF	protein_coding	ENSG00000184232.4	0.199073	1.53801	1.67383	0.195746	0.999969
CARF	protein_coding	ENSG00000138380.12	-0.156535	3.46499	1.67228	0.195954	0.999969
COLGALT1	protein_coding	ENSG00000130309.6	0.101828	5.5333	1.67202	0.195989	0.999969
SENP7	protein_coding	ENSG00000138468.11	-0.107987	4.64739	1.6709	0.196138	0.999969
METTL12	protein_coding	ENSG00000214756.3	0.160643	2.6477	1.67065	0.196171	0.999969
NR2F6	protein_coding	ENSG00000160113.5	0.195339	5.62002	1.67018	0.196234	0.999969
RP11-473M20.16	lincRNA	ENSG00000261889.1	0.319748	-0.00411084	1.66857	0.19645	0.999969
SEMA6A	protein_coding	ENSG00000092421.12	-0.188319	3.23241	1.66755	0.196586	0.999969
GADD45A	protein_coding	ENSG00000116717.7	0.185398	3.03952	1.66738	0.19661	0.999969
GALE	protein_coding	ENSG00000117308.10	0.125467	4.67706	1.66732	0.196618	0.999969
C16orf71	protein_coding	ENSG00000166246.9	0.367123	0.0391423	1.66655	0.196721	0.999969
FOXP4	protein_coding	ENSG00000137166.10	0.0936807	5.85062	1.66516	0.196908	0.999969
PTPMT1	protein_coding	ENSG00000110536.9	0.0874401	6.15029	1.66491	0.196941	0.999969
C2orf15	protein_coding	ENSG00000241962.4	-0.0859955	6.16602	1.66472	0.196967	0.999969
C14orf132	protein_coding	ENSG00000227051.4	-0.112084	4.96702	1.66354	0.197126	0.999969
IFRG15	protein_coding	ENSG00000258664.1	0.264783	0.633111	1.66138	0.197417	0.999969
LCTL	protein_coding	ENSG00000188501.7	0.372498	0.248905	1.66096	0.197474	0.999969
MED30	protein_coding	ENSG00000164758.3	-0.142408	3.10063	1.66075	0.197502	0.999969
APIP	protein_coding	ENSG00000149089.8	-0.120599	4.33553	1.66069	0.19751	0.999969
SFMBT2	protein_coding	ENSG00000198879.7	0.139459	3.77274	1.66061	0.197521	0.999969
ZNF750	protein_coding	ENSG00000141579.6	0.268132	1.26493	1.65986	0.197622	0.999969
IGHE	IG_C_gene	ENSG00000211891.4	0.290347	1.46594	1.65956	0.197662	0.999969
MRPS34	protein_coding	ENSG00000074071.9	0.0957989	6.77811	1.65798	0.197877	0.999969
AOX1	protein_coding	ENSG00000138356.9	0.245176	2.46124	1.65716	0.197987	0.999969
TP53BP2	protein_coding	ENSG00000143514.12	-0.0932098	4.8281	1.65713	0.197991	0.999969
RNF144B	protein_coding	ENSG00000137393.8	0.182424	2.52172	1.65644	0.198085	0.999969
ZNF322	protein_coding	ENSG00000181315.6	-0.116592	4.60461	1.65613	0.198126	0.999969
NRL	protein_coding	ENSG00000129535.8	0.316928	0.289818	1.65602	0.198142	0.999969
ZNF318	protein_coding	ENSG00000171467.11	-0.0902456	5.8105	1.65593	0.198154	0.999969
IL13RA1	protein_coding	ENSG00000131724.6	0.0919657	6.80717	1.65563	0.198194	0.999969
RP11-427H3.1	lincRNA	ENSG00000271954.1	0.143105	3.14397	1.65547	0.198216	0.999969
POLRMT	protein_coding	ENSG00000099821.9	0.100091	5.23217	1.6548	0.198307	0.999969
KIF18A	protein_coding	ENSG00000121621.6	-0.117185	4.96616	1.65446	0.198353	0.999969
GPR135	protein_coding	ENSG00000181619.11	0.224812	1.7196	1.6542	0.198389	0.999969
CCND1	protein_coding	ENSG00000110092.3	0.0940543	9.2934	1.65383	0.198438	0.999969
TATDN2P2	pseudogene	ENSG00000218226.1	-0.167798	2.54544	1.65332	0.198507	0.999969
IDH2	protein_coding	ENSG00000182054.5	-0.0949174	7.91121	1.65298	0.198554	0.999969
SNX10	protein_coding	ENSG00000086300.11	-0.115384	4.71898	1.65269	0.198593	0.999969
TFG	protein_coding	ENSG00000114354.8	0.0870305	6.80194	1.65107	0.198814	0.999969
RP11-498C9.2	antisense	ENSG00000262831.1	0.172042	3.5621	1.65094	0.198831	0.999969
KCNC4	protein_coding	ENSG00000116396.9	-0.288175	0.503456	1.65082	0.198847	0.999969
RP11-61A14.3	lincRNA	ENSG00000261088.1	0.188362	1.83505	1.65009	0.198947	0.999969
AC012615.1	pseudogene	ENSG00000198683.2	-0.187284	2.69199	1.64986	0.198978	0.999969
CYB5D1	protein_coding	ENSG00000182224.7	0.0927179	4.90462	1.64972	0.198997	0.999969
RP11-357C3.3	processed_transcript	ENSG00000235437.2	-0.241902	1.07787	1.64959	0.199014	0.999969
UBE2Q2P3	pseudogene	ENSG00000259429.1	0.324211	1.64181	1.64936	0.199046	0.999969
ABL1	protein_coding	ENSG00000097007.13	-0.0913632	6.65878	1.64901	0.199094	0.999969
XKR8	protein_coding	ENSG00000158156.7	0.172915	2.33013	1.6489	0.199109	0.999969
PRKD3	protein_coding	ENSG00000115825.5	-0.113463	4.01241	1.64857	0.199153	0.999969
RIMBP3	protein_coding	ENSG00000196622.6	-0.29165	1.2397	1.64675	0.199401	0.999969
TLN2	protein_coding	ENSG00000171914.10	-0.123584	3.97032	1.64629	0.199464	0.999969
STOX1	protein_coding	ENSG00000165730.10	-0.152811	2.65408	1.64591	0.199516	0.999969
FAM65C	protein_coding	ENSG00000042062.7	0.241554	1.35385	1.64517	0.199618	0.999969
CCDC68	protein_coding	ENSG00000166510.9	0.164244	3.09898	1.64455	0.199703	0.999969
LITAF	protein_coding	ENSG00000189067.8	0.0886526	6.8971	1.64449	0.19971	0.999969
KIAA1919	protein_coding	ENSG00000173214.5	0.205686	4.11236	1.64419	0.199751	0.999969
BMS1P5	pseudogene	ENSG00000204164.6	0.193293	3.22353	1.6431	0.199901	0.999969
FANCD2OS	protein_coding	ENSG00000163705.8	-0.496575	-0.235995	1.64194	0.20006	0.999969
RAB11FIP1	protein_coding	ENSG00000156675.11	-0.0810759	6.55368	1.64178	0.200082	0.999969
ASCC1	protein_coding	ENSG00000138303.13	0.0907697	5.21979	1.64147	0.200125	0.999969
FSTL3	protein_coding	ENSG00000070404.5	0.167712	4.32861	1.64102	0.200185	0.999969
PTBP2	protein_coding	ENSG00000117569.13	-0.123878	4.03938	1.64052	0.200254	0.999969
TULP3	protein_coding	ENSG00000078246.11	-0.0943165	5.00678	1.64027	0.200289	0.999969
SFXN4	protein_coding	ENSG00000183605.12	0.132028	4.2375	1.63993	0.200335	0.999969
CHRD	protein_coding	ENSG00000090539.11	0.264571	0.637388	1.63974	0.200361	0.999969
THADA	protein_coding	ENSG00000115970.14	0.0847034	6.24419	1.63914	0.200444	0.999969
TPD52	protein_coding	ENSG00000076554.11	0.102458	7.58718	1.63867	0.200508	0.999969
CHCHD6	protein_coding	ENSG00000159685.6	-0.155029	2.98758	1.6381	0.200586	0.999969
ZNF236	protein_coding	ENSG00000130856.11	-0.122019	4.1359	1.63762	0.200652	0.999969
HM13	protein_coding	ENSG00000101294.12	0.0895686	7.11558	1.63608	0.200864	0.999969
TNFRSF10A	protein_coding	ENSG00000104689.5	0.171691	3.92898	1.63527	0.200975	0.999969
RNF149	protein_coding	ENSG00000163162.4	0.116724	5.53964	1.63511	0.200997	0.999969
USP40	protein_coding	ENSG00000085982.9	0.0903099	5.49368	1.63505	0.201007	0.999969
C8orf46	protein_coding	ENSG00000169085.7	-0.370939	0.365847	1.63488	0.20103	0.999969
GALNT7	protein_coding	ENSG00000109586.7	0.092525	6.2948	1.63457	0.201072	0.999969
NPIPA2	protein_coding	ENSG00000254852.4	2.28734	-0.811179	1.634	0.201151	0.999969
SARM1	protein_coding	ENSG00000004139.9	0.165189	3.03491	1.63352	0.201217	0.999969
GFM2	protein_coding	ENSG00000164347.13	0.0895817	5.43589	1.63192	0.201438	0.999969
DAPK3	protein_coding	ENSG00000167657.7	0.12438	4.69462	1.63124	0.201531	0.999969
QPRT	protein_coding	ENSG00000103485.12	0.11615	5.46699	1.63109	0.201553	0.999969
ZNF235	protein_coding	ENSG00000159917.10	-0.148259	2.81615	1.62888	0.201857	0.999969
PCNA	protein_coding	ENSG00000132646.6	-0.106065	7.71672	1.62858	0.201899	0.999969
IL17RB	protein_coding	ENSG00000056736.5	-0.15705	3.15726	1.62727	0.202081	0.999969
AC098614.2	pseudogene	ENSG00000213846.3	0.294347	0.281439	1.62719	0.202092	0.999969
ALS2CL	protein_coding	ENSG00000178038.12	0.190058	3.35693	1.62492	0.202407	0.999969
PABPC4	protein_coding	ENSG00000090621.9	0.0811235	7.01775	1.62421	0.202506	0.999969
ALDH3A1	protein_coding	ENSG00000108602.13	0.365816	0.526758	1.62393	0.202545	0.999969
SHH	protein_coding	ENSG00000164690.3	-0.220454	5.51732	1.62378	0.202565	0.999969
BPHL	protein_coding	ENSG00000137274.8	-0.118793	3.95238	1.62303	0.20267	0.999969
LAMP3	protein_coding	ENSG00000078081.3	-0.400224	-0.0477812	1.62258	0.202733	0.999969
LINC00106	lincRNA	ENSG00000236871.2	0.37848	-0.0730778	1.62085	0.202974	0.999969
LRRFIP1P1	pseudogene	ENSG00000240429.1	-0.171273	3.01624	1.62077	0.202985	0.999969
ITPRIP	protein_coding	ENSG00000148841.11	0.145892	3.0125	1.62001	0.20309	0.999969
SLC4A2	protein_coding	ENSG00000164889.8	0.09681	7.03084	1.61908	0.20322	0.999969
MRPL35	protein_coding	ENSG00000132313.10	0.0966063	5.81833	1.61749	0.203442	0.999969
PEX13	protein_coding	ENSG00000162928.7	0.0806181	5.41654	1.61749	0.203442	0.999969
RAB11FIP3	protein_coding	ENSG00000090565.11	-0.0989235	5.96279	1.61625	0.203616	0.999969
SESN3	protein_coding	ENSG00000149212.6	-0.15994	3.95845	1.61545	0.203727	0.999969
DUSP2	protein_coding	ENSG00000158050.4	0.235264	1.0485	1.6148	0.203819	0.999969
HMGXB4	protein_coding	ENSG00000100281.9	-0.0834301	5.17143	1.61294	0.204079	0.999969
MYZAP	protein_coding	ENSG00000263155.1	-0.457695	1.08047	1.61185	0.204232	0.999969
ZNF699	protein_coding	ENSG00000196110.3	-0.276159	0.375146	1.60966	0.20454	0.999969
RP11-427H3.2	sense_intronic	ENSG00000188971.3	0.14394	3.64982	1.608	0.204773	0.999969
TP53INP2	protein_coding	ENSG00000078804.8	0.17291	2.72157	1.60765	0.204822	0.999969
CDC7	protein_coding	ENSG00000097046.8	-0.110007	4.56501	1.60739	0.20486	0.999969
AC009264.1	antisense	ENSG00000234352.4	0.259861	0.577986	1.60504	0.20519	0.999969
RPF2	protein_coding	ENSG00000197498.8	0.133097	5.59835	1.60446	0.205272	0.999969
RP4-635E18.7	antisense	ENSG00000226849.1	0.624724	-0.293743	1.60159	0.205678	0.999969
CCDC77	protein_coding	ENSG00000120647.5	-0.152871	3.29337	1.60147	0.205695	0.999969
EZH1	protein_coding	ENSG00000108799.8	-0.0969856	4.67249	1.6012	0.205733	0.999969
ANKRD29	protein_coding	ENSG00000154065.11	0.35522	0.350635	1.60109	0.205749	0.999969
PFKP	protein_coding	ENSG00000067057.11	0.0970357	7.99826	1.60034	0.205854	0.999969
LMTK3	protein_coding	ENSG00000142235.4	0.179063	2.55033	1.59946	0.205979	0.999969
TNFRSF10B	protein_coding	ENSG00000120889.8	0.0991529	5.84998	1.59917	0.206021	0.999969
PCSK1N	protein_coding	ENSG00000102109.6	0.303198	3.81969	1.59694	0.206338	0.999969
SNX18P3	pseudogene	ENSG00000225345.3	0.159195	2.7203	1.59579	0.2065	0.999969
HOMEZ	protein_coding	ENSG00000215271.6	-0.0981745	4.72853	1.59433	0.206708	0.999969
TFPI	protein_coding	ENSG00000003436.10	0.139567	5.16583	1.59425	0.20672	0.999969
PHEX	protein_coding	ENSG00000102174.7	0.213257	1.04774	1.59282	0.206924	0.999969
RP11-452D2.2	pseudogene	ENSG00000234042.1	0.360113	-0.0854045	1.59258	0.206958	0.999969
MPDZ	protein_coding	ENSG00000107186.12	-0.11133	5.05368	1.59247	0.206974	0.999969
CHAF1A	protein_coding	ENSG00000167670.11	-0.0855899	5.37055	1.59229	0.206999	0.999969
LAT	protein_coding	ENSG00000213658.5	0.324078	0.438191	1.59207	0.207031	0.999969
LEPREL4	protein_coding	ENSG00000141696.8	0.105209	4.54408	1.59144	0.20712	0.999969
PLEKHG1	protein_coding	ENSG00000120278.10	0.273054	1.21245	1.59137	0.207131	0.999969
AC120194.1	protein_coding	ENSG00000213002.1	-0.187939	2.5515	1.59135	0.207133	0.999969
AC140481.7	pseudogene	ENSG00000240253.1	0.349296	0.0905015	1.59054	0.20725	0.999969
DDX56	protein_coding	ENSG00000136271.6	0.0948858	6.76831	1.59034	0.207277	0.999969
KCNS3	protein_coding	ENSG00000170745.7	-0.129643	3.4848	1.5898	0.207355	0.999969
CTSB	protein_coding	ENSG00000164733.16	0.0869481	7.13344	1.5879	0.207627	0.999969
RP11-421F16.3	antisense	ENSG00000247903.1	0.170835	3.11071	1.5875	0.207683	0.999969
EMC6	protein_coding	ENSG00000127774.6	0.108574	4.6819	1.58667	0.207802	0.999969
ABHD17A	protein_coding	ENSG00000129968.11	0.107687	4.99669	1.58574	0.207936	0.999969
LARP1B	protein_coding	ENSG00000138709.13	-0.109282	4.82053	1.58558	0.207959	0.999969
NDUFAF6	protein_coding	ENSG00000156170.8	0.100798	4.90613	1.58544	0.207979	0.999969
PLGLB1	protein_coding	ENSG00000183281.10	0.222322	1.75299	1.58528	0.208002	0.999969
SQLE	protein_coding	ENSG00000104549.7	0.099337	7.67675	1.58414	0.208165	0.999969
ZBTB34	protein_coding	ENSG00000177125.5	-0.093582	4.84157	1.5829	0.208343	0.999969
C5AR2	protein_coding	ENSG00000134830.3	-0.147723	3.39194	1.5829	0.208343	0.999969
CENPH	protein_coding	ENSG00000153044.5	-0.112872	5.16216	1.58242	0.208413	0.999969
ALG8	protein_coding	ENSG00000159063.8	0.0858542	6.13386	1.58171	0.208514	0.999969
LURAP1L	protein_coding	ENSG00000153714.5	-0.124998	4.55881	1.58119	0.208589	0.999969
TRPV1	protein_coding	ENSG00000196689.6	-0.460821	1.76178	1.58114	0.208597	0.999969
RP3-439F8.1	antisense	ENSG00000234869.1	-0.247115	0.828163	1.57852	0.208974	0.999969
DUT	protein_coding	ENSG00000128951.9	-0.11548	5.66737	1.57838	0.208994	0.999969
SDC2	protein_coding	ENSG00000169439.7	0.246291	1.26258	1.57825	0.209013	0.999969
UBE2T	protein_coding	ENSG00000077152.5	-0.0792171	6.2801	1.57785	0.20907	0.999969
ABHD14A	protein_coding	ENSG00000248487.4	-0.220322	1.53962	1.57775	0.209086	0.999969
C15orf37	protein_coding	ENSG00000259642.1	-0.21703	2.28121	1.57554	0.209404	0.999969
ENGASE	protein_coding	ENSG00000167280.12	0.112394	4.12976	1.57445	0.209562	0.999969
RAVER2	protein_coding	ENSG00000162437.10	-0.114706	4.0957	1.5735	0.2097	0.999969
ZNF322P1	pseudogene	ENSG00000188801.8	0.25785	2.03067	1.57339	0.209715	0.999969
ACSL3	protein_coding	ENSG00000123983.9	0.0931432	7.81911	1.57125	0.210025	0.999969
FAM115A	protein_coding	ENSG00000198420.5	-0.0850589	6.85332	1.57075	0.210098	0.999969
CCDC91	protein_coding	ENSG00000123106.6	0.121399	4.15059	1.57044	0.210143	0.999969
RCE1	protein_coding	ENSG00000173653.3	0.106908	4.76032	1.56976	0.210243	0.999969
BRD2	protein_coding	ENSG00000204256.8	-0.0838126	8.58587	1.56942	0.210292	0.999969
PRX	protein_coding	ENSG00000105227.10	-0.163055	2.92079	1.56901	0.210351	0.999969
DCP1B	protein_coding	ENSG00000151065.9	0.133447	3.12043	1.569	0.210352	0.999969
MLLT10	protein_coding	ENSG00000078403.12	-0.0805561	5.66632	1.56782	0.210524	0.999969
YPEL2	protein_coding	ENSG00000175155.4	-0.154056	4.51899	1.56738	0.210588	0.999969
FAM84B	protein_coding	ENSG00000168672.3	0.0860192	7.85021	1.56611	0.210773	0.999969
RPP30	protein_coding	ENSG00000148688.9	0.109466	4.75192	1.56603	0.210784	0.999969
FAM208B	protein_coding	ENSG00000108021.15	0.0914956	8.19138	1.56594	0.210798	0.999969
RALGPS1	protein_coding	ENSG00000136828.14	-0.125322	5.28953	1.56493	0.210945	0.999969
SMG6	protein_coding	ENSG00000070366.8	-0.0935364	5.45583	1.56307	0.211216	0.999969
METTL1	protein_coding	ENSG00000037897.12	0.127483	4.71726	1.56126	0.21148	0.999969
RIBC2	protein_coding	ENSG00000128408.7	-0.151014	2.7964	1.56084	0.211542	0.999969
SP140L	protein_coding	ENSG00000185404.12	-0.113297	4.3055	1.55914	0.211791	0.999969
LINC00649	antisense	ENSG00000237945.2	-0.168135	2.60189	1.55879	0.211842	0.999969
GAREML	protein_coding	ENSG00000157833.8	0.271131	0.269068	1.55811	0.211943	0.999969
GAN	protein_coding	ENSG00000127688.3	0.0974104	5.67858	1.55767	0.212007	0.999969
RBM14	protein_coding	ENSG00000239306.3	0.0883035	6.47741	1.55759	0.212018	0.999969
WIZ	protein_coding	ENSG00000011451.12	0.0802055	6.01139	1.55712	0.212088	0.999969
CTSC	protein_coding	ENSG00000109861.11	0.112645	4.23544	1.55708	0.212093	0.999969
GGA2	protein_coding	ENSG00000103365.11	-0.0842832	7.13963	1.55705	0.212098	0.999969
PCDHGB2	protein_coding	ENSG00000253910.1	-0.200447	2.35626	1.55686	0.212125	0.999969
HCN3	protein_coding	ENSG00000143630.5	-0.176572	3.57016	1.55674	0.212143	0.999969
CHFR	protein_coding	ENSG00000072609.13	0.0798329	5.70375	1.5563	0.212208	0.999969
CENPJ	protein_coding	ENSG00000151849.10	-0.0856129	5.1295	1.55629	0.212209	0.999969
SMN2	protein_coding	ENSG00000205571.8	-0.134504	5.017	1.55613	0.212233	0.999969
SSH2	protein_coding	ENSG00000141298.13	-0.0847421	5.03984	1.55543	0.212335	0.999969
AC016739.2	pseudogene	ENSG00000218175.2	-0.312752	3.94707	1.55478	0.212431	0.999969
RAET1K	pseudogene	ENSG00000218358.2	0.334486	0.311678	1.55446	0.212478	0.999969
RP11-131J3.1	lincRNA	ENSG00000224698.1	0.243203	0.698486	1.55355	0.212613	0.999969
FBXO21	protein_coding	ENSG00000135108.10	-0.0750381	6.77716	1.5532	0.212664	0.999969
RP11-483I13.2	lincRNA	ENSG00000238122.1	0.243209	0.698486	1.55305	0.212685	0.999969
HSD17B7	protein_coding	ENSG00000132196.8	0.126205	3.55663	1.55266	0.212744	0.999969
CCNE2	protein_coding	ENSG00000175305.12	-0.106281	5.96578	1.55151	0.212913	0.999969
LY6G5C	protein_coding	ENSG00000204428.8	0.196627	1.8218	1.54802	0.213428	0.999969
ZNF799	protein_coding	ENSG00000196466.6	-0.130013	3.61068	1.54711	0.213562	0.999969
RP11-568K15.1	pseudogene	ENSG00000242193.4	-0.225355	1.24568	1.54651	0.213652	0.999969
LMLN	protein_coding	ENSG00000185621.7	0.105783	4.30408	1.54507	0.213865	0.999969
KMT2E	protein_coding	ENSG00000005483.15	-0.0857403	6.59082	1.54473	0.213915	0.999969
FXYD3	protein_coding	ENSG00000089356.12	0.0874707	7.69588	1.54291	0.214185	0.999969
RP11-259K5.2	antisense	ENSG00000270194.1	-0.420329	0.733606	1.54198	0.214323	0.999969
ATP11B	protein_coding	ENSG00000058063.11	-0.0875098	6.37793	1.54042	0.214555	0.999969
SLC35E3	protein_coding	ENSG00000175782.8	-0.0922708	4.67362	1.53958	0.21468	0.999969
AL359091.2	protein_coding	ENSG00000268211.1	0.422492	-0.256981	1.53814	0.214895	0.999969
PBK	protein_coding	ENSG00000168078.5	-0.109618	6.38236	1.53728	0.215023	0.999969
RP4-706A16.3	pseudogene	ENSG00000226084.4	-0.422727	0.133943	1.53715	0.215042	0.999969
SKIV2L	protein_coding	ENSG00000204351.7	0.0922007	5.84513	1.53706	0.215056	0.999969
DLL4	protein_coding	ENSG00000128917.5	0.331761	0.0723643	1.53621	0.215183	0.999969
SH3BGRL2	protein_coding	ENSG00000198478.6	0.0920852	4.78527	1.53585	0.215236	0.999969
SLC27A1	protein_coding	ENSG00000130304.12	-0.178427	2.97541	1.53572	0.215256	0.999969
AKT1S1	protein_coding	ENSG00000204673.6	0.0810267	6.3396	1.53503	0.215358	0.999969
SGCB	protein_coding	ENSG00000163069.8	-0.108473	4.19268	1.53445	0.215446	0.999969
HYPK	protein_coding	ENSG00000242028.1	0.143646	3.80823	1.53317	0.215638	0.999969
GLUD2	protein_coding	ENSG00000182890.3	0.184949	1.88882	1.53278	0.215696	0.999969
ZNF345	protein_coding	ENSG00000251247.5	-0.213131	1.86172	1.53202	0.21581	0.999969
DNAJA3	protein_coding	ENSG00000103423.9	0.085476	6.73696	1.53146	0.215893	0.999969
RP11-350J20.5	antisense	ENSG00000231760.2	0.290924	0.137446	1.53115	0.21594	0.999969
PITX1	protein_coding	ENSG00000069011.11	0.158715	3.29835	1.5299	0.216128	0.999969
TRIP6	protein_coding	ENSG00000087077.7	0.0812177	6.51127	1.52981	0.216141	0.999969
RP11-46C24.7	antisense	ENSG00000259877.1	-0.145393	3.41967	1.52977	0.216147	0.999969
LIMA1	protein_coding	ENSG00000050405.9	0.102964	5.53857	1.52881	0.216292	0.999969
C19orf82	protein_coding	ENSG00000267106.1	0.187657	1.70922	1.52836	0.216358	0.999969
[truncated: 13,199 more rows]
