# Supplementary material for: Ror2 Signaling and Its Relevance in Breast Cancer Progression
Source: Front Oncol. 2017 Jun 26;7:135. doi: 10.3389/fonc.2017.00135 (PMC5483589; doi:10.3389/fonc.2017.00135)
Supplement: Supplementary file 2 [file Table_2.XLS]

## Sheet: Sheet1
Symbol	Gene_type	Gene ID	logFC	logCPM	LR	PValue	FDR
ROR2	protein_coding	ENSG00000169071.10	12.9098	7.77435	3152.99	0	0
LCP1	protein_coding	ENSG00000136167.9	3.02187	4.61435	993.053	5.81191e-218	4.41647e-214
FAT1	protein_coding	ENSG00000083857.9	3.18632	4.38213	829.186	2.43536e-182	1.23376e-178
VIL1	protein_coding	ENSG00000127831.6	3.24803	4.13154	630.37	4.15356e-139	1.57815e-135
HNF4G	protein_coding	ENSG00000164749.7	5.68213	2.26345	604.291	1.95152e-133	5.93185e-130
WIPF1	protein_coding	ENSG00000115935.12	1.70769	5.76998	470.12	3.01703e-104	7.64213e-101
FAM133A	protein_coding	ENSG00000179083.5	5.30222	1.2633	360.846	1.8419e-80	3.99902e-77
S100A14	protein_coding	ENSG00000189334.4	-1.31808	7.23421	324.754	1.335e-72	2.53617e-69
RPL22L1	protein_coding	ENSG00000163584.13	1.51764	5.10926	271.774	4.65968e-61	7.86865e-58
ALCAM	protein_coding	ENSG00000170017.8	-1.26795	5.81938	242.638	1.04611e-54	1.58987e-51
COL12A1	protein_coding	ENSG00000111799.16	-2.34351	5.73251	225.304	6.30362e-51	8.70931e-48
CLYBL	protein_coding	ENSG00000125246.11	2.50125	2.11601	225.124	6.8987e-51	8.7372e-48
CA2	protein_coding	ENSG00000104267.5	-1.04195	7.93123	216.537	5.1497e-49	6.02039e-46
MUC5AC	protein_coding	ENSG00000215182.6	-2.12061	2.86603	201.197	1.14465e-45	1.2426e-42
PDE1A	protein_coding	ENSG00000115252.14	-3.69985	1.04282	188.988	5.28665e-43	5.35643e-40
DPY19L2P1	pseudogene	ENSG00000189212.8	1.06277	5.08411	176.454	2.88152e-40	2.73708e-37
TMEM26	protein_coding	ENSG00000196932.7	-1.2369	4.20145	167.095	3.18913e-38	2.85108e-35
CD44	protein_coding	ENSG00000026508.12	-0.969979	6.15031	152.512	4.89619e-35	4.13402e-32
KIAA1324	protein_coding	ENSG00000116299.12	-1.49919	5.813	149.54	2.18512e-34	1.74787e-31
C9orf152	protein_coding	ENSG00000188959.9	-2.51305	1.84052	149.009	2.85448e-34	2.16912e-31
GSTM3	protein_coding	ENSG00000134202.6	1.22517	5.58355	147.201	7.09297e-34	5.13328e-31
RIMS2	protein_coding	ENSG00000176406.16	1.7382	2.25811	145.732	1.48539e-33	1.02614e-30
SYT12	protein_coding	ENSG00000173227.9	1.14825	4.96834	143.411	4.77999e-33	3.15854e-30
ANXA9	protein_coding	ENSG00000143412.5	1.10182	6.05516	140.439	2.13462e-32	1.35175e-29
AKR1C2	protein_coding	ENSG00000151632.12	-1.05952	5.73035	133.416	7.33294e-31	4.45784e-28
ADAMTS15	protein_coding	ENSG00000166106.2	-3.22412	0.51887	130.749	2.80973e-30	1.64239e-27
MDK	protein_coding	ENSG00000110492.11	0.759536	6.54667	129.903	4.30315e-30	2.39369e-27
CALML5	protein_coding	ENSG00000178372.6	-1.14288	4.19134	129.854	4.41001e-30	2.39369e-27
GNA14	protein_coding	ENSG00000156049.6	-1.42898	3.13456	128.866	7.25516e-30	3.80221e-27
ENTPD3	protein_coding	ENSG00000168032.4	3.71649	0.144453	126.715	2.14472e-29	1.08652e-26
SLC16A1	protein_coding	ENSG00000155380.7	0.851945	5.5854	125.49	3.97532e-29	1.94893e-26
L1CAM	protein_coding	ENSG00000198910.8	1.32541	6.40642	124.984	5.12997e-29	2.43642e-26
SCUBE2	protein_coding	ENSG00000175356.8	-0.838153	5.60504	124.211	7.5757e-29	3.48895e-26
RP11-662G23.1	antisense	ENSG00000254251.1	0.859779	5.27198	123.847	9.09946e-29	4.06746e-26
ALDH3B1	protein_coding	ENSG00000006534.11	1.45954	4.67587	122.209	2.07789e-28	9.02279e-26
AMOT	protein_coding	ENSG00000126016.9	-1.19155	3.65272	121.813	2.53705e-28	1.07106e-25
CORO2A	protein_coding	ENSG00000106789.8	0.888406	5.30279	120.129	5.9284e-28	2.43513e-25
AGR2	protein_coding	ENSG00000106541.7	-0.854503	8.60287	119.169	9.61932e-28	3.84722e-25
ACTG2	protein_coding	ENSG00000163017.9	1.90947	3.12205	119.106	9.92554e-28	3.86791e-25
IGFBP5	protein_coding	ENSG00000115461.4	-2.15004	4.60399	112.719	2.48622e-26	9.4464e-24
MEGF9	protein_coding	ENSG00000106780.7	0.85481	5.38152	112.224	3.19149e-26	1.18303e-23
S100A16	protein_coding	ENSG00000188643.6	-0.699921	6.10365	111.72	4.11468e-26	1.48893e-23
HSPB8	protein_coding	ENSG00000152137.2	1.60457	3.78826	110.301	8.41772e-26	2.97518e-23
BAMBI	protein_coding	ENSG00000095739.7	1.02609	6.69598	109.462	1.28531e-25	4.43958e-23
PRG4	protein_coding	ENSG00000116690.7	-1.4215	2.67753	107.06	4.31837e-25	1.45846e-22
RASGRP1	protein_coding	ENSG00000172575.7	1.51451	5.1269	103.444	2.67912e-24	8.83001e-22
LOXL2	protein_coding	ENSG00000134013.11	1.62347	4.1423	103.406	2.73069e-24	8.83001e-22
CD59	protein_coding	ENSG00000085063.10	0.797228	7.36428	101.397	7.52889e-24	2.38384e-21
NRP1	protein_coding	ENSG00000099250.12	1.05709	6.49781	100.447	1.21625e-23	3.77236e-21
MUC1	protein_coding	ENSG00000185499.12	-1.24058	6.08277	99.7172	1.75792e-23	5.34337e-21
C6orf141	protein_coding	ENSG00000197261.7	-0.997305	5.90885	99.429	2.03322e-23	6.05899e-21
MARCH8	protein_coding	ENSG00000165406.11	1.07955	3.70621	97.9167	4.3636e-23	1.27535e-20
CEACAM5	protein_coding	ENSG00000105388.10	-1.04921	3.80193	97.2684	6.05402e-23	1.73602e-20
PCSK6	protein_coding	ENSG00000140479.12	0.794489	5.43846	97.0425	6.78556e-23	1.90976e-20
XIST	lincRNA	ENSG00000229807.5	-1.2792	7.07345	96.8841	7.35049e-23	2.03114e-20
HMCN1	protein_coding	ENSG00000143341.7	1.10683	8.88118	96.4004	9.38503e-23	2.54703e-20
TFF3	protein_coding	ENSG00000160180.14	-1.44959	3.6113	94.655	2.26637e-22	6.04285e-20
NCOA4	protein_coding	ENSG00000138293.15	0.710264	7.26255	92.8754	5.56917e-22	1.45931e-19
SLC35C1	protein_coding	ENSG00000181830.7	-0.867961	5.91998	91.203	1.29663e-21	3.34004e-19
PCDHB3	protein_coding	ENSG00000113205.2	-1.11899	3.15172	90.7083	1.66491e-21	4.21722e-19
FREM2	protein_coding	ENSG00000150893.9	0.612901	6.9409	90.6008	1.75791e-21	4.37978e-19
EPB41L4A	protein_coding	ENSG00000129595.8	-1.27788	2.70475	90.5193	1.83182e-21	4.49031e-19
CTA-392E5.1	lincRNA	ENSG00000253154.1	-1.09751	3.34818	89.3312	3.33947e-21	8.05607e-19
ABCG2	protein_coding	ENSG00000118777.6	1.60243	4.90808	89.0146	3.91919e-21	9.30686e-19
TLE1	protein_coding	ENSG00000196781.9	-0.616435	6.73021	87.8116	7.1997e-21	1.6834e-18
PKIB	protein_coding	ENSG00000135549.9	-0.738291	4.47891	87.761	7.38605e-21	1.70081e-18
ELOVL2	protein_coding	ENSG00000197977.3	-0.942844	6.08647	86.1018	1.70904e-20	3.87672e-18
MYO10	protein_coding	ENSG00000145555.10	-0.652353	5.11334	85.9826	1.81522e-20	4.05701e-18
RIN3	protein_coding	ENSG00000100599.11	1.2305	2.31111	85.6126	2.18875e-20	4.82097e-18
SLC2A1	protein_coding	ENSG00000117394.15	-0.646203	6.36189	85.3911	2.44823e-20	5.2658e-18
AFAP1L2	protein_coding	ENSG00000169129.10	1.22935	3.12594	85.3816	2.46e-20	5.2658e-18
ARHGEF37	protein_coding	ENSG00000183111.7	-1.19153	2.64481	85.2705	2.60217e-20	5.49275e-18
CYP24A1	protein_coding	ENSG00000019186.5	1.9729	1.82699	84.3168	4.21526e-20	8.74115e-18
CADM1	protein_coding	ENSG00000182985.11	0.791508	4.50371	84.2977	4.25612e-20	8.74115e-18
PON2	protein_coding	ENSG00000105854.8	0.889862	4.15812	83.826	5.40297e-20	1.09486e-17
NT5E	protein_coding	ENSG00000135318.7	1.5864	3.93748	83.4546	6.51957e-20	1.30374e-17
PCDHA6	protein_coding	ENSG00000081842.13	-1.23268	3.36557	83.3594	6.84132e-20	1.35032e-17
SLC5A12	protein_coding	ENSG00000148942.10	-3.5634	-0.460124	82.8827	8.70698e-20	1.69652e-17
BACE1	protein_coding	ENSG00000186318.12	0.6657	6.28955	82.741	9.35395e-20	1.79951e-17
TMTC1	protein_coding	ENSG00000133687.11	-1.15231	4.73515	80.7254	2.59369e-19	4.92736e-17
NAV2	protein_coding	ENSG00000166833.15	1.25536	2.57244	80.38	3.08911e-19	5.79609e-17
ITPK1	protein_coding	ENSG00000100605.12	0.796251	7.37979	80.0618	3.62877e-19	6.65897e-17
KCNJ3	protein_coding	ENSG00000162989.3	0.662301	6.32815	80.0575	3.63662e-19	6.65897e-17
TFPI	protein_coding	ENSG00000003436.10	1.00272	5.16583	79.3191	5.28476e-19	9.56164e-17
PDE5A	protein_coding	ENSG00000138735.11	0.786633	4.70386	78.3727	8.53226e-19	1.52557e-16
ABCA12	protein_coding	ENSG00000144452.10	-1.58367	5.06891	77.2402	1.5138e-18	2.6752e-16
AC104135.4	lincRNA	ENSG00000230836.1	-1.17709	3.18561	77.0695	1.65043e-18	2.88312e-16
FAM5B	protein_coding	ENSG00000198797.6	-1.39051	3.42302	76.9118	1.78766e-18	3.08737e-16
SULF1	protein_coding	ENSG00000137573.9	-0.952173	6.22789	73.3643	1.07797e-17	1.84079e-15
ANKRD24	protein_coding	ENSG00000089847.8	1.72231	1.5127	72.998	1.29779e-17	2.19154e-15
TSKU	protein_coding	ENSG00000182704.6	0.755942	6.1931	71.6864	2.52265e-17	4.2131e-15
NPNT	protein_coding	ENSG00000168743.8	0.754682	6.96255	71.2641	3.12472e-17	5.16191e-15
LAMA3	protein_coding	ENSG00000053747.11	0.752625	4.74682	70.9354	3.69107e-17	6.03192e-15
ACSS1	protein_coding	ENSG00000154930.10	-1.20632	3.12802	70.521	4.55404e-17	7.36301e-15
SLC7A5	protein_coding	ENSG00000103257.4	0.945137	7.74764	70.0068	5.90999e-17	9.45474e-15
SERPINB1	protein_coding	ENSG00000021355.8	0.573608	5.28236	69.8889	6.27405e-17	9.93261e-15
DOCK10	protein_coding	ENSG00000135905.14	-0.885838	4.63446	68.8764	1.0483e-16	1.64248e-14
NFIL3	protein_coding	ENSG00000165030.3	-0.725493	4.48063	68.7907	1.09487e-16	1.69794e-14
CLIC3	protein_coding	ENSG00000169583.12	-0.894466	4.88461	68.5041	1.26611e-16	1.94367e-14
SYCP1	protein_coding	ENSG00000198765.7	-2.71994	-0.00870778	68.4113	1.32716e-16	2.01702e-14
FAM102B	protein_coding	ENSG00000162636.11	0.642737	7.89217	68.3304	1.38271e-16	2.08063e-14
TRIM14	protein_coding	ENSG00000106785.10	0.994191	5.24053	68.1937	1.48199e-16	2.20817e-14
BASP1	protein_coding	ENSG00000176788.7	0.885468	7.35616	67.9038	1.71674e-16	2.53311e-14
PTPRN2	protein_coding	ENSG00000155093.13	-1.87054	1.01634	67.7134	1.89077e-16	2.75817e-14
AMPH	protein_coding	ENSG00000078053.12	-2.36677	0.178487	67.698	1.90556e-16	2.75817e-14
SHISA2	protein_coding	ENSG00000180730.4	1.05748	3.47957	67.668	1.93474e-16	2.77398e-14
CPE	protein_coding	ENSG00000109472.9	0.875553	3.51869	66.1638	4.14964e-16	5.89404e-14
CTSZ	protein_coding	ENSG00000101160.9	1.39444	2.60769	66.1172	4.24893e-16	5.97919e-14
RHOU	protein_coding	ENSG00000116574.4	1.0105	3.80885	65.9526	4.61889e-16	6.44018e-14
UNC13D	protein_coding	ENSG00000092929.7	0.667982	5.45396	65.3092	6.40221e-16	8.84552e-14
SHH	protein_coding	ENSG00000164690.3	-1.40723	5.51732	64.4529	9.88693e-16	1.35371e-13
DIO2	protein_coding	ENSG00000211448.7	3.71959	5.13121	64.3747	1.0287e-15	1.39591e-13
WISP2	protein_coding	ENSG00000064205.6	0.817637	5.50218	64.0327	1.22372e-15	1.64584e-13
SLCO2B1	protein_coding	ENSG00000137491.10	2.79553	-0.348852	63.6813	1.46264e-15	1.94993e-13
SH3KBP1	protein_coding	ENSG00000147010.13	0.786965	4.19002	62.8737	2.20394e-15	2.91265e-13
ZNF486	protein_coding	ENSG00000256229.3	1.06825	2.50111	62.8559	2.22399e-15	2.91381e-13
AUTS2	protein_coding	ENSG00000158321.11	1.6885	1.13035	62.6747	2.43833e-15	3.16733e-13
CRISP3	protein_coding	ENSG00000096006.7	-2.0114	0.63137	62.3046	2.94238e-15	3.78968e-13
GRIK3	protein_coding	ENSG00000163873.5	-1.50561	2.45445	62.0101	3.41708e-15	4.3641e-13
TNFRSF19	protein_coding	ENSG00000127863.11	-1.59497	1.15031	61.1998	5.15676e-15	6.53103e-13
HS6ST2	protein_coding	ENSG00000171004.12	1.17786	3.57284	60.7393	6.51565e-15	8.18388e-13
AMER2	protein_coding	ENSG00000165566.11	1.65698	0.952411	60.4978	7.36607e-15	9.17619e-13
SORCS2	protein_coding	ENSG00000184985.12	-1.58098	1.28578	60.338	7.98891e-15	9.87117e-13
RCN1	protein_coding	ENSG00000049449.4	1.18734	2.43258	60.2878	8.19554e-15	1.00448e-12
N4BP3	protein_coding	ENSG00000145911.5	0.850204	6.63958	60.0667	9.16979e-15	1.1149e-12
TRIB2	protein_coding	ENSG00000071575.7	0.730775	5.21051	60.0222	9.37915e-15	1.12585e-12
PKP1	protein_coding	ENSG00000081277.7	-1.23637	4.35152	60.0162	9.408e-15	1.12585e-12
IGSF1	protein_coding	ENSG00000147255.13	-1.12277	4.96224	59.7726	1.06474e-14	1.26421e-12
BMP1	protein_coding	ENSG00000168487.13	0.841823	4.06201	59.7488	1.07769e-14	1.26967e-12
PCDHGA2	protein_coding	ENSG00000081853.13	-1.01231	3.14124	59.5594	1.18657e-14	1.3872e-12
SFXN2	protein_coding	ENSG00000156398.7	-0.717159	5.56498	59.4225	1.27209e-14	1.47582e-12
DCLK1	protein_coding	ENSG00000133083.10	-1.07298	4.4477	59.3465	1.32216e-14	1.52229e-12
FERMT1	protein_coding	ENSG00000101311.11	1.46187	1.47762	59.2517	1.38743e-14	1.58542e-12
RERG	protein_coding	ENSG00000134533.2	-0.753327	4.31898	58.9533	1.61459e-14	1.83123e-12
DNAJA4	protein_coding	ENSG00000140403.8	-0.503939	5.77408	58.7166	1.82096e-14	2.05e-12
DUSP4	protein_coding	ENSG00000120875.4	-0.716008	6.33592	58.3722	2.16939e-14	2.4243e-12
PLXNA2	protein_coding	ENSG00000076356.6	1.13886	2.8882	58.1281	2.45589e-14	2.72443e-12
ZCCHC11	protein_coding	ENSG00000134744.9	-1.06325	2.22453	58.0481	2.55781e-14	2.81693e-12
DIRAS2	protein_coding	ENSG00000165023.5	-1.71198	1.28956	57.6715	3.09763e-14	3.38689e-12
ZG16B	protein_coding	ENSG00000162078.7	-0.718624	4.3317	57.603	3.20737e-14	3.48183e-12
HLA-C	protein_coding	ENSG00000204525.10	0.637273	5.00352	57.5816	3.24248e-14	3.49498e-12
SDC2	protein_coding	ENSG00000169439.7	-1.35226	1.26258	57.5068	3.36821e-14	3.60494e-12
ATP11C	protein_coding	ENSG00000101974.10	0.540565	5.9434	57.1841	3.96867e-14	4.21789e-12
SOX2	protein_coding	ENSG00000181449.2	-0.841025	4.61925	56.9904	4.37938e-14	4.62207e-12
PLCB4	protein_coding	ENSG00000101333.12	-0.656404	4.74048	56.7565	4.93245e-14	5.16989e-12
SYTL4	protein_coding	ENSG00000102362.11	-0.830817	4.70985	56.6375	5.24019e-14	5.45482e-12
ACKR3	protein_coding	ENSG00000144476.5	0.517384	6.58573	56.3432	6.08631e-14	6.2925e-12
PLEKHA2	protein_coding	ENSG00000169499.10	0.573743	4.62663	56.0293	7.14002e-14	7.33203e-12
BDKRB2	protein_coding	ENSG00000168398.5	1.76377	0.92464	55.9422	7.46335e-14	7.61261e-12
MYO16	protein_coding	ENSG00000041515.11	0.907834	2.56781	55.8723	7.7336e-14	7.79691e-12
IFITM10	protein_coding	ENSG00000244242.1	-0.605138	5.14898	55.869	7.74663e-14	7.79691e-12
ACAA2	protein_coding	ENSG00000167315.13	0.575509	5.32442	55.5738	9.00143e-14	9.00025e-12
PRTG	protein_coding	ENSG00000166450.8	0.817119	3.12569	55.1911	1.09361e-13	1.08631e-11
AC104135.3	lincRNA	ENSG00000204792.2	-1.13638	2.42056	55.0789	1.15785e-13	1.14267e-11
ADA	protein_coding	ENSG00000196839.8	1.44157	1.66182	55.0479	1.17626e-13	1.15334e-11
TRAM1L1	protein_coding	ENSG00000174599.4	-2.77942	-0.692651	54.9254	1.25194e-13	1.21308e-11
NR3C1	protein_coding	ENSG00000113580.10	0.575382	5.58857	54.9235	1.25315e-13	1.21308e-11
CDK14	protein_coding	ENSG00000058091.12	-0.990273	2.80226	54.704	1.40117e-13	1.34779e-11
FAM213A	protein_coding	ENSG00000122378.9	0.556121	6.01446	54.6694	1.42606e-13	1.3631e-11
ANXA1	protein_coding	ENSG00000135046.9	-1.2877	2.38301	54.5291	1.5316e-13	1.45483e-11
CADPS2	protein_coding	ENSG00000081803.11	-0.622829	4.44953	54.4509	1.59383e-13	1.50454e-11
CLU	protein_coding	ENSG00000120885.15	0.60594	8.75837	54.3038	1.71766e-13	1.61142e-11
OSMR	protein_coding	ENSG00000145623.8	-0.73979	3.5641	53.0185	3.3042e-13	3.08081e-11
LRFN5	protein_coding	ENSG00000165379.9	1.32667	1.28207	52.8932	3.52195e-13	3.26382e-11
ABHD2	protein_coding	ENSG00000140526.12	-0.478504	7.86566	52.2639	4.85211e-13	4.46923e-11
BLVRA	protein_coding	ENSG00000106605.6	-0.513725	5.53191	52.2129	4.97983e-13	4.55924e-11
SPDEF	protein_coding	ENSG00000124664.6	-0.713392	6.37715	52.069	5.35839e-13	4.87646e-11
HSH2D	protein_coding	ENSG00000196684.8	-0.763211	4.47617	51.8863	5.88085e-13	5.32007e-11
CPNE4	protein_coding	ENSG00000196353.7	1.28618	1.67109	50.9216	9.61315e-13	8.64501e-11
RHBG	protein_coding	ENSG00000132677.8	0.879928	2.87338	50.7631	1.04214e-12	9.31673e-11
BMP4	protein_coding	ENSG00000125378.10	-0.7157	3.66076	50.727	1.0615e-12	9.43435e-11
ST8SIA4	protein_coding	ENSG00000113532.8	-0.816871	4.59007	50.6386	1.1104e-12	9.81151e-11
STON1	protein_coding	ENSG00000243244.1	1.05748	2.27141	50.4969	1.19355e-12	1.04853e-10
FAXDC2	protein_coding	ENSG00000170271.6	-1.23254	3.56587	50.4599	1.21623e-12	1.06231e-10
TBX3	protein_coding	ENSG00000135111.10	0.876849	3.16441	50.3459	1.28901e-12	1.11945e-10
SLC39A6	protein_coding	ENSG00000141424.8	-0.556053	10.8269	50.3157	1.30895e-12	1.13031e-10
CD22	protein_coding	ENSG00000012124.10	1.24372	2.0651	50.0196	1.52216e-12	1.307e-10
HLA-B	protein_coding	ENSG00000234745.5	0.707951	3.68937	49.7027	1.78902e-12	1.5275e-10
CNNM1	protein_coding	ENSG00000119946.9	0.796749	3.12362	49.6691	1.8199e-12	1.54519e-10
FN1	protein_coding	ENSG00000115414.14	0.554624	5.77909	49.5341	1.94955e-12	1.64607e-10
ASNS	protein_coding	ENSG00000070669.12	0.596591	6.09256	49.4873	1.99665e-12	1.67653e-10
FOSL2	protein_coding	ENSG00000075426.7	0.50084	7.43171	49.2824	2.2164e-12	1.85082e-10
CMAHP	pseudogene	ENSG00000168405.10	-1.87416	0.367041	49.2146	2.29442e-12	1.9055e-10
MAP3K6	protein_coding	ENSG00000142733.10	-0.655248	4.78143	49.1319	2.3932e-12	1.97673e-10
DDAH1	protein_coding	ENSG00000153904.14	-0.626102	5.16403	48.8633	2.74439e-12	2.25282e-10
LGR4	protein_coding	ENSG00000205213.9	0.589568	4.75749	48.8542	2.7571e-12	2.25282e-10
VAV3	protein_coding	ENSG00000134215.11	-0.697964	6.62951	48.7948	2.84193e-12	2.29814e-10
SLIT2	protein_coding	ENSG00000145147.15	0.734362	4.40851	48.7914	2.8469e-12	2.29814e-10
ATP2C2	protein_coding	ENSG00000064270.8	-0.534312	5.19885	48.7838	2.85793e-12	2.29814e-10
DOCK8	protein_coding	ENSG00000107099.11	0.576816	5.3457	48.7349	2.93001e-12	2.3437e-10
BMP7	protein_coding	ENSG00000101144.8	-0.588135	8.23936	48.6824	3.00953e-12	2.3947e-10
NKAIN1	protein_coding	ENSG00000084628.5	1.06742	2.28529	48.6106	3.12173e-12	2.47105e-10
PCDHB2	protein_coding	ENSG00000112852.4	-1.11452	2.94147	48.4636	3.36474e-12	2.6496e-10
HERC3	protein_coding	ENSG00000138641.11	0.451298	6.52679	48.2386	3.7739e-12	2.94335e-10
TRIP6	protein_coding	ENSG00000087077.7	0.458852	6.51127	48.2372	3.77651e-12	2.94335e-10
NECAB1	protein_coding	ENSG00000123119.7	0.659868	7.15896	48.1034	4.04317e-12	3.1351e-10
GLRA3	protein_coding	ENSG00000145451.8	-0.883585	4.0118	48.0728	4.10681e-12	3.16829e-10
UPK3A	protein_coding	ENSG00000100373.5	2.73474	-0.473464	48.0398	4.17652e-12	3.20579e-10
ZFP36L2	protein_coding	ENSG00000152518.5	0.860232	7.30375	47.6261	5.15782e-12	3.93912e-10
ABCA1	protein_coding	ENSG00000165029.11	0.480994	5.2077	47.5381	5.39457e-12	4.09933e-10
SCN1B	protein_coding	ENSG00000105711.6	0.707728	4.8888	47.3375	5.97588e-12	4.51848e-10
FBLIM1	protein_coding	ENSG00000162458.8	0.844912	3.42308	47.1275	6.65173e-12	5.00461e-10
C10orf112	protein_coding	ENSG00000204740.5	0.707916	3.85194	46.5829	8.78219e-12	6.57496e-10
MLKL	protein_coding	ENSG00000168404.8	1.00374	2.58243	46.3965	9.65864e-12	7.19569e-10
PVT1	processed_transcript	ENSG00000249859.3	0.544303	5.06255	46.1675	1.08562e-11	8.04841e-10
AGR3	protein_coding	ENSG00000173467.4	-0.733188	4.48787	46.0549	1.14986e-11	8.48325e-10
SPTSSB	protein_coding	ENSG00000196542.4	-0.544765	10.6386	45.9508	1.21258e-11	8.86376e-10
ATP6V1C2	protein_coding	ENSG00000143882.5	1.13229	1.95357	45.95	1.2131e-11	8.86376e-10
ZNF778	protein_coding	ENSG00000170100.9	-0.519893	5.00572	45.9063	1.24049e-11	9.02053e-10
H19	processed_transcript	ENSG00000130600.11	1.62095	5.79672	45.8272	1.2916e-11	9.34747e-10
ONECUT2	protein_coding	ENSG00000119547.5	0.726652	3.82999	45.2338	1.74865e-11	1.25953e-09
EGR3	protein_coding	ENSG00000179388.8	-1.1925	2.44221	44.9735	1.9972e-11	1.43176e-09
PCNT	protein_coding	ENSG00000160299.12	-0.492254	7.04132	44.7966	2.186e-11	1.55976e-09
MARC1	protein_coding	ENSG00000186205.8	0.811404	4.37281	44.6912	2.30687e-11	1.63831e-09
MATN3	protein_coding	ENSG00000132031.8	1.08299	2.35403	44.6409	2.36701e-11	1.6732e-09
MUC5B	protein_coding	ENSG00000117983.13	-1.20989	7.02377	44.5832	2.4377e-11	1.71519e-09
FZD4	protein_coding	ENSG00000174804.3	-0.642964	4.62924	44.5079	2.53337e-11	1.77429e-09
TSPAN12	protein_coding	ENSG00000106025.4	-1.02714	1.75569	44.022	3.24701e-11	2.25648e-09
GPR126	protein_coding	ENSG00000112414.10	0.536899	7.53192	44.0193	3.25153e-11	2.25648e-09
GRAMD1A	protein_coding	ENSG00000089351.10	0.527429	5.67986	44.0084	3.26973e-11	2.25879e-09
PVRL3	protein_coding	ENSG00000177707.6	-0.750276	3.32503	43.9709	3.33291e-11	2.29201e-09
NCDN	protein_coding	ENSG00000020129.11	-0.489237	5.33589	43.944	3.3791e-11	2.31331e-09
TPR	protein_coding	ENSG00000047410.8	-0.467864	8.87602	43.6592	3.90836e-11	2.66364e-09
FAT4	protein_coding	ENSG00000196159.7	-0.893679	3.04577	43.2682	4.77272e-11	3.23821e-09
PLD1	protein_coding	ENSG00000075651.11	-0.742832	3.24293	43.2064	4.92586e-11	3.32726e-09
PABPC4L	protein_coding	ENSG00000254535.2	0.987306	2.01539	43.1322	5.11627e-11	3.44058e-09
LRRN2	protein_coding	ENSG00000170382.7	0.984346	2.40899	42.9765	5.54025e-11	3.70928e-09
QPRT	protein_coding	ENSG00000103485.12	0.603191	5.46699	42.951	5.61286e-11	3.74141e-09
C2orf72	protein_coding	ENSG00000204128.5	1.47536	0.434883	42.8962	5.77225e-11	3.83086e-09
PROB1	protein_coding	ENSG00000228672.2	-0.996602	1.89999	42.8299	5.97137e-11	3.94578e-09
STXBP5	protein_coding	ENSG00000164506.10	0.457507	6.01395	42.5571	6.86489e-11	4.51657e-09
LYPD6	protein_coding	ENSG00000187123.10	0.584425	4.86106	42.5099	7.03253e-11	4.60691e-09
GPRIN3	protein_coding	ENSG00000185477.3	1.04314	2.44671	42.4793	7.14326e-11	4.65937e-09
RNF152	protein_coding	ENSG00000176641.6	0.777775	3.27565	42.4692	7.18026e-11	4.66349e-09
LMBR1	protein_coding	ENSG00000105983.14	-0.499375	6.92038	42.2354	8.09238e-11	5.23353e-09
ISOC1	protein_coding	ENSG00000066583.7	-0.459192	7.99785	42.1932	8.26869e-11	5.3249e-09
SYTL1	protein_coding	ENSG00000142765.13	-0.672778	5.09636	42.0321	8.97863e-11	5.75769e-09
C3orf14	protein_coding	ENSG00000114405.6	-0.475406	6.769	41.9708	9.26486e-11	5.91628e-09
ELP2	protein_coding	ENSG00000134759.9	-0.552586	8.04842	41.9548	9.34097e-11	5.93992e-09
SIK1	protein_coding	ENSG00000142178.7	0.742856	4.7611	41.9306	9.45711e-11	5.98872e-09
CEP85	protein_coding	ENSG00000130695.9	-0.417989	5.49997	41.7939	1.0142e-10	6.39578e-09
MYC	protein_coding	ENSG00000136997.10	0.484205	5.5196	41.7196	1.05345e-10	6.61586e-09
C21orf58	protein_coding	ENSG00000160298.13	-0.764938	5.20531	41.5297	1.16091e-10	7.24963e-09
SLC9A3R2	protein_coding	ENSG00000065054.9	-0.599408	4.85342	41.5247	1.16391e-10	7.24963e-09
FURIN	protein_coding	ENSG00000140564.6	0.70287	4.50448	41.5078	1.17403e-10	7.28284e-09
KIAA1161	protein_coding	ENSG00000164976.8	0.475066	5.51318	41.2387	1.34729e-10	8.32362e-09
GDPD5	protein_coding	ENSG00000158555.10	0.96015	2.14054	41.172	1.39409e-10	8.57786e-09
EPS8L1	protein_coding	ENSG00000131037.10	-0.654515	4.7297	41.1219	1.43023e-10	8.75309e-09
CAMK1D	protein_coding	ENSG00000183049.8	0.840605	3.22632	41.1167	1.43408e-10	8.75309e-09
RAB3D	protein_coding	ENSG00000105514.3	-0.542041	6.5504	41.1019	1.44493e-10	8.78402e-09
TIMM23	protein_coding	ENSG00000138297.9	0.531846	6.11329	40.8832	1.61606e-10	9.78519e-09
LAMB1	protein_coding	ENSG00000091136.9	1.1682	2.28806	40.5357	1.93052e-10	1.16429e-08
DTX4	protein_coding	ENSG00000110042.3	0.783486	2.85644	40.4761	1.99038e-10	1.19564e-08
GPATCH2	protein_coding	ENSG00000092978.6	-0.413664	6.34838	40.4397	2.02779e-10	1.21332e-08
EPHA4	protein_coding	ENSG00000116106.7	0.642794	6.8468	40.4253	2.04277e-10	1.21749e-08
GLRX5	protein_coding	ENSG00000182512.4	0.424672	6.29112	40.4044	2.06471e-10	1.22576e-08
SEPT5	protein_coding	ENSG00000184702.13	-0.730754	3.16861	40.2319	2.25534e-10	1.33372e-08
SELENBP1	protein_coding	ENSG00000143416.16	-0.895816	6.01567	40.2069	2.28436e-10	1.34565e-08
HILPDA	protein_coding	ENSG00000135245.9	-0.472561	5.27766	40.1365	2.36817e-10	1.38545e-08
IGFBP3	protein_coding	ENSG00000146674.10	-1.11421	2.31674	40.1349	2.37016e-10	1.38545e-08
ZNF618	protein_coding	ENSG00000157657.10	0.521725	5.27054	39.8202	2.78448e-10	1.6214e-08
NDRG4	protein_coding	ENSG00000103034.10	0.594373	4.14939	39.6262	3.07524e-10	1.78328e-08
FANCD2	protein_coding	ENSG00000144554.6	-0.414059	6.72387	39.6194	3.08595e-10	1.78328e-08
ZSWIM5	protein_coding	ENSG00000162415.6	-0.620563	5.03394	39.5903	3.1324e-10	1.80327e-08
CNOT8	protein_coding	ENSG00000155508.9	-0.415298	6.5307	39.4886	3.29975e-10	1.89244e-08
SRI	protein_coding	ENSG00000075142.9	0.484932	5.92668	39.3316	3.57604e-10	2.04318e-08
LAMC1	protein_coding	ENSG00000135862.5	0.413505	6.94916	39.2527	3.72353e-10	2.11949e-08
TTC39A	protein_coding	ENSG00000085831.11	-0.447234	5.98631	39.1825	3.85976e-10	2.18216e-08
CAT	protein_coding	ENSG00000121691.4	0.453085	5.2544	39.1812	3.86236e-10	2.18216e-08
FAM5C	protein_coding	ENSG00000162670.7	-0.667806	4.94636	39.0577	4.11464e-10	2.31609e-08
LRRK1	protein_coding	ENSG00000154237.8	0.872505	2.0997	39.0237	4.18682e-10	2.34802e-08
SASH1	protein_coding	ENSG00000111961.12	-0.535899	5.44039	38.9603	4.32522e-10	2.41671e-08
NTN4	protein_coding	ENSG00000074527.7	1.07383	4.54073	38.7527	4.81048e-10	2.67801e-08
IRF6	protein_coding	ENSG00000117595.6	0.549351	4.44192	38.6352	5.109e-10	2.83382e-08
PIK3R1	protein_coding	ENSG00000145675.10	-0.484895	7.3165	38.5678	5.28831e-10	2.92261e-08
DHRS3	protein_coding	ENSG00000162496.4	1.45125	2.83378	38.5323	5.38556e-10	2.96557e-08
SEPT11	protein_coding	ENSG00000138758.7	0.472475	5.79321	38.343	5.93412e-10	3.25584e-08
ASCL1	protein_coding	ENSG00000139352.3	-1.27256	1.69218	38.2347	6.27264e-10	3.42919e-08
C12orf75	protein_coding	ENSG00000235162.4	0.526953	4.84493	37.9191	7.3738e-10	4.01674e-08
TRGC1	TR_C_gene	ENSG00000211689.2	1.92742	-0.0905752	37.86	7.60066e-10	4.12553e-08
MCM3AP	protein_coding	ENSG00000160294.6	-0.406052	7.13635	37.8058	7.81484e-10	4.22669e-08
ATP6V0B	protein_coding	ENSG00000117410.9	-0.412005	5.74859	37.7106	8.2058e-10	4.4224e-08
EPAS1	protein_coding	ENSG00000116016.9	1.15738	5.98192	37.6868	8.30637e-10	4.46078e-08
MIR4458	lincRNA	ENSG00000247516.3	-1.27656	0.745031	37.6453	8.48529e-10	4.54082e-08
CHPT1	protein_coding	ENSG00000111666.6	0.510326	5.45541	37.5401	8.95529e-10	4.77553e-08
ME2	protein_coding	ENSG00000082212.7	0.665098	4.22309	37.5117	9.08663e-10	4.82862e-08
SLC16A2	protein_coding	ENSG00000147100.5	0.5057	4.53694	37.4718	9.2743e-10	4.91118e-08
RNF32	protein_coding	ENSG00000105982.12	-0.825558	2.68442	37.4255	9.49711e-10	5.0117e-08
UBL3	protein_coding	ENSG00000122042.9	0.560561	6.26946	37.3196	1.00273e-09	5.27317e-08
HES1	protein_coding	ENSG00000114315.3	0.58626	4.5289	37.2131	1.05901e-09	5.54993e-08
BAG1	protein_coding	ENSG00000107262.12	0.464196	6.16728	37.1516	1.09294e-09	5.70806e-08
HOXB9	protein_coding	ENSG00000170689.8	1.291	0.720362	37.0896	1.12826e-09	5.86859e-08
GNAI1	protein_coding	ENSG00000127955.11	1.09775	1.36086	37.0841	1.1314e-09	5.86859e-08
TCF7L1	protein_coding	ENSG00000152284.4	0.817461	2.26626	37.0131	1.17336e-09	6.06556e-08
PCLO	protein_coding	ENSG00000186472.14	0.599758	4.55138	37.0013	1.18052e-09	6.08187e-08
LY6E	protein_coding	ENSG00000160932.6	-0.494158	7.25318	36.9801	1.19341e-09	6.1275e-08
KLK6	protein_coding	ENSG00000167755.9	1.01535	5.05503	36.8696	1.26297e-09	6.46285e-08
CREG2	protein_coding	ENSG00000175874.4	0.901028	2.83435	36.6713	1.39823e-09	7.13099e-08
TJP2	protein_coding	ENSG00000119139.12	-0.379527	6.47951	36.5701	1.47277e-09	7.486e-08
CYP51A1	protein_coding	ENSG00000001630.11	0.550822	7.51265	36.5247	1.50744e-09	7.63671e-08
ST3GAL4	protein_coding	ENSG00000110080.14	0.481603	5.64169	36.5083	1.5202e-09	7.67574e-08
SLC35E2B	protein_coding	ENSG00000189339.7	-0.576717	6.39361	36.3772	1.62595e-09	8.18253e-08
PRRT3	protein_coding	ENSG00000163704.7	-0.481713	4.9481	36.3087	1.6841e-09	8.4472e-08
LPCAT2	protein_coding	ENSG00000087253.7	0.760542	3.30191	36.2043	1.77679e-09	8.88281e-08
AC005301.8	lincRNA	ENSG00000235343.1	-2.10078	-0.546756	35.94	2.03485e-09	1.01396e-07
LIMK1	protein_coding	ENSG00000106683.10	0.475854	5.21547	35.9293	2.0461e-09	1.01623e-07
PCDHGA1	protein_coding	ENSG00000204956.4	-0.824182	2.54518	35.9166	2.05948e-09	1.01954e-07
BNIPL	protein_coding	ENSG00000163141.14	-1.32644	1.91527	35.7938	2.19341e-09	1.08232e-07
RBBP4	protein_coding	ENSG00000162521.14	-0.398689	7.2449	35.6798	2.32566e-09	1.14386e-07
TST	protein_coding	ENSG00000128311.9	-0.535375	5.16681	35.6495	2.36206e-09	1.15797e-07
AR	protein_coding	ENSG00000169083.11	0.527587	5.42195	35.6433	2.36959e-09	1.15797e-07
SLC37A3	protein_coding	ENSG00000157800.13	-0.492662	4.29624	35.5984	2.42489e-09	1.1812e-07
CACNA1H	protein_coding	ENSG00000196557.6	-0.465745	5.87919	35.3002	2.8261e-09	1.37224e-07
MMP16	protein_coding	ENSG00000156103.11	0.673998	5.65956	35.0448	3.22203e-09	1.55951e-07
SAMD4A	protein_coding	ENSG00000020577.9	0.776536	3.6803	34.9127	3.44831e-09	1.66373e-07
SYBU	protein_coding	ENSG00000147642.12	-0.7397	3.90927	34.8749	3.51588e-09	1.68635e-07
PDLIM1	protein_coding	ENSG00000107438.4	0.556527	5.32985	34.874	3.51739e-09	1.68635e-07
DENND2C	protein_coding	ENSG00000175984.10	0.66342	3.75314	34.8337	3.591e-09	1.71623e-07
SLC4A8	protein_coding	ENSG00000050438.12	0.804535	3.10566	34.6607	3.92473e-09	1.86985e-07
RNF145	protein_coding	ENSG00000145860.7	0.53211	4.19275	34.634	3.97891e-09	1.88973e-07
LRFN4	protein_coding	ENSG00000173621.8	0.596342	4.06885	34.6145	4.01904e-09	1.90285e-07
BMI1	protein_coding	ENSG00000168283.9	0.451357	6.75722	34.5604	4.13237e-09	1.95043e-07
SEL1L3	protein_coding	ENSG00000091490.6	0.614443	3.55314	34.453	4.36667e-09	2.05463e-07
NUAK1	protein_coding	ENSG00000074590.9	0.500139	4.4311	34.4352	4.40673e-09	2.06708e-07
GPR155	protein_coding	ENSG00000163328.9	0.788104	2.15732	34.4107	4.46253e-09	2.08682e-07
SERINC2	protein_coding	ENSG00000168528.7	-0.746414	3.542	34.0238	5.4443e-09	2.53811e-07
FAM21C	protein_coding	ENSG00000172661.13	0.512409	4.66853	33.8271	6.0233e-09	2.79946e-07
BCL2L1	protein_coding	ENSG00000171552.8	-0.379604	6.09611	33.7913	6.13518e-09	2.84276e-07
LDLRAD4	protein_coding	ENSG00000168675.14	0.837961	2.93051	33.7753	6.18595e-09	2.85757e-07
FIGN	protein_coding	ENSG00000182263.9	-0.442528	5.09541	33.61	6.73469e-09	3.10163e-07
RP11-132A1.4	antisense	ENSG00000232445.1	0.79663	2.64905	33.4175	7.43534e-09	3.41397e-07
BEND7	protein_coding	ENSG00000165626.12	0.51917	3.9845	33.3358	7.75438e-09	3.54973e-07
CCNB1IP1	protein_coding	ENSG00000100814.13	0.452109	5.28998	33.1534	8.5168e-09	3.88704e-07
WDR90	protein_coding	ENSG00000161996.13	-0.544239	6.2135	33.1246	8.64388e-09	3.93323e-07
SLC37A1	protein_coding	ENSG00000160190.8	-0.44507	5.59956	32.9782	9.31978e-09	4.22812e-07
CYP2J2	protein_coding	ENSG00000134716.5	-0.758482	2.43174	32.955	9.43151e-09	4.26607e-07
NDRG1	protein_coding	ENSG00000104419.10	-0.602712	4.38132	32.8905	9.74998e-09	4.39704e-07
SH3D19	protein_coding	ENSG00000109686.12	0.430749	4.81744	32.8243	1.00875e-08	4.53579e-07
HERC6	protein_coding	ENSG00000138642.10	-0.826006	2.36402	32.7514	1.04732e-08	4.69534e-07
RNF144B	protein_coding	ENSG00000137393.8	-0.783268	2.52172	32.7289	1.0595e-08	4.73596e-07
STRADB	protein_coding	ENSG00000082146.8	0.544708	3.7303	32.7063	1.07189e-08	4.77731e-07
PGD	protein_coding	ENSG00000142657.16	-0.430908	7.85512	32.578	1.14504e-08	5.08842e-07
PGR	protein_coding	ENSG00000082175.10	-0.657165	5.36754	32.5574	1.15724e-08	5.1276e-07
SGCG	protein_coding	ENSG00000102683.6	-0.755682	3.05803	32.4927	1.19638e-08	5.28564e-07
ZNF704	protein_coding	ENSG00000164684.9	-0.627797	4.83065	32.2343	1.36654e-08	6.01992e-07
SLC12A8	protein_coding	ENSG00000221955.6	0.80709	2.34519	32.2191	1.37729e-08	6.04972e-07
C15orf38	protein_coding	ENSG00000242498.3	0.731042	2.49011	32.1745	1.4093e-08	6.17247e-07
RP11-21L23.2	sense_overlapping	ENSG00000261578.1	0.777154	2.98952	32.1202	1.44919e-08	6.32898e-07
RECQL4	protein_coding	ENSG00000160957.7	-0.391238	6.49034	32.0387	1.5113e-08	6.5813e-07
TBC1D9	protein_coding	ENSG00000109436.7	-0.502071	8.46682	31.9575	1.57579e-08	6.84255e-07
SGMS2	protein_coding	ENSG00000164023.10	-0.649455	3.53556	31.9421	1.58839e-08	6.87761e-07
KLHL4	protein_coding	ENSG00000102271.9	1.37636	1.52576	31.9162	1.6097e-08	6.95008e-07
NTN1	protein_coding	ENSG00000065320.4	-0.697224	4.0581	31.829	1.68358e-08	7.24847e-07
PARVB	protein_coding	ENSG00000188677.9	1.27527	0.73991	31.7881	1.71947e-08	7.38207e-07
B3GALNT1	protein_coding	ENSG00000169255.9	-0.477368	7.56576	31.7591	1.74533e-08	7.47196e-07
ITGB5	protein_coding	ENSG00000082781.6	0.524948	6.93065	31.7498	1.75365e-08	7.4865e-07
PDXK	protein_coding	ENSG00000160209.13	-0.407867	7.80697	31.7272	1.77416e-08	7.54039e-07
PPM1K	protein_coding	ENSG00000163644.9	-0.77713	3.66328	31.725	1.77619e-08	7.54039e-07
TIMP3	protein_coding	ENSG00000100234.11	0.582967	6.2997	31.6419	1.8539e-08	7.84835e-07
GDF1	protein_coding	ENSG00000130283.7	1.13838	1.11329	31.5824	1.91154e-08	8.06989e-07
FAM171B	protein_coding	ENSG00000144369.8	0.466692	4.73943	31.4619	2.03396e-08	8.56293e-07
GALNT3	protein_coding	ENSG00000115339.9	0.430437	5.89042	31.4261	2.07176e-08	8.69797e-07
FYN	protein_coding	ENSG00000010810.12	1.21177	1.29549	31.3089	2.20063e-08	9.21355e-07
SPINK5	protein_coding	ENSG00000133710.11	1.0774	0.94228	31.0887	2.46504e-08	1.02885e-06
PPM1L	protein_coding	ENSG00000163590.9	-0.436407	5.32196	31.0841	2.47092e-08	1.02885e-06
SLC25A13	protein_coding	ENSG00000004864.9	0.442491	5.94368	31.0462	2.51965e-08	1.04627e-06
OPTN	protein_coding	ENSG00000123240.12	0.561955	3.55686	31.0383	2.52988e-08	1.04766e-06
FAM225A	lincRNA	ENSG00000231528.2	0.793165	3.38863	31.0229	2.54998e-08	1.05311e-06
ALDH1A3	protein_coding	ENSG00000184254.11	1.49525	3.54723	30.9784	2.60913e-08	1.07462e-06
PFKL	protein_coding	ENSG00000141959.12	-0.475886	8.10147	30.9386	2.66325e-08	1.09395e-06
SLC9A2	protein_coding	ENSG00000115616.2	-0.40904	5.58394	30.8163	2.83649e-08	1.16197e-06
FRK	protein_coding	ENSG00000111816.6	0.484215	5.12694	30.7814	2.88791e-08	1.17985e-06
THADA	protein_coding	ENSG00000115970.14	0.368552	6.24419	30.7111	2.99447e-08	1.22011e-06
TMEM2	protein_coding	ENSG00000135048.9	-0.516607	6.03829	30.6423	3.10262e-08	1.26079e-06
NBEA	protein_coding	ENSG00000172915.14	0.450576	6.41035	30.6269	3.12734e-08	1.26745e-06
WASF1	protein_coding	ENSG00000112290.8	0.479458	4.08085	30.561	3.23536e-08	1.30774e-06
TP53I3	protein_coding	ENSG00000115129.9	0.676398	2.78843	30.4799	3.37346e-08	1.35994e-06
EMP2	protein_coding	ENSG00000213853.5	-0.415273	8.8797	30.3911	3.53144e-08	1.41986e-06
B3GNT5	protein_coding	ENSG00000176597.7	-0.86079	3.55105	30.3644	3.58031e-08	1.43571e-06
PIK3R3	protein_coding	ENSG00000117461.10	-0.430253	6.94019	30.3296	3.64525e-08	1.45791e-06
SYNPO	protein_coding	ENSG00000171992.8	0.982019	1.57989	30.3113	3.67969e-08	1.46782e-06
PITPNM2	protein_coding	ENSG00000090975.8	0.725181	2.83607	30.1871	3.92309e-08	1.56081e-06
WASF2	protein_coding	ENSG00000158195.6	-0.354094	6.97265	30.1644	3.9693e-08	1.57508e-06
SCMH1	protein_coding	ENSG00000010803.12	-0.474174	4.29442	30.0564	4.19654e-08	1.66091e-06
NAB2	protein_coding	ENSG00000166886.8	-0.631976	5.0245	30.0376	4.2376e-08	1.67281e-06
DHFR	protein_coding	ENSG00000228716.2	-0.387295	7.43894	29.9914	4.33966e-08	1.70866e-06
SEMA4A	protein_coding	ENSG00000196189.8	-0.570674	3.93234	29.9294	4.4807e-08	1.75963e-06
FADS1	protein_coding	ENSG00000149485.12	0.357155	7.16933	29.8004	4.78896e-08	1.87584e-06
PGF	protein_coding	ENSG00000119630.9	1.75488	0.0010769	29.7168	4.99994e-08	1.95345e-06
DNM1	protein_coding	ENSG00000106976.14	-0.761514	4.53616	29.6629	5.14096e-08	2.00339e-06
ATPIF1	protein_coding	ENSG00000130770.13	-0.347079	6.62119	29.5722	5.38727e-08	2.09401e-06
SEC23A	protein_coding	ENSG00000100934.10	0.34013	6.53504	29.4958	5.60376e-08	2.1726e-06
BAK1	protein_coding	ENSG00000030110.8	0.415073	5.46467	29.3789	5.95215e-08	2.3018e-06
GALM	protein_coding	ENSG00000143891.12	1.06477	1.6141	29.3319	6.09847e-08	2.3524e-06
FEZ2	protein_coding	ENSG00000171055.10	0.462795	5.10938	29.3004	6.19828e-08	2.38485e-06
NDE1	protein_coding	ENSG00000072864.8	-0.373277	5.29645	29.2246	6.44559e-08	2.47374e-06
EYA2	protein_coding	ENSG00000064655.14	0.716611	3.0236	29.1972	6.53751e-08	2.5027e-06
PKHD1L1	protein_coding	ENSG00000205038.7	-1.63907	0.137142	29.164	6.65019e-08	2.53944e-06
RHOD	protein_coding	ENSG00000173156.2	0.41302	5.87569	29.1547	6.6822e-08	2.54445e-06
HOXB3	protein_coding	ENSG00000120093.7	1.45387	0.199581	29.1505	6.69679e-08	2.54445e-06
HERC5	protein_coding	ENSG00000138646.4	-0.860136	2.06364	28.9531	7.41533e-08	2.81043e-06
DSCAM-AS1	antisense	ENSG00000235123.1	-0.444143	8.98308	28.948	7.43478e-08	2.81079e-06
RIMS4	protein_coding	ENSG00000101098.8	0.688684	4.11073	28.9424	7.45634e-08	2.81195e-06
CREB3L4	protein_coding	ENSG00000143578.11	-0.513272	5.13825	28.8879	7.66893e-08	2.88496e-06
RSU1	protein_coding	ENSG00000148484.13	0.417076	5.7664	28.8196	7.94444e-08	2.98122e-06
TPBG	protein_coding	ENSG00000146242.5	-0.42161	7.69851	28.74	8.27745e-08	3.09854e-06
APOBEC3B	protein_coding	ENSG00000179750.11	-0.634095	3.15879	28.6677	8.59233e-08	3.20851e-06
ZNF532	protein_coding	ENSG00000074657.9	0.687361	2.52247	28.6459	8.69e-08	3.23703e-06
ATP1B1	protein_coding	ENSG00000143153.7	-0.401664	6.68286	28.6109	8.84814e-08	3.28787e-06
B4GALT1	protein_coding	ENSG00000086062.8	0.366531	6.77024	28.5899	8.94484e-08	3.3157e-06
FAM115A	protein_coding	ENSG00000198420.5	-0.361014	6.85332	28.5803	8.98941e-08	3.32411e-06
RP11-423O2.2	pseudogene	ENSG00000236055.1	1.05078	2.32375	28.5498	9.13196e-08	3.36863e-06
RGS22	protein_coding	ENSG00000132554.15	-1.25473	2.20151	28.5212	9.26787e-08	3.41049e-06
SUSD1	protein_coding	ENSG00000106868.12	0.520857	4.17028	28.391	9.91246e-08	3.63888e-06
AKAP9	protein_coding	ENSG00000127914.12	0.470983	8.14522	28.372	1.001e-07	3.66584e-06
SALL4	protein_coding	ENSG00000101115.8	0.734481	2.84678	28.2823	1.04849e-07	3.83053e-06
PYGO1	protein_coding	ENSG00000171016.7	0.761495	2.05595	28.0751	1.16697e-07	4.25313e-06
PPP1R3C	protein_coding	ENSG00000119938.8	0.540588	3.95613	28.0191	1.20127e-07	4.36767e-06
SLC41A2	protein_coding	ENSG00000136052.5	0.541363	3.81881	27.9019	1.27625e-07	4.62923e-06
LIN7A	protein_coding	ENSG00000111052.3	0.440676	5.40273	27.8484	1.312e-07	4.74757e-06
MXD3	protein_coding	ENSG00000213347.6	-0.577875	4.79437	27.8361	1.3204e-07	4.7666e-06
BTG3	protein_coding	ENSG00000154640.10	-0.811444	2.45227	27.7511	1.37969e-07	4.96885e-06
C7orf41	protein_coding	ENSG00000180354.11	-0.717495	3.57609	27.5124	1.56088e-07	5.6081e-06
CDK11A	protein_coding	ENSG00000008128.18	-0.411165	5.52313	27.4754	1.59109e-07	5.70314e-06
PMP22	protein_coding	ENSG00000109099.9	0.697683	4.86376	27.4446	1.61657e-07	5.78086e-06
TXLNA	protein_coding	ENSG00000084652.11	-0.317208	6.30201	27.4321	1.6271e-07	5.80485e-06
ENO1	protein_coding	ENSG00000074800.9	-0.359389	10.8246	27.427	1.63138e-07	5.8065e-06
SOBP	protein_coding	ENSG00000112320.7	0.659433	2.35054	27.4208	1.63658e-07	5.81139e-06
CILP2	protein_coding	ENSG00000160161.4	0.650777	2.56723	27.3968	1.65707e-07	5.87042e-06
CASP8	protein_coding	ENSG00000064012.17	0.441308	4.36616	27.3583	1.69034e-07	5.97437e-06
GAL	protein_coding	ENSG00000069482.6	0.753149	4.23817	27.3327	1.71287e-07	6.03996e-06
MICB	protein_coding	ENSG00000204516.5	-0.448245	4.54144	27.3065	1.73626e-07	6.09821e-06
TRPC1	protein_coding	ENSG00000144935.10	0.594319	3.10954	27.3052	1.73742e-07	6.09821e-06
OSR2	protein_coding	ENSG00000164920.5	-0.448934	5.49786	27.2646	1.77434e-07	6.21347e-06
RP11-18F14.2	lincRNA	ENSG00000261128.1	0.460083	4.95157	27.2488	1.78887e-07	6.24995e-06
RP11-299G20.2	antisense	ENSG00000259172.1	0.744854	2.70526	27.1826	1.85113e-07	6.45264e-06
GALNT16	protein_coding	ENSG00000100626.12	0.809902	1.70045	27.172	1.86138e-07	6.47351e-06
RTEL1	protein_coding	ENSG00000258366.3	-0.460043	5.36704	27.1141	1.91791e-07	6.64414e-06
AC005754.7	antisense	ENSG00000272154.1	-1.31967	0.241265	27.1128	1.91919e-07	6.64414e-06
APOD	protein_coding	ENSG00000189058.4	0.830824	4.06133	27.0823	1.94971e-07	6.72399e-06
EME2	protein_coding	ENSG00000197774.8	-0.559471	5.21208	27.081	1.9511e-07	6.72399e-06
ZNF22	protein_coding	ENSG00000165512.4	0.465842	4.41586	26.9787	2.05714e-07	7.07339e-06
PHF13	protein_coding	ENSG00000116273.5	-0.389978	5.15636	26.9345	2.10471e-07	7.22061e-06
PARP14	protein_coding	ENSG00000173193.9	0.68691	2.83839	26.9239	2.11625e-07	7.23275e-06
SCNN1B	protein_coding	ENSG00000168447.6	1.2626	0.328419	26.9225	2.11776e-07	7.23275e-06
AMPD2	protein_coding	ENSG00000116337.11	0.386297	5.4192	26.9149	2.12619e-07	7.24525e-06
FGFR2	protein_coding	ENSG00000066468.16	0.727602	4.08407	26.8659	2.18072e-07	7.41446e-06
SLC25A43	protein_coding	ENSG00000077713.13	0.320146	6.22472	26.8084	2.24664e-07	7.62152e-06
ST6GALNAC4	protein_coding	ENSG00000136840.14	0.701883	3.67532	26.7124	2.36106e-07	7.99185e-06
ANKRD18B	protein_coding	ENSG00000230453.5	0.551224	3.69049	26.7073	2.36724e-07	7.99497e-06
ZDHHC18	protein_coding	ENSG00000204160.6	-0.357515	5.12878	26.6918	2.38633e-07	8.04155e-06
NFASC	protein_coding	ENSG00000163531.11	1.11123	0.464484	26.6219	2.47427e-07	8.31945e-06
RP11-389K14.3	lincRNA	ENSG00000231107.1	-1.07268	0.867978	26.5302	2.59453e-07	8.70455e-06
DLG4	protein_coding	ENSG00000132535.14	-0.800009	2.789	26.5169	2.61237e-07	8.7451e-06
PRODH	protein_coding	ENSG00000100033.11	-0.998157	1.95672	26.5009	2.63417e-07	8.79872e-06
PDE3B	protein_coding	ENSG00000152270.4	0.412676	5.10495	26.4806	2.66197e-07	8.85787e-06
MYZAP	protein_coding	ENSG00000263155.1	1.9442	1.08047	26.4795	2.66354e-07	8.85787e-06
ZFAND5	protein_coding	ENSG00000107372.8	-0.346941	6.26898	26.4627	2.68673e-07	8.91547e-06
CDK11B	protein_coding	ENSG00000248333.3	-0.372749	5.70193	26.4579	2.69343e-07	8.91823e-06
DLX1	protein_coding	ENSG00000144355.10	0.564287	3.00452	26.4391	2.71982e-07	8.98606e-06
ANO6	protein_coding	ENSG00000177119.11	0.442626	6.30923	26.4339	2.72717e-07	8.99078e-06
RP11-156L14.1	antisense	ENSG00000265702.1	1.72246	-0.238186	26.3739	2.81317e-07	9.25422e-06
ADCY5	protein_coding	ENSG00000173175.10	0.712389	5.87465	26.3662	2.82446e-07	9.2713e-06
CAPN8	protein_coding	ENSG00000203697.7	-1.16796	2.11653	26.3208	2.89151e-07	9.47093e-06
COPG2	protein_coding	ENSG00000158623.10	-0.357044	5.1191	26.2661	2.97468e-07	9.72239e-06
LYPD1	protein_coding	ENSG00000150551.10	0.63308	4.85187	26.2483	3.00218e-07	9.79125e-06
LINC00939	lincRNA	ENSG00000249267.2	-0.923805	1.16802	26.2111	3.06058e-07	9.96031e-06
SOGA2	protein_coding	ENSG00000168502.13	0.534853	3.88194	26.2017	3.07553e-07	9.98757e-06
SYT7	protein_coding	ENSG00000011347.5	-0.423511	5.05158	26.1929	3.08961e-07	1.00119e-05
PCP4	protein_coding	ENSG00000183036.6	-0.64863	3.43283	26.1654	3.13382e-07	1.01336e-05
THNSL1	protein_coding	ENSG00000185875.8	0.451207	4.60082	26.1563	3.14862e-07	1.01598e-05
FLT3	protein_coding	ENSG00000122025.10	1.4126	0.254809	26.1456	3.16624e-07	1.0195e-05
NR4A2	protein_coding	ENSG00000153234.9	-0.667919	3.43429	26.1345	3.18438e-07	1.02317e-05
MTHFD1L	protein_coding	ENSG00000120254.11	0.564326	5.6108	26.1149	3.21697e-07	1.03147e-05
DGAT2	protein_coding	ENSG00000062282.10	-0.58222	3.29371	26.0763	3.28194e-07	1.04992e-05
U2AF1	protein_coding	ENSG00000160201.7	-0.347464	7.67414	26.0725	3.28835e-07	1.04992e-05
WDR35	protein_coding	ENSG00000118965.10	0.502015	3.58045	26.0649	3.30125e-07	1.05183e-05
EZH2	protein_coding	ENSG00000106462.6	-0.306659	6.55681	26.0574	3.3142e-07	1.05375e-05
ZNF462	protein_coding	ENSG00000148143.8	0.756033	2.06989	26.046	3.33381e-07	1.05777e-05
MFSD1	protein_coding	ENSG00000118855.14	0.464303	6.03162	26.0411	3.34223e-07	1.05823e-05
BATF	protein_coding	ENSG00000156127.6	0.635043	3.60982	26.0075	3.40093e-07	1.07458e-05
KIF2C	protein_coding	ENSG00000142945.8	-0.396715	6.42178	25.9884	3.43479e-07	1.08303e-05
OXCT1	protein_coding	ENSG00000083720.8	-0.425777	5.14307	25.9595	3.48657e-07	1.09708e-05
DLG2	protein_coding	ENSG00000150672.12	-0.67224	2.85755	25.9228	3.55351e-07	1.11583e-05
ZNF385A	protein_coding	ENSG00000161642.13	0.516541	3.86692	25.892	3.61061e-07	1.13142e-05
AP000439.3	lincRNA	ENSG00000255774.1	0.723431	2.29351	25.8864	3.62115e-07	1.13239e-05
CCDC68	protein_coding	ENSG00000166510.9	0.669063	3.09898	25.8755	3.64171e-07	1.13648e-05
FANCI	protein_coding	ENSG00000140525.13	-0.338463	8.37006	25.8053	3.77652e-07	1.17614e-05
CENPV	protein_coding	ENSG00000166582.5	0.617885	3.42447	25.7631	3.86005e-07	1.19772e-05
ARRB1	protein_coding	ENSG00000137486.12	0.521934	4.88748	25.7623	3.86159e-07	1.19772e-05
ERGIC1	protein_coding	ENSG00000113719.11	-0.3394	7.0453	25.7455	3.89525e-07	1.2057e-05
C1orf63	protein_coding	ENSG00000117616.13	-0.444918	5.61664	25.7389	3.90872e-07	1.20741e-05
TIAM1	protein_coding	ENSG00000156299.8	-0.467927	4.09007	25.6949	3.99877e-07	1.23272e-05
SLFN5	protein_coding	ENSG00000166750.5	-0.480462	5.0929	25.677	4.03617e-07	1.24173e-05
SLC16A9	protein_coding	ENSG00000165449.7	0.608739	3.11643	25.6557	4.08089e-07	1.25296e-05
ARHGAP12	protein_coding	ENSG00000165322.13	0.354517	6.22644	25.5878	4.22701e-07	1.2952e-05
FAM107B	protein_coding	ENSG00000065809.9	0.479874	4.85509	25.5807	4.24251e-07	1.29734e-05
C1orf21	protein_coding	ENSG00000116667.7	-0.370122	5.75636	25.5692	4.26792e-07	1.30249e-05
SMAP1	protein_coding	ENSG00000112305.10	0.333864	5.39567	25.4897	4.44752e-07	1.35458e-05
NELL2	protein_coding	ENSG00000184613.6	0.993014	1.13667	25.3669	4.73993e-07	1.44075e-05
DZIP3	protein_coding	ENSG00000198919.8	0.37588	5.01756	25.3571	4.76398e-07	1.44294e-05
CNKSR1	protein_coding	ENSG00000142675.13	-0.514512	4.1738	25.3562	4.76613e-07	1.44294e-05
PPFIA3	protein_coding	ENSG00000177380.9	-0.429189	4.5918	25.3134	4.87303e-07	1.47024e-05
MUC2	protein_coding	ENSG00000198788.7	-1.85022	-0.153755	25.3124	4.87566e-07	1.47024e-05
TNS4	protein_coding	ENSG00000131746.8	-0.898028	1.52696	25.2311	5.08543e-07	1.53046e-05
GPX3	protein_coding	ENSG00000211445.7	0.542715	4.58081	25.1981	5.17336e-07	1.55385e-05
RP11-347E10.1	lincRNA	ENSG00000254416.1	0.899096	2.88188	25.1905	5.19378e-07	1.5569e-05
TSPAN9	protein_coding	ENSG00000011105.7	-0.624515	3.70522	25.1694	5.25076e-07	1.57089e-05
LACTB	protein_coding	ENSG00000103642.7	0.835381	6.19766	25.1085	5.41939e-07	1.61815e-05
ELOVL5	protein_coding	ENSG00000012660.9	0.322217	6.94269	25.0594	5.55924e-07	1.65665e-05
CA5B	protein_coding	ENSG00000169239.8	-0.532188	3.95649	25.0152	5.68799e-07	1.6917e-05
NBL1	protein_coding	ENSG00000158747.9	-0.436945	4.39507	24.9876	5.77008e-07	1.71277e-05
FOXJ3	protein_coding	ENSG00000198815.4	-0.324497	6.0584	24.944	5.90195e-07	1.7485e-05
PCK2	protein_coding	ENSG00000100889.7	0.316688	6.32699	24.92	5.97608e-07	1.76661e-05
KLHL5	protein_coding	ENSG00000109790.12	0.623324	5.24393	24.9159	5.98858e-07	1.76661e-05
CCNL2	protein_coding	ENSG00000221978.7	-0.505643	7.10585	24.9129	5.99798e-07	1.76661e-05
PM20D2	protein_coding	ENSG00000146281.5	0.466552	4.92541	24.9044	6.02449e-07	1.77099e-05
MGME1	protein_coding	ENSG00000125871.9	-0.315226	5.82328	24.9005	6.03652e-07	1.7711e-05
NAPRT1	protein_coding	ENSG00000147813.11	-0.365864	5.25562	24.8568	6.17518e-07	1.80829e-05
UBE2J2	protein_coding	ENSG00000160087.16	-0.333805	5.36449	24.8308	6.25883e-07	1.82926e-05
RND3	protein_coding	ENSG00000115963.9	0.628596	5.66808	24.8269	6.27153e-07	1.82946e-05
POMGNT1	protein_coding	ENSG00000085998.9	-0.325797	5.47296	24.7331	6.58422e-07	1.91699e-05
ACAT1	protein_coding	ENSG00000075239.9	0.391685	4.72792	24.6929	6.72308e-07	1.95368e-05
ZNF518A	processed_transcript	ENSG00000177853.10	0.416637	5.22519	24.6065	7.03146e-07	2.03939e-05
CPSF3L	protein_coding	ENSG00000127054.14	-0.361824	6.29779	24.5527	7.23065e-07	2.09317e-05
SMIM22	protein_coding	ENSG00000267795.1	-0.567105	3.63741	24.5289	7.32035e-07	2.11511e-05
HS3ST5	protein_coding	ENSG00000249853.3	-1.29479	0.288621	24.4832	7.49599e-07	2.16175e-05
PLIN2	protein_coding	ENSG00000147872.5	0.610669	2.79849	24.4737	7.53321e-07	2.16837e-05
KCNJ8	protein_coding	ENSG00000121361.3	-0.809432	4.22547	24.4469	7.63861e-07	2.19455e-05
THSD4	protein_coding	ENSG00000187720.10	-0.489587	6.05919	24.4281	7.71357e-07	2.2119e-05
TSPAN13	protein_coding	ENSG00000106537.7	-0.353091	7.74017	24.4165	7.76016e-07	2.22107e-05
MAP4K4	protein_coding	ENSG00000071054.11	0.335031	6.95236	24.4121	7.77788e-07	2.22196e-05
ICA1L	protein_coding	ENSG00000163596.12	0.539644	3.08328	24.3712	7.94482e-07	2.26539e-05
MZB1	protein_coding	ENSG00000170476.11	-1.41833	0.375707	24.3513	8.02708e-07	2.28456e-05
MACC1	protein_coding	ENSG00000183742.8	-1.06687	3.2388	24.3465	8.04734e-07	2.28605e-05
SYT10	protein_coding	ENSG00000110975.4	0.421713	4.23116	24.3271	8.12873e-07	2.30486e-05
SH3BP5	protein_coding	ENSG00000131370.11	0.330915	7.06334	24.3115	8.19468e-07	2.31923e-05
RP11-295K3.1	protein_coding	ENSG00000250644.1	-0.716948	4.09843	24.2985	8.25019e-07	2.3306e-05
SRSF4	protein_coding	ENSG00000116350.11	-0.335008	6.11411	24.2729	8.36067e-07	2.3544e-05
DIP2A	protein_coding	ENSG00000160305.13	-0.409088	6.40098	24.2688	8.37866e-07	2.3544e-05
ANTXR1	protein_coding	ENSG00000169604.15	-0.613188	3.58552	24.2683	8.38091e-07	2.3544e-05
RAD54L	protein_coding	ENSG00000085999.7	-0.336575	5.21154	24.2236	8.5773e-07	2.40513e-05
FRAS1	protein_coding	ENSG00000138759.13	0.542964	4.67644	24.213	8.62491e-07	2.41402e-05
BMPR1B	protein_coding	ENSG00000138696.6	-0.743145	2.32272	24.2011	8.67816e-07	2.42446e-05
B3GALT4	protein_coding	ENSG00000235863.2	-0.705611	2.60875	24.1957	8.70286e-07	2.4269e-05
SFXN5	protein_coding	ENSG00000144040.8	0.322754	5.62236	24.1842	8.75492e-07	2.43695e-05
MERTK	protein_coding	ENSG00000153208.12	0.806413	1.79398	24.157	8.87929e-07	2.46705e-05
LINC00885	lincRNA	ENSG00000224652.1	-1.51651	-0.344241	24.1498	8.91271e-07	2.47181e-05
SLC38A1	protein_coding	ENSG00000111371.11	-0.327473	9.94174	24.1357	8.97802e-07	2.48539e-05
AKR1A1	protein_coding	ENSG00000117448.9	-0.37125	5.30568	24.0441	9.41562e-07	2.60179e-05
FIBCD1	protein_coding	ENSG00000130720.8	-0.60891	5.01697	24.0132	9.568e-07	2.6391e-05
RGS16	protein_coding	ENSG00000143333.6	0.880117	4.32816	23.9927	9.66995e-07	2.65922e-05
CAPN5	protein_coding	ENSG00000149260.10	-0.426809	4.69172	23.9916	9.67594e-07	2.65922e-05
SOS1	protein_coding	ENSG00000115904.8	0.337824	6.73964	23.9724	9.77261e-07	2.68094e-05
PTPLA	protein_coding	ENSG00000165996.9	0.518455	3.48132	23.9623	9.82422e-07	2.69024e-05
SNTA1	protein_coding	ENSG00000101400.5	0.740683	2.02537	23.9549	9.86203e-07	2.69574e-05
BRI3	protein_coding	ENSG00000164713.5	0.492411	3.42572	23.9471	9.90196e-07	2.70071e-05
ATP8B2	protein_coding	ENSG00000143515.12	-0.39087	5.1308	23.9444	9.91576e-07	2.70071e-05
WLS	protein_coding	ENSG00000116729.9	-0.978838	1.1445	23.9312	9.98411e-07	2.71446e-05
LRP1B	protein_coding	ENSG00000168702.12	-0.924031	2.43931	23.9099	1.00949e-06	2.73968e-05
RP11-465B22.8	lincRNA	ENSG00000272141.1	-0.936957	1.3144	23.8984	1.01554e-06	2.75118e-05
CDKN2C	protein_coding	ENSG00000123080.6	-0.454012	4.77588	23.8901	1.01995e-06	2.75823e-05
ADCY7	protein_coding	ENSG00000121281.8	0.863743	1.7195	23.8661	1.03273e-06	2.78783e-05
RIPK4	protein_coding	ENSG00000183421.7	0.581868	3.01963	23.8612	1.03535e-06	2.78995e-05
ZNF625	protein_coding	ENSG00000257591.1	-1.30348	0.0980973	23.8303	1.05212e-06	2.83011e-05
CAPN9	protein_coding	ENSG00000135773.8	-0.756651	3.35085	23.7577	1.09256e-06	2.93369e-05
ATXN1	protein_coding	ENSG00000124788.13	-0.383979	6.45375	23.7366	1.10463e-06	2.96087e-05
C3orf70	protein_coding	ENSG00000187068.2	-0.594555	3.22545	23.7325	1.10696e-06	2.96189e-05
KANK1	protein_coding	ENSG00000107104.14	0.640557	4.07727	23.6866	1.13369e-06	3.02809e-05
MSX2	protein_coding	ENSG00000120149.7	-0.350021	5.14874	23.6733	1.14156e-06	3.04376e-05
ACSS3	protein_coding	ENSG00000111058.3	0.326187	5.28818	23.6534	1.15344e-06	3.07004e-05
IL15RA	protein_coding	ENSG00000134470.15	1.33718	0.0541098	23.5948	1.18909e-06	3.1594e-05
RP11-521O16.2	lincRNA	ENSG00000260163.1	-1.55532	-0.376634	23.5914	1.19122e-06	3.15953e-05
ECHDC3	protein_coding	ENSG00000134463.10	0.715515	2.06129	23.5798	1.19837e-06	3.17296e-05
ZNF91	protein_coding	ENSG00000167232.9	0.5136	4.40726	23.5572	1.21253e-06	3.20488e-05
TBL2	protein_coding	ENSG00000106638.11	0.348145	5.659	23.5393	1.22391e-06	3.22934e-05
WSB2	protein_coding	ENSG00000176871.4	0.379139	6.14858	23.4957	1.25193e-06	3.29754e-05
KCNK15	protein_coding	ENSG00000124249.5	0.681152	2.887	23.4891	1.25622e-06	3.30312e-05
REG4	protein_coding	ENSG00000134193.10	0.672129	2.74287	23.4546	1.27897e-06	3.35713e-05
TAP2	protein_coding	ENSG00000204267.9	0.772271	3.04802	23.4466	1.28428e-06	3.36525e-05
PRNP	protein_coding	ENSG00000171867.12	0.456014	4.9187	23.4407	1.28822e-06	3.36977e-05
ACOT7	protein_coding	ENSG00000097021.14	-0.375223	5.72272	23.3744	1.33341e-06	3.48198e-05
SH3BP4	protein_coding	ENSG00000130147.11	0.315193	5.66606	23.333	1.36241e-06	3.54475e-05
TSTA3	protein_coding	ENSG00000104522.11	-0.315088	6.03421	23.3315	1.36348e-06	3.54475e-05
TP63	protein_coding	ENSG00000073282.8	1.35621	0.49064	23.3302	1.36444e-06	3.54475e-05
CD302	protein_coding	ENSG00000241399.2	-0.560507	3.00106	23.2849	1.39694e-06	3.62299e-05
FSIP1	protein_coding	ENSG00000150667.6	-0.970071	1.28536	23.2434	1.42738e-06	3.69562e-05
ESD	protein_coding	ENSG00000139684.9	0.302147	6.38358	23.2361	1.43279e-06	3.70333e-05
PRKCD	protein_coding	ENSG00000163932.9	0.411335	6.58291	23.2105	1.45199e-06	3.74658e-05
HPDL	protein_coding	ENSG00000186603.4	0.61985	3.72587	23.2035	1.45729e-06	3.75389e-05
ARID1A	protein_coding	ENSG00000117713.13	-0.344197	7.27573	23.156	1.49375e-06	3.84128e-05
CHTF18	protein_coding	ENSG00000127586.12	-0.450635	5.83743	23.1187	1.52304e-06	3.90999e-05
HSPB11	protein_coding	ENSG00000081870.7	-0.487318	3.81541	23.1142	1.52662e-06	3.91259e-05
IFI30	protein_coding	ENSG00000216490.2	0.615585	3.93603	23.1067	1.53259e-06	3.92126e-05
AMIGO2	protein_coding	ENSG00000139211.5	-0.615436	7.1501	23.0548	1.57453e-06	4.0218e-05
RND1	protein_coding	ENSG00000172602.5	0.785057	1.74509	23.0464	1.58142e-06	4.03263e-05
PGM2L1	protein_coding	ENSG00000165434.6	0.59665	4.14116	22.9916	1.62712e-06	4.1422e-05
C1QTNF9B-AS1	antisense	ENSG00000205861.7	-1.41575	0.22404	22.9848	1.63286e-06	4.14988e-05
TGFB2	protein_coding	ENSG00000092969.7	1.29316	3.72341	22.9362	1.67468e-06	4.24904e-05
FUT8	protein_coding	ENSG00000033170.12	0.332497	7.40449	22.9016	1.70506e-06	4.31892e-05
GSTM4	protein_coding	ENSG00000168765.11	0.676351	2.86955	22.886	1.71895e-06	4.34686e-05
STMN1	protein_coding	ENSG00000117632.16	-0.340068	8.0078	22.882	1.72256e-06	4.34876e-05
PPP1R9A	protein_coding	ENSG00000158528.7	0.687121	2.05905	22.8663	1.73671e-06	4.3772e-05
GPC6	protein_coding	ENSG00000183098.6	0.71671	2.714	22.8631	1.73964e-06	4.37732e-05
APBA1	protein_coding	ENSG00000107282.5	-0.757199	2.18646	22.8028	1.79503e-06	4.50923e-05
IFT57	protein_coding	ENSG00000114446.4	0.357328	4.97318	22.793	1.80417e-06	4.52472e-05
HEY1	protein_coding	ENSG00000164683.12	1.02002	1.15202	22.7513	1.84375e-06	4.61635e-05
FBXO27	protein_coding	ENSG00000161243.4	-0.511692	3.95212	22.7452	1.84968e-06	4.6236e-05
MTMR2	protein_coding	ENSG00000087053.14	0.417957	4.47736	22.7153	1.87864e-06	4.68828e-05
RAB6B	protein_coding	ENSG00000154917.6	0.627013	2.23846	22.7021	1.89162e-06	4.71292e-05
SRRM1	protein_coding	ENSG00000133226.12	-0.307056	7.05237	22.682	1.91146e-06	4.75456e-05
KRT83	protein_coding	ENSG00000170523.3	1.04434	1.41861	22.675	1.91845e-06	4.76415e-05
KIF16B	protein_coding	ENSG00000089177.13	-0.361735	4.72307	22.6493	1.94428e-06	4.82043e-05
NEIL2	protein_coding	ENSG00000154328.11	0.482361	3.82181	22.6296	1.96435e-06	4.86226e-05
FMN1	protein_coding	ENSG00000248905.4	-0.39904	5.35227	22.6242	1.96985e-06	4.86794e-05
PCDHB4	protein_coding	ENSG00000081818.1	-0.778321	1.59255	22.6155	1.97886e-06	4.88225e-05
TBC1D1	protein_coding	ENSG00000065882.11	0.432131	4.60127	22.6041	1.99062e-06	4.9033e-05
PAQR4	protein_coding	ENSG00000162073.9	-0.321391	5.33836	22.5846	2.01088e-06	4.9452e-05
ERRFI1	protein_coding	ENSG00000116285.8	-0.463207	5.22594	22.5473	2.05028e-06	5.03396e-05
APBB3	protein_coding	ENSG00000113108.13	-0.624599	3.3383	22.4804	2.12296e-06	5.20384e-05
PALD1	protein_coding	ENSG00000107719.8	0.966167	1.21839	22.4774	2.12632e-06	5.20384e-05
SMAP2	protein_coding	ENSG00000084070.7	-0.329779	5.12372	22.4461	2.16129e-06	5.28092e-05
PLEKHG2	protein_coding	ENSG00000090924.10	-0.436934	5.10588	22.4285	2.18113e-06	5.31468e-05
SLC30A9	protein_coding	ENSG00000014824.8	0.335284	6.05687	22.4276	2.1821e-06	5.31468e-05
GLRX	protein_coding	ENSG00000173221.9	0.627263	2.00281	22.4158	2.19565e-06	5.33912e-05
PCSK2	protein_coding	ENSG00000125851.5	0.885339	4.36392	22.3678	2.25121e-06	5.46548e-05
SERPINH1	protein_coding	ENSG00000149257.9	0.379052	7.20973	22.3469	2.27585e-06	5.51649e-05
JAK2	protein_coding	ENSG00000096968.8	-0.45976	4.28392	22.3431	2.28025e-06	5.51836e-05
SETD3	protein_coding	ENSG00000183576.8	0.315012	6.75741	22.3374	2.28703e-06	5.52597e-05
LY6G5B	protein_coding	ENSG00000240053.8	-0.507273	3.59374	22.2877	2.34699e-06	5.66184e-05
PTPRU	protein_coding	ENSG00000060656.15	-0.44361	5.31853	22.1845	2.47662e-06	5.96508e-05
RP1-140K8.5	lincRNA	ENSG00000260604.1	1.64575	-0.169187	22.1807	2.48161e-06	5.96763e-05
RAB40C	protein_coding	ENSG00000197562.5	-0.334544	5.13437	22.1673	2.49894e-06	5.99983e-05
RUNX2	protein_coding	ENSG00000124813.16	0.738665	3.43208	22.1626	2.50512e-06	6.00517e-05
VPS37B	protein_coding	ENSG00000139722.2	-0.431504	4.41499	22.1458	2.52702e-06	6.04813e-05
SCARA3	protein_coding	ENSG00000168077.9	0.361131	4.58613	22.1187	2.56303e-06	6.12468e-05
DEGS1	protein_coding	ENSG00000143753.8	0.458788	5.24528	22.0735	2.62414e-06	6.26086e-05
RP11-473M20.14	antisense	ENSG00000263072.1	-0.50173	3.25315	22.0649	2.63584e-06	6.27892e-05
TMOD2	protein_coding	ENSG00000128872.5	0.733034	2.62131	22.0519	2.65378e-06	6.31176e-05
DYRK1A	protein_coding	ENSG00000157540.14	-0.302021	6.05407	22.0423	2.66706e-06	6.33343e-05
KCTD7	protein_coding	ENSG00000243335.4	0.385555	5.05489	22.0086	2.71437e-06	6.43571e-05
VAT1	protein_coding	ENSG00000108828.11	0.327733	6.38572	21.982	2.75223e-06	6.50578e-05
GPR133	protein_coding	ENSG00000111452.8	0.79302	1.66832	21.9818	2.75248e-06	6.50578e-05
FOXO1	protein_coding	ENSG00000150907.6	0.526352	3.63512	21.954	2.79263e-06	6.59043e-05
GCOM1	protein_coding	ENSG00000137878.12	-0.931843	1.96717	21.9503	2.79805e-06	6.59298e-05
PRMT2	protein_coding	ENSG00000160310.12	-0.309142	6.32072	21.9425	2.80947e-06	6.60667e-05
CUEDC1	protein_coding	ENSG00000180891.8	-0.354075	5.82444	21.9404	2.81255e-06	6.60667e-05
HTRA1	protein_coding	ENSG00000166033.7	0.429319	4.35465	21.929	2.82919e-06	6.6355e-05
CBS	protein_coding	ENSG00000160200.13	-0.312732	5.5854	21.9241	2.83642e-06	6.63825e-05
TNRC18P1	pseudogene	ENSG00000249661.1	-0.942388	1.57954	21.9223	2.8391e-06	6.63825e-05
PEX1	protein_coding	ENSG00000127980.11	0.30961	5.52573	21.8918	2.88456e-06	6.7342e-05
FAM57B	protein_coding	ENSG00000149926.9	-0.846735	2.34033	21.8018	3.02313e-06	7.04687e-05
PCOLCE2	protein_coding	ENSG00000163710.3	1.01718	0.604279	21.7988	3.02786e-06	7.04708e-05
DDI2	protein_coding	ENSG00000197312.7	-0.322179	6.62934	21.784	3.05141e-06	7.09103e-05
TENM4	protein_coding	ENSG00000149256.10	0.657211	3.58757	21.7251	3.14644e-06	7.29982e-05
CCNYL1	protein_coding	ENSG00000163249.5	0.524589	5.13064	21.7224	3.15086e-06	7.29982e-05
GNG4	protein_coding	ENSG00000168243.6	0.758526	1.69968	21.692	3.20128e-06	7.40534e-05
FAM47E	protein_coding	ENSG00000272414.1	0.514187	3.24037	21.6879	3.20807e-06	7.40976e-05
KLF4	protein_coding	ENSG00000136826.10	-0.333441	5.64336	21.6782	3.22441e-06	7.43621e-05
NFYC	protein_coding	ENSG00000066136.15	-0.354993	4.8773	21.6506	3.27109e-06	7.52905e-05
PCDHGB7	protein_coding	ENSG00000254122.1	-0.801064	1.40146	21.6485	3.27458e-06	7.52905e-05
HEY2	protein_coding	ENSG00000135547.4	-0.6165	3.0098	21.6402	3.28894e-06	7.55065e-05
PLEKHG1	protein_coding	ENSG00000120278.10	1.06462	1.21245	21.6212	3.32158e-06	7.61408e-05
TELO2	protein_coding	ENSG00000100726.10	-0.286446	6.27127	21.604	3.35151e-06	7.67113e-05
C19orf57	protein_coding	ENSG00000132016.7	-0.754423	1.62109	21.5955	3.36647e-06	7.68721e-05
MAST2	protein_coding	ENSG00000086015.15	-0.314935	5.85523	21.5914	3.37361e-06	7.68721e-05
P2RX4	protein_coding	ENSG00000135124.10	0.376616	4.55271	21.5913	3.37371e-06	7.68721e-05
WDTC1	protein_coding	ENSG00000142784.11	-0.380736	5.27505	21.5724	3.40714e-06	7.75174e-05
C16orf93	protein_coding	ENSG00000196118.7	-0.571057	3.36327	21.5609	3.42771e-06	7.77872e-05
SECISBP2L	protein_coding	ENSG00000138593.4	-0.409752	5.51781	21.56	3.42923e-06	7.77872e-05
CTSC	protein_coding	ENSG00000109861.11	0.423577	4.23544	21.4692	3.59562e-06	8.14399e-05
GUF1	protein_coding	ENSG00000151806.9	0.38516	4.85997	21.4648	3.60385e-06	8.15049e-05
FUT9	protein_coding	ENSG00000172461.6	0.441355	5.49318	21.4281	3.67347e-06	8.2956e-05
LIPH	protein_coding	ENSG00000163898.5	-0.660796	2.3262	21.3515	3.82324e-06	8.621e-05
BTNL9	protein_coding	ENSG00000165810.12	-0.817466	2.01365	21.3308	3.86464e-06	8.69181e-05
PTCHD3P1	antisense	ENSG00000224597.4	0.505952	3.69965	21.3301	3.86608e-06	8.69181e-05
SHC4	protein_coding	ENSG00000185634.7	-0.988127	0.714721	21.2681	3.99322e-06	8.9644e-05
ID4	protein_coding	ENSG00000172201.6	-0.612539	2.98826	21.2211	4.09241e-06	9.17352e-05
NADK	protein_coding	ENSG00000008130.11	-0.330754	6.1797	21.1887	4.16204e-06	9.31586e-05
C12orf57	protein_coding	ENSG00000111678.6	-0.392516	5.12199	21.1803	4.18035e-06	9.34309e-05
TMEM248	protein_coding	ENSG00000106609.12	0.287488	6.53014	21.1723	4.19787e-06	9.36846e-05
WWP1	protein_coding	ENSG00000123124.9	-0.318123	7.55891	21.162	4.22059e-06	9.40536e-05
UGDH	protein_coding	ENSG00000109814.7	-0.320421	9.23071	21.1462	4.25534e-06	9.46892e-05
FJX1	protein_coding	ENSG00000179431.5	1.08103	2.37804	21.0957	4.36908e-06	9.70779e-05
ANXA6	protein_coding	ENSG00000197043.8	-0.483313	4.69052	21.086	4.39115e-06	9.74259e-05
CPS1	protein_coding	ENSG00000021826.10	-0.65409	2.11572	21.0827	4.39889e-06	9.74552e-05
CCDC132	protein_coding	ENSG00000004766.11	0.373545	4.79769	21.0746	4.41734e-06	9.77216e-05
CCDC64	protein_coding	ENSG00000135127.7	-0.346877	5.42132	21.0648	4.4401e-06	9.80824e-05
FBXO42	protein_coding	ENSG00000037637.6	-0.335808	4.75476	21.0192	4.54713e-06	0.000100301
LINC00865	lincRNA	ENSG00000232229.1	1.02084	1.24685	20.9911	4.61417e-06	0.000101632
ATP6V0D2	protein_coding	ENSG00000147614.3	-1.3431	0.0623302	20.9816	4.63705e-06	0.000101988
HIP1R	protein_coding	ENSG00000130787.9	-0.309976	6.24282	20.9599	4.68998e-06	0.000103003
MKRN3	protein_coding	ENSG00000179455.6	1.1514	0.165814	20.9392	4.74097e-06	0.000103973
CTD-2314B22.3	lincRNA	ENSG00000244306.5	0.315726	5.14002	20.9291	4.76593e-06	0.00010437
CXCR4	protein_coding	ENSG00000121966.6	-0.611188	3.32321	20.8883	4.86864e-06	0.000106454
RP1-283E3.4	pseudogene	ENSG00000227775.3	-0.669116	2.57474	20.8857	4.87512e-06	0.000106454
SCARB1	protein_coding	ENSG00000073060.11	0.416951	6.12403	20.8702	4.91488e-06	0.000107168
FLVCR2	protein_coding	ENSG00000119686.5	0.470126	4.463	20.8488	4.97009e-06	0.000108217
MME	protein_coding	ENSG00000196549.6	1.06016	1.21888	20.8413	4.98955e-06	0.000108485
CD81	protein_coding	ENSG00000110651.7	0.321339	7.00378	20.8032	5.08986e-06	0.000110506
ZKSCAN1	protein_coding	ENSG00000106261.12	0.317454	7.46069	20.8005	5.09701e-06	0.000110506
BCAS1	protein_coding	ENSG00000064787.8	-0.389396	4.85236	20.7863	5.1348e-06	0.000111166
TRIM3	protein_coding	ENSG00000110171.14	-0.466409	3.74	20.7736	5.1691e-06	0.00011175
LXN	protein_coding	ENSG00000079257.3	0.753115	7.83187	20.7539	5.22259e-06	0.000112746
INHBB	protein_coding	ENSG00000163083.5	0.484869	6.0246	20.7391	5.26311e-06	0.000113459
CROCC	protein_coding	ENSG00000058453.12	-0.475277	4.26764	20.7108	5.34136e-06	0.000114983
NMRK1	protein_coding	ENSG00000106733.16	-0.503716	3.21934	20.6734	5.44663e-06	0.000117083
SLC6A6	protein_coding	ENSG00000131389.12	0.33526	6.85091	20.6614	5.4811e-06	0.000117658
ACBD5	protein_coding	ENSG00000107897.14	0.288028	6.12107	20.6374	5.55016e-06	0.000118972
BMPER	protein_coding	ENSG00000164619.4	-1.20037	0.748173	20.5972	5.66802e-06	0.000121242
CBX6	protein_coding	ENSG00000183741.7	-0.287804	6.51677	20.5958	5.67201e-06	0.000121242
AS3MT	protein_coding	ENSG00000214435.3	0.811808	1.31921	20.5759	5.73123e-06	0.000122185
MYPN	protein_coding	ENSG00000138347.11	1.4666	-0.165822	20.5756	5.73219e-06	0.000122185
PLOD3	protein_coding	ENSG00000106397.7	0.337273	7.11563	20.5614	5.77503e-06	0.000122926
BOLA3	protein_coding	ENSG00000163170.7	0.351161	4.71217	20.558	5.78515e-06	0.000122969
TUBBP5	pseudogene	ENSG00000159247.8	-0.764144	1.92059	20.5525	5.80185e-06	0.000123151
CRY2	protein_coding	ENSG00000121671.7	-0.408871	5.04276	20.542	5.83379e-06	0.000123657
STIL	protein_coding	ENSG00000123473.11	-0.296113	5.97252	20.5051	5.94717e-06	0.000125885
GCSH	protein_coding	ENSG00000140905.5	0.450801	6.05418	20.5001	5.96276e-06	0.00012589
MAPK4	protein_coding	ENSG00000141639.7	1.42716	-0.358427	20.4997	5.96402e-06	0.00012589
CAV1	protein_coding	ENSG00000105974.7	-0.55235	6.03489	20.4936	5.98313e-06	0.000126119
BAIAP2L1	protein_coding	ENSG00000006453.9	0.432071	4.85541	20.4751	6.04128e-06	0.000127168
NFATC2IP	protein_coding	ENSG00000176953.6	-0.29154	6.7085	20.4617	6.0837e-06	0.000127884
TFF1	protein_coding	ENSG00000160182.2	-0.585258	8.32879	20.4563	6.10071e-06	0.000128064
RAB15	protein_coding	ENSG00000139998.10	0.348135	6.95016	20.4432	6.14274e-06	0.000128769
FBLN1	protein_coding	ENSG00000077942.13	0.577962	3.16526	20.4344	6.17101e-06	0.000129183
TMC7	protein_coding	ENSG00000170537.8	0.654794	2.04972	20.3935	6.3044e-06	0.000131794
CHCHD10	protein_coding	ENSG00000250479.4	0.58961	3.11512	20.3756	6.36369e-06	0.000132851
HSPG2	protein_coding	ENSG00000142798.12	-0.38014	5.20547	20.3484	6.45461e-06	0.000134564
AFF1	protein_coding	ENSG00000172493.16	-0.345617	5.42204	20.3316	6.51179e-06	0.00013557
SH2B1	protein_coding	ENSG00000178188.10	-0.445418	5.66118	20.2946	6.63887e-06	0.000138027
PLXNB1	protein_coding	ENSG00000164050.8	-0.455345	6.07595	20.2764	6.70237e-06	0.000139157
VWFP1	pseudogene	ENSG00000241717.1	-0.890998	0.580902	20.2598	6.76061e-06	0.000140174
RALB	protein_coding	ENSG00000144118.9	0.324011	6.91506	20.2285	6.87205e-06	0.000142291
NRBP2	protein_coding	ENSG00000185189.11	-0.742903	4.48955	20.2108	6.93616e-06	0.000143423
PDE7A	protein_coding	ENSG00000205268.6	-0.303687	5.66556	20.2023	6.96703e-06	0.000143865
ECI1	protein_coding	ENSG00000167969.8	-0.371287	5.37179	20.1857	7.02762e-06	0.00014492
GTF3C1	protein_coding	ENSG00000077235.13	-0.310528	7.7796	20.1709	7.08208e-06	0.000145845
ZNF43	protein_coding	ENSG00000198521.7	0.433563	4.55935	20.1516	7.15406e-06	0.000147128
PDIK1L	protein_coding	ENSG00000175087.5	-0.37885	4.56291	20.1425	7.18808e-06	0.000147628
ZNF273	protein_coding	ENSG00000198039.7	0.437303	4.02658	20.0808	7.42384e-06	0.000152264
ID2	protein_coding	ENSG00000115738.5	-0.587633	5.05959	20.047	7.55636e-06	0.000154773
FAIM	protein_coding	ENSG00000158234.8	0.474459	4.25388	20.0196	7.6653e-06	0.000156793
CASC10	protein_coding	ENSG00000204682.5	0.672719	2.12565	20.0054	7.72249e-06	0.000157751
CDH11	protein_coding	ENSG00000140937.9	0.68608	3.23898	19.9573	7.91915e-06	0.000161551
PCDHA13	protein_coding	ENSG00000239389.3	-0.765814	2.1956	19.9445	7.97249e-06	0.000162379
PTGES	protein_coding	ENSG00000148344.10	0.913825	2.85723	19.9424	7.98112e-06	0.000162379
MTOR	protein_coding	ENSG00000198793.8	-0.291587	6.96184	19.9125	8.10686e-06	0.000164717
IPP	protein_coding	ENSG00000197429.6	-0.373746	4.15279	19.8991	8.16406e-06	0.000165657
PCDHB13	protein_coding	ENSG00000187372.9	-0.69876	2.94777	19.8906	8.20015e-06	0.000166168
UBE2H	protein_coding	ENSG00000186591.7	-0.311957	6.47939	19.8709	8.28524e-06	0.000167669
DNMT3A	protein_coding	ENSG00000119772.12	0.300953	5.78016	19.8205	8.50636e-06	0.000171914
DDIT4	protein_coding	ENSG00000168209.4	0.68118	6.08632	19.7989	8.60302e-06	0.000173637
NDUFA7	protein_coding	ENSG00000267855.1	0.495993	3.85202	19.786	8.66126e-06	0.000174581
MEIS2	protein_coding	ENSG00000134138.15	0.406203	4.02458	19.7423	8.86186e-06	0.000178388
SLC25A29	protein_coding	ENSG00000197119.8	-0.350918	6.78751	19.7384	8.87983e-06	0.000178513
MFSD6	protein_coding	ENSG00000151690.10	0.471442	3.99344	19.697	9.0744e-06	0.000182183
CALCR	protein_coding	ENSG00000004948.9	-0.765502	3.48942	19.689	9.11267e-06	0.00018271
SYCP2	protein_coding	ENSG00000196074.8	-0.508346	4.44844	19.68	9.15568e-06	0.000183331
ADAMTS9	protein_coding	ENSG00000163638.9	-0.715015	3.24737	19.6692	9.20713e-06	0.000184118
HPCAL1	protein_coding	ENSG00000115756.8	0.338464	4.92611	19.6489	9.30588e-06	0.000185849
C11orf45	protein_coding	ENSG00000174370.5	1.10568	0.205306	19.6401	9.34882e-06	0.000186461
TONSL	protein_coding	ENSG00000160949.12	-0.338898	6.17179	19.6343	9.37716e-06	0.000186658
EPHA6	protein_coding	ENSG00000080224.13	-0.573778	3.43947	19.633	9.38325e-06	0.000186658
YIPF1	protein_coding	ENSG00000058799.9	-0.436399	3.94872	19.6203	9.44627e-06	0.000187666
SBDS	protein_coding	ENSG00000126524.5	0.392196	6.66734	19.5974	9.56e-06	0.000189677
ITGB6	protein_coding	ENSG00000115221.6	0.707593	4.30203	19.57	9.69822e-06	0.000192169
PREX1	protein_coding	ENSG00000124126.9	0.507282	7.7367	19.491	1.01076e-05	0.000199732
CAPS	protein_coding	ENSG00000105519.8	-0.665963	3.39051	19.4897	1.01146e-05	0.000199732
WDR3	protein_coding	ENSG00000065183.10	0.440903	5.96268	19.4888	1.01193e-05	0.000199732
HIP1	protein_coding	ENSG00000127946.12	0.344043	6.46766	19.477	1.01816e-05	0.0002007
ZNF707	protein_coding	ENSG00000181135.11	-0.392903	4.51837	19.4727	1.02045e-05	0.000200892
HP1BP3	protein_coding	ENSG00000127483.13	-0.327185	7.81132	19.4435	1.03619e-05	0.000203727
TMEM150C	protein_coding	ENSG00000249242.2	-0.333632	5.72542	19.406	1.05676e-05	0.000207501
WRB	protein_coding	ENSG00000182093.9	-0.293223	5.96538	19.4012	1.05941e-05	0.000207754
PRR15L	protein_coding	ENSG00000167183.2	-0.334167	5.42149	19.3894	1.06594e-05	0.000208765
BCL2	protein_coding	ENSG00000171791.10	0.677998	1.63413	19.3845	1.06871e-05	0.000209037
SPATA7	protein_coding	ENSG00000042317.12	0.545924	2.53597	19.3427	1.09233e-05	0.000213157
PNRC2	protein_coding	ENSG00000189266.7	-0.276499	6.86408	19.3423	1.09257e-05	0.000213157
IQCJ-SCHIP1	protein_coding	ENSG00000250588.2	0.930603	0.419438	19.3193	1.10585e-05	0.00021547
SCNN1A	protein_coding	ENSG00000111319.8	0.591602	5.87026	19.2985	1.11795e-05	0.00021755
FOXO3	protein_coding	ENSG00000118689.10	0.274359	7.00007	19.2693	1.13517e-05	0.000220619
FHL2	protein_coding	ENSG00000115641.14	0.739691	2.78708	19.254	1.14433e-05	0.000222115
PRDM2	protein_coding	ENSG00000116731.18	-0.299656	5.65425	19.1816	1.18856e-05	0.000230406
MPZL2	protein_coding	ENSG00000149573.4	0.441671	5.99719	19.1353	1.21772e-05	0.000235757
PPIL6	protein_coding	ENSG00000185250.11	0.912478	0.772195	19.0938	1.24447e-05	0.000240364
BCAS3	protein_coding	ENSG00000141376.16	0.35034	9.4598	19.0935	1.24468e-05	0.000240364
RCCD1	protein_coding	ENSG00000166965.8	-0.353351	5.54613	19.0653	1.26324e-05	0.000243638
EYA3	protein_coding	ENSG00000158161.11	-0.311376	5.23849	19.0569	1.26876e-05	0.000244393
KCNN4	protein_coding	ENSG00000104783.7	0.407303	4.76616	19.048	1.27469e-05	0.000245225
SC5D	protein_coding	ENSG00000109929.5	0.457034	4.96243	19.0318	1.2856e-05	0.000247011
C21orf67	protein_coding	ENSG00000183250.7	-0.515127	2.60875	19.0166	1.29585e-05	0.000248666
BCL3	protein_coding	ENSG00000069399.8	-0.424902	4.21249	18.959	1.33555e-05	0.00025596
RP4-758J18.2	protein_coding	ENSG00000224870.3	-0.373646	4.56118	18.9519	1.34058e-05	0.0002566
SERHL2	protein_coding	ENSG00000183569.13	-0.625272	2.57379	18.9204	1.36285e-05	0.000260535
NSUN7	protein_coding	ENSG00000179299.12	0.468523	3.49151	18.8822	1.39046e-05	0.000265319
CRYBG3	protein_coding	ENSG00000080200.5	-0.557241	2.59968	18.8809	1.39136e-05	0.000265319
PREP	protein_coding	ENSG00000085377.9	0.306362	5.74889	18.8773	1.394e-05	0.00026539
SLC39A8	protein_coding	ENSG00000138821.8	0.358573	5.14315	18.8756	1.39523e-05	0.00026539
PTBP2	protein_coding	ENSG00000117569.13	-0.409474	4.03938	18.8643	1.40356e-05	0.000266641
RP11-1415C14.3	pseudogene	ENSG00000253816.2	-1.13352	1.10593	18.8553	1.4102e-05	0.000267569
TLE1P1	pseudogene	ENSG00000228158.1	-1.24663	0.0740496	18.8392	1.42213e-05	0.000269495
RUFY3	protein_coding	ENSG00000018189.8	0.416815	3.92285	18.8299	1.4291e-05	0.000270479
SLC9B2	protein_coding	ENSG00000164038.10	0.638676	2.1165	18.8124	1.44227e-05	0.000272633
NR4A1	protein_coding	ENSG00000123358.15	-0.512068	2.73477	18.8077	1.44585e-05	0.00027297
GPBP1L1	protein_coding	ENSG00000159592.6	-0.263644	6.38881	18.796	1.45472e-05	0.000274304
UBXN11	protein_coding	ENSG00000158062.16	-0.48713	3.85577	18.7662	1.47766e-05	0.000278284
NT5C3B	protein_coding	ENSG00000141698.12	0.381737	4.77918	18.7596	1.48275e-05	0.000278897
POFUT2	protein_coding	ENSG00000186866.12	-0.327817	4.85021	18.7264	1.50876e-05	0.000283438
PYROXD2	protein_coding	ENSG00000119943.6	-0.606379	3.91583	18.6894	1.53833e-05	0.000288636
KIAA0319L	protein_coding	ENSG00000142687.13	-0.361336	5.82055	18.6702	1.55389e-05	0.000291196
C16orf59	protein_coding	ENSG00000162062.10	-0.348347	4.37279	18.6606	1.56175e-05	0.000292308
NFIX	protein_coding	ENSG00000008441.12	-0.603196	1.80299	18.6411	1.57781e-05	0.000294951
WDR4	protein_coding	ENSG00000160193.7	-0.348907	5.01291	18.6277	1.58895e-05	0.000296669
RP11-800A3.4	sense_overlapping	ENSG00000260401.1	0.482942	4.78824	18.6229	1.59296e-05	0.000297053
KIAA0556	protein_coding	ENSG00000047578.8	-0.378077	5.51831	18.6002	1.61203e-05	0.000300241
RHOT2	protein_coding	ENSG00000140983.8	-0.327594	6.64547	18.5967	1.61503e-05	0.000300431
HOXA5	protein_coding	ENSG00000106004.4	0.642967	2.21556	18.5733	1.63493e-05	0.000303761
GOLIM4	protein_coding	ENSG00000173905.4	0.325876	4.8835	18.5697	1.63801e-05	0.000303963
ZNF506	protein_coding	ENSG00000081665.9	0.388441	4.02103	18.5592	1.6471e-05	0.000305277
WDR20	protein_coding	ENSG00000140153.13	0.279884	5.50129	18.555	1.6507e-05	0.00030557
ARHGEF28	protein_coding	ENSG00000214944.5	-0.441095	3.95284	18.5479	1.6569e-05	0.000306345
RP11-472B18.2	lincRNA	ENSG00000238206.3	-0.438089	4.41027	18.5386	1.665e-05	0.000307468
HMGN2	protein_coding	ENSG00000198830.6	-0.277624	9.80265	18.5336	1.66935e-05	0.000307898
ZC3HAV1	protein_coding	ENSG00000105939.8	0.281512	5.98054	18.4923	1.70596e-05	0.000314269
CD27-AS1	antisense	ENSG00000215039.2	0.32898	5.01921	18.4839	1.71347e-05	0.00031527
TYW1	protein_coding	ENSG00000198874.8	0.336859	5.08949	18.463	1.73232e-05	0.000318353
PLOD2	protein_coding	ENSG00000152952.7	0.303801	6.92892	18.3651	1.82368e-05	0.000334737
IL1R1	protein_coding	ENSG00000115594.7	-0.677459	2.94637	18.3461	1.84195e-05	0.000337684
CHPF	protein_coding	ENSG00000123989.9	0.327555	6.43334	18.3379	1.84992e-05	0.000338737
GATA2	protein_coding	ENSG00000179348.7	0.308876	5.0848	18.3173	1.87001e-05	0.000341927
BAK1P1	pseudogene	ENSG00000175730.7	0.762534	1.55402	18.3154	1.87184e-05	0.000341927
RAPGEF5	protein_coding	ENSG00000136237.14	-0.604244	2.57368	18.296	1.89102e-05	0.000345014
CSNK1A1	protein_coding	ENSG00000113712.12	-0.275981	7.89946	18.2935	1.89352e-05	0.000345056
KYNU	protein_coding	ENSG00000115919.10	0.324166	7.5633	18.2527	1.93447e-05	0.000352097
NEU1	protein_coding	ENSG00000204386.6	0.31089	5.8027	18.2333	1.9543e-05	0.000355281
CTC-510F12.6	sense_intronic	ENSG00000267576.1	-0.548027	3.58878	18.1591	2.032e-05	0.000368965
PTP4A2	protein_coding	ENSG00000184007.13	-0.312428	7.19987	18.1467	2.0452e-05	0.000370918
EVL	protein_coding	ENSG00000196405.8	-0.552636	8.48572	18.1417	2.05057e-05	0.000371449
FBN2	protein_coding	ENSG00000138829.6	-1.04658	1.24757	18.1251	2.06859e-05	0.000374267
CHEK2	protein_coding	ENSG00000183765.16	-0.345621	5.04305	18.1056	2.0899e-05	0.000377672
TRIM41	protein_coding	ENSG00000146063.14	-0.342628	5.94114	18.0995	2.09653e-05	0.000378422
RP11-553A10.1	protein_coding	ENSG00000206532.2	1.3459	0.330014	18.0954	2.10104e-05	0.000378786
SPIDR	protein_coding	ENSG00000164808.12	-0.276465	6.11427	18.0915	2.10538e-05	0.000379119
ERC2	protein_coding	ENSG00000187672.8	0.685923	1.80338	18.0875	2.10978e-05	0.000379461
TUBB2A	protein_coding	ENSG00000137267.5	0.425905	4.05395	18.0732	2.1257e-05	0.000381872
TLE3	protein_coding	ENSG00000140332.11	0.356804	5.69466	18.0512	2.15046e-05	0.000385864
LSS	protein_coding	ENSG00000160285.10	-0.360294	7.57247	18.0087	2.199e-05	0.000393772
MROH6	protein_coding	ENSG00000204839.4	-0.576534	3.642	18.0081	2.19971e-05	0.000393772
PPP1R14B	protein_coding	ENSG00000173457.6	0.373733	6.73558	17.9947	2.21523e-05	0.000396082
ADAT2	protein_coding	ENSG00000189007.11	0.526165	2.82804	17.9534	2.26376e-05	0.000404285
PANK4	protein_coding	ENSG00000157881.9	-0.367861	4.34943	17.9468	2.27162e-05	0.000405213
TP73	protein_coding	ENSG00000078900.10	-0.446419	4.15961	17.9366	2.28383e-05	0.000406913
C5AR2	protein_coding	ENSG00000134830.3	0.500402	3.39194	17.9134	2.31187e-05	0.000411426
FBXO30	protein_coding	ENSG00000118496.4	0.343212	4.52703	17.9095	2.31666e-05	0.000411797
LRRC14	protein_coding	ENSG00000160959.3	-0.451563	5.14754	17.8923	2.33767e-05	0.000415046
SHROOM3	protein_coding	ENSG00000138771.10	-0.310925	5.21473	17.8822	2.35008e-05	0.000416761
LURAP1L	protein_coding	ENSG00000153714.5	-0.413989	4.55881	17.8582	2.37994e-05	0.000421388
MAP7D3	protein_coding	ENSG00000129680.11	0.370237	4.9456	17.8568	2.38171e-05	0.000421388
MFN2	protein_coding	ENSG00000116688.12	-0.270173	6.71438	17.8544	2.38472e-05	0.000421429
STRA6	protein_coding	ENSG00000137868.14	0.967632	3.05932	17.8426	2.3995e-05	0.000423549
ARPC1B	protein_coding	ENSG00000130429.8	0.313142	8.13722	17.8162	2.43302e-05	0.000428968
GPN2	protein_coding	ENSG00000142751.10	-0.303674	5.05821	17.81	2.44102e-05	0.00042988
ANXA3	protein_coding	ENSG00000138772.8	0.794374	4.69546	17.7843	2.47421e-05	0.00043522
GLCCI1	protein_coding	ENSG00000106415.8	-0.404464	5.47338	17.7705	2.49222e-05	0.000437882
RERE	protein_coding	ENSG00000142599.13	-0.38468	6.00811	17.7674	2.49629e-05	0.00043809
NOS1AP	protein_coding	ENSG00000198929.8	-0.575658	3.74749	17.7518	2.51683e-05	0.000441186
ACAP3	protein_coding	ENSG00000131584.14	-0.38933	5.90438	17.7411	2.53093e-05	0.00044257
ELOVL6	protein_coding	ENSG00000170522.5	0.287799	5.72395	17.7398	2.53276e-05	0.00044257
LPGAT1	protein_coding	ENSG00000123684.8	0.33965	5.81137	17.7392	2.53346e-05	0.00044257
PTK6	protein_coding	ENSG00000101213.5	-0.399775	4.11949	17.7239	2.55404e-05	0.000445652
GULP1	protein_coding	ENSG00000144366.11	0.414929	4.83943	17.6835	2.60881e-05	0.00045424
IFIT5	protein_coding	ENSG00000152778.7	0.556558	2.69203	17.6832	2.60924e-05	0.00045424
TMPO-AS1	antisense	ENSG00000257167.2	-0.418731	3.68726	17.674	2.62181e-05	0.000455907
ACPL2	protein_coding	ENSG00000155893.7	0.474166	3.20289	17.6395	2.66989e-05	0.000463736
RAI14	protein_coding	ENSG00000039560.9	0.938699	1.78404	17.6168	2.70189e-05	0.000468759
FAM86B3P	pseudogene	ENSG00000173295.3	0.513149	2.8129	17.5992	2.7271e-05	0.000472352
RBP1	protein_coding	ENSG00000114115.5	1.09908	0.259671	17.598	2.72881e-05	0.000472352
TGM2	protein_coding	ENSG00000198959.7	1.26284	4.79261	17.5836	2.74949e-05	0.000474941
FAM83A	protein_coding	ENSG00000147689.12	-0.625245	2.07397	17.5832	2.75002e-05	0.000474941
ZFP36	protein_coding	ENSG00000128016.4	-0.352487	4.80595	17.5755	2.76118e-05	0.000476327
VARS	protein_coding	ENSG00000204394.8	0.301976	7.25959	17.5606	2.78301e-05	0.000479548
BSDC1	protein_coding	ENSG00000160058.14	-0.285432	5.83107	17.544	2.80731e-05	0.000483188
P2RX5	protein_coding	ENSG00000083454.17	1.00817	0.807586	17.5249	2.83562e-05	0.000487509
VKORC1L1	protein_coding	ENSG00000196715.5	0.276799	6.31648	17.4841	2.89717e-05	0.000497528
PHYH	protein_coding	ENSG00000107537.9	0.38099	3.9301	17.4593	2.93517e-05	0.000503029
RP3-468B3.3	lincRNA	ENSG00000249346.2	-0.644472	1.55346	17.4589	2.93583e-05	0.000503029
SEC14L2	protein_coding	ENSG00000100003.13	0.774942	1.88337	17.4494	2.95061e-05	0.000504993
RP11-326A19.5	pseudogene	ENSG00000259948.2	-0.572576	3.65189	17.4409	2.96381e-05	0.000506682
TSTD1	protein_coding	ENSG00000215845.6	-0.36852	4.53739	17.4173	3.00076e-05	0.000512422
C1orf226	protein_coding	ENSG00000239887.3	-0.45208	4.99479	17.4027	3.02401e-05	0.000515813
GNB1	protein_coding	ENSG00000078369.13	-0.278003	8.3769	17.399	3.02979e-05	0.000516219
EXOSC10	protein_coding	ENSG00000171824.9	-0.257472	6.21987	17.3418	3.12237e-05	0.000531397
NQO1	protein_coding	ENSG00000181019.8	0.369181	9.50714	17.3166	3.16411e-05	0.000537899
TRAPPC10	protein_coding	ENSG00000160218.8	-0.253363	6.61361	17.2985	3.19439e-05	0.00054244
CCNF	protein_coding	ENSG00000162063.8	-0.312737	6.13286	17.2796	3.22626e-05	0.000547154
ADRA2C	protein_coding	ENSG00000184160.6	0.478137	4.17991	17.2758	3.23285e-05	0.000547154
PRTFDC1	protein_coding	ENSG00000099256.14	0.716018	1.19191	17.2757	3.23295e-05	0.000547154
RBM43	protein_coding	ENSG00000184898.6	0.462858	3.15397	17.2733	3.23704e-05	0.000547237
B4GALNT1	protein_coding	ENSG00000135454.9	0.28793	5.31454	17.27	3.24268e-05	0.000547581
GATAD1	protein_coding	ENSG00000157259.6	0.27007	6.09251	17.2599	3.25994e-05	0.000549884
ZNF493	protein_coding	ENSG00000196268.7	0.421704	3.6702	17.2575	3.26411e-05	0.000549978
AP001062.7	processed_transcript	ENSG00000184441.4	-0.551547	2.38819	17.2363	3.30072e-05	0.00055553
ATP6V0A1	protein_coding	ENSG00000033627.10	-0.284149	5.30389	17.2281	3.31494e-05	0.000557306
CBWD1	protein_coding	ENSG00000172785.14	0.324969	5.73681	17.2138	3.34007e-05	0.000560911
FAM47E-STBD1	protein_coding	ENSG00000118804.7	0.474259	3.5536	17.2027	3.35956e-05	0.000563561
MSRB2	protein_coding	ENSG00000148450.8	0.356407	4.47002	17.1937	3.37556e-05	0.00056562
CAPN12	protein_coding	ENSG00000182472.4	-0.704346	1.49569	17.1661	3.42503e-05	0.000573278
HLA-A	protein_coding	ENSG00000206503.7	0.299344	5.65516	17.1612	3.43383e-05	0.000573731
MKRN1	protein_coding	ENSG00000133606.6	-0.259605	7.00237	17.1604	3.43529e-05	0.000573731
SYNE1	protein_coding	ENSG00000131018.18	-0.479224	3.82431	17.1557	3.4437e-05	0.000574504
TXNIP	protein_coding	ENSG00000117289.7	-0.496548	6.86643	17.151	3.45229e-05	0.000575306
MBNL2	protein_coding	ENSG00000139793.14	0.414671	5.15146	17.1441	3.46492e-05	0.000576779
DMKN	protein_coding	ENSG00000161249.16	0.453775	4.15588	17.1178	3.51324e-05	0.000584181
VPS13D	protein_coding	ENSG00000048707.9	-0.298748	6.40468	17.11	3.52767e-05	0.00058594
GAB2	protein_coding	ENSG00000033327.8	0.315616	5.19843	17.0756	3.59203e-05	0.000595979
MPP2	protein_coding	ENSG00000108852.10	-0.545023	2.82843	17.0256	3.68801e-05	0.000611236
VPS28	protein_coding	ENSG00000160948.9	-0.347709	5.9276	17.0158	3.70707e-05	0.000613727
ARHGAP39	protein_coding	ENSG00000147799.7	-0.338649	4.66904	17.0094	3.7195e-05	0.000614772
CLDN12	protein_coding	ENSG00000157224.10	0.358188	4.82242	17.0084	3.72148e-05	0.000614772
IL13RA1	protein_coding	ENSG00000131724.6	0.295471	6.80717	17.0054	3.72739e-05	0.000615079
PIGV	protein_coding	ENSG00000060642.6	-0.392546	4.04259	16.9863	3.76504e-05	0.00062062
CDYL2	protein_coding	ENSG00000166446.9	0.502842	4.10814	16.9631	3.81126e-05	0.000627558
DSCAM	protein_coding	ENSG00000171587.10	-0.339843	7.21217	16.9605	3.81665e-05	0.000627765
FBXO10	protein_coding	ENSG00000147912.8	0.423954	3.93204	16.9544	3.8288e-05	0.000628638
LOXL3	protein_coding	ENSG00000115318.7	0.552726	2.31697	16.9537	3.83023e-05	0.000628638
DVL1	protein_coding	ENSG00000107404.13	-0.315868	5.5658	16.9402	3.85755e-05	0.000632439
CRAT	protein_coding	ENSG00000095321.12	-0.526034	2.3805	16.9333	3.87157e-05	0.000634052
STYXL1	protein_coding	ENSG00000127952.12	0.312919	5.24881	16.9074	3.92473e-05	0.000642067
ADI1	protein_coding	ENSG00000182551.9	0.288714	7.26507	16.89	3.96098e-05	0.000647059
SDSL	protein_coding	ENSG00000139410.10	0.385361	4.20366	16.8887	3.96376e-05	0.000647059
MIR4435-1HG	lincRNA	ENSG00000172965.9	0.512264	3.85023	16.8717	3.99926e-05	0.000652154
NR5A2	protein_coding	ENSG00000116833.9	-0.743823	1.04031	16.8604	4.02316e-05	0.000655349
CDCA8	protein_coding	ENSG00000134690.6	-0.345054	6.05896	16.8519	4.04134e-05	0.000657042
RP11-3P17.4	lincRNA	ENSG00000240567.1	-0.798325	0.854266	16.8515	4.0422e-05	0.000657042
LGMN	protein_coding	ENSG00000100600.10	0.3071	5.33053	16.8393	4.06826e-05	0.00066057
PCGF5	protein_coding	ENSG00000180628.10	0.341636	5.22098	16.8289	4.09057e-05	0.000663484
RP11-442H21.2	antisense	ENSG00000269926.1	0.736678	2.80464	16.823	4.10327e-05	0.000664671
GS1-358P8.4	sense_overlapping	ENSG00000260822.1	-0.37769	4.59243	16.8215	4.10664e-05	0.000664671
TMEM231	protein_coding	ENSG00000205084.5	0.393887	3.74259	16.7712	4.21694e-05	0.000681798
AC011330.5	pseudogene	ENSG00000249839.1	-1.49903	-0.142966	16.764	4.23282e-05	0.000683638
CCDC159	protein_coding	ENSG00000183401.7	-0.726433	3.80702	16.7411	4.28433e-05	0.000691223
RPS6KA1	protein_coding	ENSG00000117676.9	-0.301266	4.72683	16.707	4.36198e-05	0.000703005
MLK4	protein_coding	ENSG00000143674.6	0.349063	4.55959	16.6902	4.40067e-05	0.000708489
TBL1X	protein_coding	ENSG00000101849.11	0.261287	6.94882	16.6519	4.49054e-05	0.000722194
AP001468.1	protein_coding	ENSG00000235878.4	-0.75169	2.25468	16.6341	4.53288e-05	0.00072748
ZYG11A	protein_coding	ENSG00000203995.5	-0.359582	4.08418	16.634	4.53299e-05	0.00072748
PDGFRL	protein_coding	ENSG00000104213.8	0.400699	3.78371	16.6251	4.55447e-05	0.000729669
E2F2	protein_coding	ENSG00000007968.6	-0.302195	4.74432	16.6243	4.55623e-05	0.000729669
SLC35E2	protein_coding	ENSG00000215790.2	-0.559937	2.79428	16.6199	4.56696e-05	0.000730095
SCIN	protein_coding	ENSG00000006747.10	0.622346	2.37458	16.6192	4.5685e-05	0.000730095
C10orf2	protein_coding	ENSG00000107815.3	0.42726	4.68681	16.6086	4.59429e-05	0.000733445
ERBB3	protein_coding	ENSG00000065361.10	-0.359488	7.92114	16.6012	4.6123e-05	0.000735482
STON2	protein_coding	ENSG00000140022.5	0.59328	2.72033	16.5993	4.61673e-05	0.000735482
CPSF1	protein_coding	ENSG00000071894.10	-0.350309	6.90314	16.5841	4.65399e-05	0.000740642
SLC31A2	protein_coding	ENSG00000136867.6	0.547566	3.56553	16.5695	4.69003e-05	0.000745597
AGAP8	protein_coding	ENSG00000174194.11	0.536771	3.16202	16.4429	5.01376e-05	0.000796229
RPS6KA2	protein_coding	ENSG00000071242.7	0.432984	3.70909	16.3961	5.13912e-05	0.00081513
ECHDC2	protein_coding	ENSG00000121310.12	-0.362404	5.11974	16.3945	5.1435e-05	0.00081513
ZMYM4	protein_coding	ENSG00000146463.7	-0.249169	6.03631	16.3918	5.1507e-05	0.00081542
FASTKD1	protein_coding	ENSG00000138399.13	0.408378	3.70451	16.3832	5.17406e-05	0.000818265
TTC5	protein_coding	ENSG00000136319.7	0.284894	4.92656	16.38	5.1828e-05	0.000818796
RNU6-813P	snRNA	ENSG00000207422.1	-0.591263	2.64718	16.377	5.19102e-05	0.000818851
UBE2J1	protein_coding	ENSG00000198833.6	0.280659	6.17907	16.376	5.19392e-05	0.000818851
ADAM9	protein_coding	ENSG00000168615.7	0.275125	6.56276	16.3652	5.22349e-05	0.000822123
RP11-373L24.1	lincRNA	ENSG00000267520.1	0.382184	3.5772	16.3628	5.23026e-05	0.000822123
C22orf46	protein_coding	ENSG00000184208.10	-0.353494	4.28329	16.3625	5.2309e-05	0.000822123
ARHGAP21	protein_coding	ENSG00000107863.12	0.279343	6.08269	16.3602	5.23742e-05	0.000822296
OAF	protein_coding	ENSG00000184232.4	0.651219	1.53801	16.3471	5.27368e-05	0.000827136
SERPINA1	protein_coding	ENSG00000197249.8	-0.996044	1.28858	16.3294	5.3231e-05	0.000833321
TNS1	protein_coding	ENSG00000079308.12	0.579093	2.34642	16.3291	5.32408e-05	0.000833321
E2F1	protein_coding	ENSG00000101412.9	-0.268861	5.55	16.3218	5.34464e-05	0.000835677
ANKIB1	protein_coding	ENSG00000001629.5	0.255687	7.11524	16.3175	5.35661e-05	0.000836688
LRP8	protein_coding	ENSG00000157193.10	-0.304788	5.80848	16.3045	5.39352e-05	0.000841588
DOCK3	protein_coding	ENSG00000088538.12	-0.861387	1.32082	16.2988	5.40974e-05	0.000841817
KRT15	protein_coding	ENSG00000171346.9	-0.622387	3.04093	16.2986	5.41045e-05	0.000841817
DOK7	protein_coding	ENSG00000175920.11	-0.38095	4.34638	16.2982	5.4116e-05	0.000841817
EXT2	protein_coding	ENSG00000151348.9	0.286474	5.49832	16.2832	5.45452e-05	0.000847626
SMIM14	protein_coding	ENSG00000163683.6	-0.303372	7.44125	16.2716	5.48803e-05	0.000851962
PLEC	protein_coding	ENSG00000178209.10	-0.313734	8.95709	16.268	5.49852e-05	0.000852719
CCNY	protein_coding	ENSG00000108100.13	0.275534	5.96415	16.2623	5.51505e-05	0.000854411
STK40	protein_coding	ENSG00000196182.6	-0.311088	5.10739	16.2514	5.5468e-05	0.000857892
RIMKLA	protein_coding	ENSG00000177181.10	-0.51171	2.38661	16.2507	5.54881e-05	0.000857892
LINC00665	lincRNA	ENSG00000232677.2	0.623259	2.10231	16.1939	5.71772e-05	0.000883109
PITPNM1	protein_coding	ENSG00000110697.8	0.358183	4.6214	16.1874	5.73749e-05	0.000885262
HABP4	protein_coding	ENSG00000130956.9	0.435605	3.78629	16.1838	5.74822e-05	0.00088576
EFNB2	protein_coding	ENSG00000125266.6	-0.269016	5.65195	16.1825	5.75237e-05	0.00088576
HOMER2	protein_coding	ENSG00000103942.8	0.255184	5.65418	16.1706	5.78853e-05	0.000890427
SBDSP1	pseudogene	ENSG00000225648.1	0.440535	5.51721	16.1447	5.86818e-05	0.000901766
CTSH	protein_coding	ENSG00000103811.11	0.317735	6.16574	16.1388	5.88649e-05	0.000903387
PEX14	protein_coding	ENSG00000142655.8	-0.426458	3.86881	16.1375	5.89062e-05	0.000903387
IFT140	protein_coding	ENSG00000187535.9	-0.445799	4.76422	16.1314	5.90949e-05	0.000904499
PTAR1	protein_coding	ENSG00000188647.8	-0.362552	5.57025	16.1313	5.90977e-05	0.000904499
EPHA1	protein_coding	ENSG00000146904.4	-0.404457	4.20956	16.1177	5.95239e-05	0.000910105
HTATIP2	protein_coding	ENSG00000109854.9	0.2997	6.18861	16.1142	5.96353e-05	0.000910892
RABEP2	protein_coding	ENSG00000177548.8	-0.308236	5.19244	16.0939	6.02779e-05	0.000919643
P2RY2	protein_coding	ENSG00000175591.7	0.376829	5.03169	16.0923	6.03292e-05	0.000919643
SGK3	protein_coding	ENSG00000104205.8	-0.424227	4.19335	16.07	6.10439e-05	0.000929605
SEPHS1	protein_coding	ENSG00000086475.10	0.281246	7.03601	16.055	6.15283e-05	0.000936043
LRRC42	protein_coding	ENSG00000116212.10	-0.356667	4.44137	16.0346	6.21942e-05	0.000945228
C9orf66	protein_coding	ENSG00000183784.5	0.580826	1.91161	16.024	6.2544e-05	0.000949594
SNX1	protein_coding	ENSG00000028528.10	-0.248564	6.79355	16.0117	6.29539e-05	0.000954863
ZP3	protein_coding	ENSG00000188372.10	0.428206	3.73629	15.9973	6.34336e-05	0.000961181
PRKD3	protein_coding	ENSG00000115825.5	0.354404	4.01241	15.9865	6.3795e-05	0.000965694
SEPT6	protein_coding	ENSG00000125354.18	0.987274	0.171751	15.9823	6.39378e-05	0.000966892
KAT8	protein_coding	ENSG00000103510.15	-0.281754	5.32578	15.9694	6.43738e-05	0.000971898
ENOX1	protein_coding	ENSG00000120658.8	1.39897	-0.479473	15.9688	6.43967e-05	0.000971898
LUC7L2	protein_coding	ENSG00000269955.2	-0.290794	5.46845	15.9596	6.471e-05	0.000975658
VDR	protein_coding	ENSG00000111424.6	0.526365	4.20601	15.9419	6.53173e-05	0.000983838
ZNF431	protein_coding	ENSG00000196705.4	0.375113	4.14186	15.9272	6.58255e-05	0.00099051
CDH5	protein_coding	ENSG00000179776.13	1.71847	-0.397644	15.9101	6.64249e-05	0.000998542
PIP5K1B	protein_coding	ENSG00000107242.13	-0.725624	1.08271	15.9073	6.65218e-05	0.000999011
ID1	protein_coding	ENSG00000125968.7	-0.578472	5.01787	15.9004	6.67649e-05	0.00100167
UPP1	protein_coding	ENSG00000183696.9	0.765292	1.87043	15.8971	6.68794e-05	0.0010024
GALNT11	protein_coding	ENSG00000178234.8	-0.274696	4.88968	15.8926	6.70416e-05	0.00100373
GABBR2	protein_coding	ENSG00000136928.4	0.760155	1.69299	15.8909	6.71006e-05	0.00100373
LARGE	protein_coding	ENSG00000133424.15	-0.329918	5.6157	15.8859	6.72789e-05	0.00100541
ADORA2B	protein_coding	ENSG00000170425.3	0.995551	0.407498	15.8714	6.77951e-05	0.00101213
ARHGAP36	protein_coding	ENSG00000147256.6	-0.641559	1.94047	15.8651	6.80224e-05	0.00101407
STX1A	protein_coding	ENSG00000106089.7	0.438453	3.62601	15.8635	6.80785e-05	0.00101407
TMSB10	protein_coding	ENSG00000034510.4	0.370586	7.93673	15.8622	6.8125e-05	0.00101407
FSTL3	protein_coding	ENSG00000070404.5	0.526312	4.32861	15.8408	6.89001e-05	0.0010246
ZNF3	protein_coding	ENSG00000166526.12	0.26399	5.76671	15.8352	6.9106e-05	0.00102666
BRD8	protein_coding	ENSG00000112983.13	-0.310764	6.49247	15.8223	6.95768e-05	0.00103264
SON	protein_coding	ENSG00000159140.13	-0.259842	8.59884	15.8115	6.99748e-05	0.00103754
METTL8	protein_coding	ENSG00000123600.13	0.460573	3.6712	15.7905	7.07563e-05	0.0010481
NAT8L	protein_coding	ENSG00000185818.7	0.55397	3.55881	15.7825	7.10572e-05	0.00105154
RNF11	protein_coding	ENSG00000123091.4	-0.30129	6.3436	15.7703	7.15157e-05	0.00105635
KIFC2	protein_coding	ENSG00000167702.7	-0.519947	5.6995	15.7702	7.15215e-05	0.00105635
HDAC1	protein_coding	ENSG00000116478.7	-0.278854	7.63536	15.7638	7.17608e-05	0.00105885
SLC12A7	protein_coding	ENSG00000113504.15	-0.311934	4.81518	15.7458	7.24497e-05	0.00106798
ARHGEF40	protein_coding	ENSG00000165801.5	0.500383	2.32618	15.7183	7.35097e-05	0.00108256
DEPDC1	protein_coding	ENSG00000024526.12	-0.311978	5.92222	15.7079	7.3914e-05	0.00108746
TATDN2P3	pseudogene	ENSG00000235205.1	-0.828622	1.05757	15.6937	7.44706e-05	0.00109459
DOK1	protein_coding	ENSG00000115325.9	0.472855	2.80043	15.6874	7.47203e-05	0.0010972
CRNKL1	protein_coding	ENSG00000101343.10	-0.270182	6.12957	15.6569	7.59341e-05	0.00111394
FAM118A	protein_coding	ENSG00000100376.7	0.356244	4.52324	15.6464	7.63575e-05	0.00111908
ABRACL	protein_coding	ENSG00000146386.7	0.311025	5.33078	15.628	7.71059e-05	0.00112896
TRAF3	protein_coding	ENSG00000131323.10	0.319737	5.38791	15.6174	7.75398e-05	0.00113421
ARMCX4	protein_coding	ENSG00000196440.7	-0.632071	2.12996	15.5954	7.84436e-05	0.00114633
PPM1H	protein_coding	ENSG00000111110.7	0.274581	6.37286	15.5906	7.86462e-05	0.0011481
GJB3	protein_coding	ENSG00000188910.7	-0.71369	1.69102	15.5889	7.87154e-05	0.0011481
ARHGEF16	protein_coding	ENSG00000130762.10	-0.266906	5.57153	15.5776	7.91863e-05	0.00115386
ZNF254	protein_coding	ENSG00000213096.5	0.340088	4.80151	15.5704	7.94873e-05	0.00115653
LGALS1	protein_coding	ENSG00000100097.7	0.324836	6.51403	15.5679	7.95951e-05	0.00115653
ITGA3	protein_coding	ENSG00000005884.13	0.277518	6.20972	15.5678	7.95981e-05	0.00115653
UGT2B15	protein_coding	ENSG00000196620.4	-1.02099	0.903438	15.559	7.99718e-05	0.00116085
SECISBP2	protein_coding	ENSG00000187742.10	-0.260967	6.27756	15.552	8.02688e-05	0.00116405
OSTF1	protein_coding	ENSG00000134996.11	-0.279251	5.2886	15.4994	8.25333e-05	0.00119497
COX7A2L	protein_coding	ENSG00000115944.10	0.256571	6.82007	15.4988	8.25583e-05	0.00119497
PLEKHB2	protein_coding	ENSG00000115762.12	0.268496	7.45858	15.4933	8.27991e-05	0.00119732
HAGHL	protein_coding	ENSG00000103253.13	-0.345144	4.91461	15.4577	8.4371e-05	0.00121889
APEX1	protein_coding	ENSG00000100823.7	0.257542	7.56144	15.4391	8.52082e-05	0.00122981
ST6GALNAC2	protein_coding	ENSG00000070731.5	-0.367355	6.10793	15.4371	8.52983e-05	0.00122995
CEACAM6	protein_coding	ENSG00000086548.8	-0.700426	3.35057	15.4252	8.5835e-05	0.00123651
ARHGEF19	protein_coding	ENSG00000142632.11	-0.48039	4.7055	15.4222	8.59726e-05	0.00123727
CLK4	protein_coding	ENSG00000113240.8	-0.330407	4.70697	15.4205	8.60506e-05	0.00123727
CDC14B	protein_coding	ENSG00000081377.12	0.531537	3.14563	15.4096	8.65474e-05	0.00124324
MAPKAPK2	protein_coding	ENSG00000162889.6	0.263077	6.95497	15.4026	8.68679e-05	0.00124666
DNMT1	protein_coding	ENSG00000130816.10	-0.267312	8.2719	15.3835	8.77524e-05	0.00125817
SMC6	protein_coding	ENSG00000163029.11	0.310672	6.18217	15.3714	8.8315e-05	0.00126504
MARCKSL1	protein_coding	ENSG00000175130.6	0.306483	6.94785	15.3641	8.86561e-05	0.00126817
TSPAN2	protein_coding	ENSG00000134198.5	1.23014	0.274346	15.3632	8.87e-05	0.00126817
PYCARD	protein_coding	ENSG00000103490.13	-0.40155	3.99684	15.361	8.88043e-05	0.00126847
TPM2	protein_coding	ENSG00000198467.9	0.615309	3.028	15.3401	8.9791e-05	0.00128136
CDK5RAP3	protein_coding	ENSG00000108465.10	-0.34042	7.80831	15.3301	9.02646e-05	0.00128691
AAED1	protein_coding	ENSG00000158122.7	0.459439	3.39783	15.3271	9.04114e-05	0.00128779
CRIM1	protein_coding	ENSG00000150938.5	0.337617	5.10359	15.3239	9.05624e-05	0.00128818
CERK	protein_coding	ENSG00000100422.9	0.355272	4.16199	15.323	9.06085e-05	0.00128818
PNMA1	protein_coding	ENSG00000176903.3	0.269919	6.62843	15.3065	9.14014e-05	0.00129824
RAMP3	protein_coding	ENSG00000122679.4	-0.751788	4.89683	15.3004	9.16947e-05	0.00130119
RP11-566E18.3	lincRNA	ENSG00000260804.2	-0.538734	2.45527	15.2978	9.18225e-05	0.00130179
TNFRSF10A	protein_coding	ENSG00000104689.5	0.530955	3.92898	15.2562	9.38678e-05	0.00132955
CDC20	protein_coding	ENSG00000117399.9	-0.356968	6.548	15.2415	9.46026e-05	0.00133871
CORO1C	protein_coding	ENSG00000110880.6	0.269795	6.67085	15.2311	9.51255e-05	0.00134403
BAALC	protein_coding	ENSG00000164929.12	-1.07287	0.0947622	15.2305	9.51555e-05	0.00134403
SMTN	protein_coding	ENSG00000183963.13	-0.316656	5.19969	15.2263	9.53682e-05	0.00134578
BAZ1B	protein_coding	ENSG00000009954.6	0.256385	8.00448	15.2171	9.58295e-05	0.00135104
B3GALT5	protein_coding	ENSG00000183778.12	-0.939706	0.313257	15.1897	9.72315e-05	0.00136953
ZNF552	protein_coding	ENSG00000178935.5	-0.450216	3.20041	15.1714	9.81773e-05	0.00138157
GTPBP10	protein_coding	ENSG00000105793.11	0.311117	5.17039	15.1671	9.84007e-05	0.0013831
TRIM16	protein_coding	ENSG00000221926.7	0.426868	6.59792	15.1659	9.84675e-05	0.0013831
MAD2L2	protein_coding	ENSG00000116670.10	-0.330589	4.55239	15.1598	9.87834e-05	0.00138543
SERPINA3	protein_coding	ENSG00000196136.11	-0.503984	4.51797	15.1592	9.8816e-05	0.00138543
CBX4	protein_coding	ENSG00000141582.10	-0.260566	6.02754	15.153	9.9142e-05	0.00138872
CBFA2T3	protein_coding	ENSG00000129993.10	0.306763	6.61193	15.1501	9.92916e-05	0.00138953
AASDHPPT	protein_coding	ENSG00000149313.6	0.280864	4.93733	15.1459	9.95127e-05	0.00139135
ADAP2	protein_coding	ENSG00000184060.6	0.819468	0.504289	15.1203	0.000100873	0.00140906
LRIG1	protein_coding	ENSG00000144749.9	-0.408833	4.49513	15.1143	0.000101195	0.00141228
SESTD1	protein_coding	ENSG00000187231.9	0.276285	5.81799	15.1052	0.000101683	0.00141777
CTSB	protein_coding	ENSG00000164733.16	0.268493	7.13344	15.0972	0.000102117	0.00142163
GSTO2	protein_coding	ENSG00000065621.9	0.298946	4.61952	15.0966	0.000102147	0.00142163
ICOSLG	protein_coding	ENSG00000160223.12	-0.358498	4.15315	15.0891	0.000102553	0.00142546
RUNX1	protein_coding	ENSG00000159216.13	-0.341372	5.94238	15.0881	0.000102609	0.00142546
THRAP3	protein_coding	ENSG00000054118.9	-0.250674	7.76994	15.0712	0.000103533	0.00143649
YBX1	protein_coding	ENSG00000065978.13	-0.266869	9.08725	15.0701	0.000103592	0.00143649
MYO18A	protein_coding	ENSG00000196535.10	0.276611	5.91698	15.0588	0.000104213	0.00144378
SPRY2	protein_coding	ENSG00000136158.6	-0.896195	0.191069	15.0432	0.000105079	0.00145446
LYSMD2	protein_coding	ENSG00000140280.9	0.714058	2.51807	15.0369	0.000105431	0.00145799
GPR114	protein_coding	ENSG00000159618.11	-0.678758	1.25892	15.0085	0.000107026	0.00147871
AKR7A2	protein_coding	ENSG00000053371.8	-0.284399	5.50052	15.002	0.000107395	0.00148247
INPP5B	protein_coding	ENSG00000204084.8	-0.32928	4.27358	14.9877	0.000108212	0.00149238
RSBN1L-AS1	processed_transcript	ENSG00000214293.4	0.428129	3.32045	14.9651	0.000109518	0.00150902
USP48	protein_coding	ENSG00000090686.11	-0.249652	6.20897	14.9586	0.000109894	0.00151283
SAMD10	protein_coding	ENSG00000130590.9	-0.502042	3.04498	14.931	0.000111516	0.00153369
MARVELD1	protein_coding	ENSG00000155254.8	0.288217	4.99812	14.928	0.00011169	0.00153369
NAA25	protein_coding	ENSG00000111300.5	0.28041	6.56169	14.9269	0.000111761	0.00153369
RORA	protein_coding	ENSG00000069667.11	0.59923	1.60904	14.926	0.000111813	0.00153369
TTC6	protein_coding	ENSG00000139865.12	-0.541069	2.76042	14.9078	0.000112892	0.0015471
MAPK13	protein_coding	ENSG00000156711.12	0.45734	3.38146	14.9025	0.000113215	0.00155013
SGPP1	protein_coding	ENSG00000126821.7	0.414083	4.8195	14.8957	0.00011362	0.00155427
TMEM125	protein_coding	ENSG00000179178.6	-0.512074	3.5717	14.8768	0.000114767	0.00156855
PTRF	protein_coding	ENSG00000177469.12	0.490266	3.31238	14.8554	0.000116073	0.00158498
YPEL3	protein_coding	ENSG00000090238.7	-0.445494	5.4977	14.8514	0.000116319	0.00158691
NDST1	protein_coding	ENSG00000070614.10	-0.246239	5.90696	14.8344	0.000117376	0.00159894
RNF43	protein_coding	ENSG00000108375.8	-0.306234	5.8472	14.8338	0.000117411	0.00159894
NOC2L	protein_coding	ENSG00000188976.6	-0.290013	7.45825	14.8222	0.000118138	0.00160739
CHKA	protein_coding	ENSG00000110721.7	0.28239	5.0861	14.8146	0.000118616	0.00161148
DKFZP761J1410	protein_coding	ENSG00000105520.6	-0.414864	5.42323	14.814	0.00011865	0.00161148
WARS	protein_coding	ENSG00000140105.13	0.268562	6.9874	14.8075	0.000119062	0.00161563
LONRF1	protein_coding	ENSG00000154359.8	0.354013	4.28827	14.8031	0.000119339	0.00161794
FAM83H	protein_coding	ENSG00000180921.6	-0.253193	7.49958	14.7881	0.000120292	0.00162941
SMARCA2	protein_coding	ENSG00000080503.15	-0.279156	6.09717	14.7857	0.000120444	0.00163002
LMNB1	protein_coding	ENSG00000113368.7	-0.276907	8.02902	14.756	0.000122356	0.00165442
IFNGR1	protein_coding	ENSG00000027697.8	0.392258	4.74072	14.713	0.000125177	0.00168985
DBN1	protein_coding	ENSG00000113758.9	0.33105	5.87633	14.7127	0.000125199	0.00168985
EFCAB4B	protein_coding	ENSG00000130038.5	-0.41813	4.00747	14.694	0.000126447	0.00170519
ITSN2	protein_coding	ENSG00000198399.10	0.267516	6.06133	14.684	0.000127118	0.00171271
IGSF3	protein_coding	ENSG00000143061.13	-0.295302	7.38831	14.6762	0.000127648	0.00171832
TRAF7	protein_coding	ENSG00000131653.8	-0.300757	6.88013	14.6737	0.000127815	0.00171906
AC010441.1	protein_coding	ENSG00000269636.1	-0.463362	2.58011	14.659	0.000128817	0.001731
NECAP2	protein_coding	ENSG00000157191.15	-0.27016	5.01859	14.6403	0.000130099	0.00174555
ATP2B1	protein_coding	ENSG00000070961.10	0.287595	7.67993	14.6383	0.000130243	0.00174555
RDX	protein_coding	ENSG00000137710.10	0.338004	8.54836	14.6383	0.000130244	0.00174555
NTNG1	protein_coding	ENSG00000162631.14	-1.35274	-0.422468	14.6215	0.00013141	0.00175962
XRCC1	protein_coding	ENSG00000073050.7	-0.272152	5.9817	14.6158	0.000131803	0.00176333
COMTD1	protein_coding	ENSG00000165644.6	0.414748	3.25883	14.5941	0.000133331	0.0017822
FAM160B1	protein_coding	ENSG00000151553.10	0.286312	5.62987	14.5919	0.000133487	0.00178272
PCDH1	protein_coding	ENSG00000156453.9	-0.427563	5.20107	14.5875	0.0001338	0.00178487
PSMG3-AS1	lincRNA	ENSG00000230487.3	-0.401277	4.48483	14.5853	0.000133955	0.00178487
QDPR	protein_coding	ENSG00000151552.7	0.566384	2.22641	14.5847	0.000134	0.00178487
RAPGEFL1	protein_coding	ENSG00000108352.7	-0.385003	5.04328	14.5671	0.000135258	0.00179955
SLC2A10	protein_coding	ENSG00000197496.4	-0.393843	5.47159	14.5659	0.000135339	0.00179955
FAM110C	protein_coding	ENSG00000184731.5	0.340668	4.57731	14.5486	0.000136587	0.00181456
ZNF394	protein_coding	ENSG00000160908.14	0.33395	4.39571	14.5407	0.000137161	0.00182058
RNASEH2A	protein_coding	ENSG00000104889.4	-0.274759	6.31546	14.5368	0.00013745	0.00182284
PHACTR4	protein_coding	ENSG00000204138.8	-0.250434	5.76573	14.5296	0.000137971	0.00182815
FBRS	protein_coding	ENSG00000156860.11	-0.266337	6.61216	14.5219	0.000138543	0.00183412
RP11-459E5.1	processed_transcript	ENSG00000253125.1	-0.673101	1.30228	14.4969	0.000140391	0.00185666
WBSCR16	protein_coding	ENSG00000174374.9	0.252374	6.40952	14.4956	0.000140489	0.00185666
IRX5	protein_coding	ENSG00000176842.10	0.43165	3.65787	14.4934	0.00014065	0.00185717
WDR43	protein_coding	ENSG00000163811.7	0.385855	6.8464	14.4853	0.000141259	0.00186341
MEMO1	protein_coding	ENSG00000162959.8	0.290478	5.7181	14.4838	0.000141368	0.00186341
TEX14	protein_coding	ENSG00000121101.11	-0.36832	4.44046	14.4799	0.000141663	0.00186569
TTLL11	protein_coding	ENSG00000175764.10	0.498454	2.2184	14.4587	0.000143267	0.00188517
RBM14	protein_coding	ENSG00000239306.3	-0.268012	6.47741	14.4523	0.000143751	0.00188945
CALML3-AS1	antisense	ENSG00000205488.4	-0.617609	1.54359	14.4512	0.000143841	0.00188945
FAM98A	protein_coding	ENSG00000119812.14	0.294638	6.067	14.4479	0.000144092	0.00189111
FBLN2	protein_coding	ENSG00000163520.9	-0.876979	0.602873	14.4394	0.000144741	0.00189799
UBE2E1	protein_coding	ENSG00000170142.7	0.281111	6.16894	14.4368	0.000144943	0.00189901
RCBTB1	protein_coding	ENSG00000136144.7	0.310164	4.64656	14.3993	0.000147861	0.00193556
IPO4	protein_coding	ENSG00000196497.11	0.291564	7.46919	14.3698	0.000150194	0.00196442
PIGO	protein_coding	ENSG00000165282.9	-0.262373	5.85966	14.2987	0.000155975	0.00203827
CCL28	protein_coding	ENSG00000151882.7	-0.457836	2.56468	14.2941	0.000156356	0.00204075
HPRT1	protein_coding	ENSG00000165704.10	0.294893	6.56076	14.2928	0.00015646	0.00204075
EGR1	protein_coding	ENSG00000120738.7	-0.475885	3.13746	14.2915	0.000156567	0.00204075
KLF9	protein_coding	ENSG00000119138.3	-0.333081	4.46155	14.2884	0.000156828	0.00204239
NKRF	protein_coding	ENSG00000186416.8	0.284779	5.30555	14.2829	0.000157287	0.00204662
CD109	protein_coding	ENSG00000156535.9	0.649907	3.45722	14.2793	0.000157585	0.00204873
MID1IP1	protein_coding	ENSG00000165175.11	0.334929	4.76059	14.2725	0.000158156	0.00205376
EBPL	protein_coding	ENSG00000123179.9	0.412348	4.70389	14.2715	0.000158241	0.00205376
CEP68	protein_coding	ENSG00000011523.9	0.302607	4.35816	14.2624	0.000159012	0.002062
RER1	protein_coding	ENSG00000157916.14	-0.238267	6.67158	14.2489	0.000160158	0.0020751
MAN2C1	protein_coding	ENSG00000140400.10	-0.412431	6.37193	14.241	0.000160829	0.00208201
MT-RNR2	Mt_rRNA	ENSG00000210082.2	0.239469	12.4886	14.2351	0.000161336	0.0020868
RP11-304L19.5	lincRNA	ENSG00000260260.1	-0.376722	3.9892	14.2268	0.000162047	0.00209422
RP11-127O4.3	lincRNA	ENSG00000225768.1	1.22043	-0.0807586	14.2051	0.000163925	0.00211668
MGAT4A	protein_coding	ENSG00000071073.7	0.342163	5.6258	14.1913	0.00016513	0.0021299
MTPAP	protein_coding	ENSG00000107951.7	0.301771	5.13708	14.1902	0.000165229	0.0021299
NOL6	protein_coding	ENSG00000165271.12	0.344991	6.21847	14.1719	0.000166847	0.00214893
ADCY1	protein_coding	ENSG00000164742.10	-0.468059	8.33363	14.1646	0.000167495	0.00215545
GOLGA8O	protein_coding	ENSG00000206127.6	4.85167	-1.05067	14.1515	0.000168664	0.00216866
ADAM23	protein_coding	ENSG00000114948.8	0.85555	0.643318	14.1444	0.000169304	0.00217255
ZNF767	pseudogene	ENSG00000133624.9	-0.362721	3.84259	14.1436	0.000169374	0.00217255
EPB41L5	protein_coding	ENSG00000115109.9	0.334903	6.91094	14.1433	0.000169396	0.00217255
ZFAND4	protein_coding	ENSG00000172671.15	0.668742	1.38257	14.1215	0.000171373	0.0021947
AJUBA	protein_coding	ENSG00000129474.11	0.41789	4.99029	14.1211	0.000171412	0.0021947
ASPH	protein_coding	ENSG00000198363.11	0.375213	5.41965	14.1022	0.000173138	0.00221495
ASAP2	protein_coding	ENSG00000151693.5	0.232863	6.5962	14.0817	0.000175042	0.00223528
GDF15	protein_coding	ENSG00000130513.5	-0.654508	4.61384	14.0782	0.000175364	0.00223528
CNKSR3	protein_coding	ENSG00000153721.13	0.419536	3.3194	14.0762	0.000175553	0.00223528
ANKRD13A	protein_coding	ENSG00000076513.12	0.275993	4.92799	14.0759	0.000175579	0.00223528
MCCC1	protein_coding	ENSG00000078070.7	-0.259842	5.77554	14.0756	0.000175604	0.00223528
VPS45	protein_coding	ENSG00000136631.8	-0.219691	6.43579	14.0752	0.000175646	0.00223528
OSBPL1A	protein_coding	ENSG00000141447.12	0.359189	4.19852	14.074	0.000175757	0.00223528
MEAF6	protein_coding	ENSG00000163875.11	-0.295216	5.61417	14.0551	0.000177533	0.00225598
TPRG1L	protein_coding	ENSG00000158109.10	-0.256792	4.99715	14.0412	0.000178852	0.00227001
CHAF1B	protein_coding	ENSG00000159259.6	-0.309939	5.05718	14.0403	0.000178936	0.00227001
STK39	protein_coding	ENSG00000198648.6	0.337536	5.77757	14.0295	0.000179967	0.00228118
FAF1	protein_coding	ENSG00000185104.15	-0.252082	5.64272	14.0163	0.000181232	0.0022953
TMEM37	protein_coding	ENSG00000171227.6	0.601244	1.60953	14.0094	0.000181901	0.00230186
TOB1	protein_coding	ENSG00000141232.4	-0.252931	7.25811	14.0019	0.000182624	0.00230909
USP25	protein_coding	ENSG00000155313.11	-0.305813	5.08027	13.9968	0.000183126	0.00231351
LRP3	protein_coding	ENSG00000130881.9	0.314069	5.07605	13.9881	0.000183976	0.00232231
RMND5B	protein_coding	ENSG00000145916.14	0.265726	7.35743	13.9843	0.000184346	0.00232506
PTPRG	protein_coding	ENSG00000144724.14	-0.345281	5.60866	13.9764	0.000185118	0.00233284
CES4A	protein_coding	ENSG00000172824.10	-0.647053	2.28121	13.9749	0.000185271	0.00233284
YBX2	protein_coding	ENSG00000006047.8	-0.395974	4.88751	13.9723	0.00018552	0.00233405
MAP3K8	protein_coding	ENSG00000107968.5	0.512027	2.1655	13.9625	0.000186489	0.00234431
AGRN	protein_coding	ENSG00000188157.9	-0.351271	8.20007	13.9544	0.000187294	0.00235248
NBPF1	protein_coding	ENSG00000219481.6	-0.314923	7.45869	13.9425	0.000188489	0.00236553
AIDA	protein_coding	ENSG00000186063.8	0.270596	6.14839	13.9263	0.000190119	0.00238402
UNKL	protein_coding	ENSG00000059145.14	-0.243747	5.61756	13.9219	0.000190563	0.00238762
ABLIM1	protein_coding	ENSG00000099204.14	0.363783	4.13742	13.9145	0.000191314	0.00239506
NR1D2	protein_coding	ENSG00000174738.8	0.357524	5.63071	13.9094	0.000191833	0.00239957
GRINA	protein_coding	ENSG00000178719.12	-0.268056	6.9607	13.8903	0.000193792	0.00242208
DNAJC15	protein_coding	ENSG00000120675.4	0.314767	5.25578	13.8881	0.000194019	0.00242293
MXD1	protein_coding	ENSG00000059728.6	-0.304163	5.43757	13.8833	0.000194518	0.00242528
MAP7	protein_coding	ENSG00000135525.14	0.22415	6.38073	13.8832	0.000194527	0.00242528
ZNF605	protein_coding	ENSG00000196458.6	0.467194	2.19224	13.8807	0.000194786	0.00242653
CDCA7	protein_coding	ENSG00000144354.9	0.518358	4.55459	13.8692	0.000195986	0.00243947
SV2B	protein_coding	ENSG00000185518.7	0.845951	0.418869	13.862	0.000196732	0.00244671
ABTB2	protein_coding	ENSG00000166016.4	0.324462	4.46308	13.8605	0.000196889	0.00244671
RP4-539M6.19	protein_coding	ENSG00000249590.3	1.16072	0.225195	13.8571	0.000197246	0.00244914
MATK	protein_coding	ENSG00000007264.9	0.408846	3.35909	13.8485	0.000198157	0.00245661
C21orf33	protein_coding	ENSG00000160221.12	-0.236065	6.78237	13.8483	0.000198171	0.00245661
KCNC3	protein_coding	ENSG00000131398.9	-0.513718	3.18384	13.8313	0.00019998	0.00247702
GTF2H1	protein_coding	ENSG00000110768.7	0.244203	5.85249	13.8245	0.000200699	0.00248385
CPNE7	protein_coding	ENSG00000178773.10	0.670124	1.0854	13.823	0.000200863	0.00248385
KIAA0895	protein_coding	ENSG00000164542.8	0.394435	3.38911	13.8215	0.000201023	0.00248385
AK1	protein_coding	ENSG00000106992.13	0.345726	4.72354	13.8116	0.000202087	0.00249498
SOGA1	protein_coding	ENSG00000149639.9	-0.32342	7.18606	13.8006	0.00020327	0.00250604
ZNF317	protein_coding	ENSG00000130803.10	0.273604	4.71601	13.8002	0.000203315	0.00250604
HOXD8	protein_coding	ENSG00000175879.7	-0.776144	0.555385	13.7987	0.000203477	0.00250604
RWDD1	protein_coding	ENSG00000111832.8	0.298058	5.25839	13.7906	0.000204355	0.0025148
FLNA	protein_coding	ENSG00000196924.10	0.392688	10.6804	13.7887	0.000204563	0.00251533
CTSD	protein_coding	ENSG00000117984.8	-0.285269	10.1999	13.7865	0.000204799	0.00251619
UGT1A1	protein_coding	ENSG00000241635.2	0.876799	0.87926	13.7782	0.000205707	0.00252531
MTND2P28	pseudogene	ENSG00000225630.1	0.267842	7.39388	13.773	0.000206282	0.00253033
GALNT2	protein_coding	ENSG00000143641.8	0.27418	5.9875	13.7577	0.000207971	0.00254899
H2AFY2	protein_coding	ENSG00000099284.9	0.342881	4.65584	13.7544	0.000208337	0.00255054
GALNT6	protein_coding	ENSG00000139629.11	0.290635	5.93282	13.7535	0.000208434	0.00255054
FRYL	protein_coding	ENSG00000075539.9	-0.256569	6.80862	13.7435	0.000209546	0.00256209
ATP5G1	protein_coding	ENSG00000159199.9	-0.255094	6.17371	13.7362	0.000210365	0.00256902
AL163636.6	processed_transcript	ENSG00000259171.1	1.0182	0.516698	13.7354	0.000210451	0.00256902
STEAP3	protein_coding	ENSG00000115107.15	0.286367	5.13724	13.732	0.000210835	0.00257045
SPEN	protein_coding	ENSG00000065526.6	-0.251336	7.34511	13.7313	0.000210906	0.00257045
NEAT1	lincRNA	ENSG00000245532.4	-0.4036	8.61275	13.7296	0.0002111	0.00257075
LINGO1	protein_coding	ENSG00000169783.8	0.715308	1.51331	13.7047	0.000213924	0.00260305
ACP1	protein_coding	ENSG00000143727.11	0.245334	6.80432	13.7006	0.000214386	0.00260659
LINC00263	processed_transcript	ENSG00000235823.1	-0.344598	4.35851	13.6758	0.000217235	0.00263882
DHRS1	protein_coding	ENSG00000157379.9	-0.381003	4.57823	13.6745	0.000217384	0.00263882
NPR1	protein_coding	ENSG00000169418.9	0.711332	2.51221	13.6639	0.00021862	0.0026508
ITGB1BP1	protein_coding	ENSG00000119185.8	0.261996	6.16346	13.663	0.00021872	0.0026508
BNIP3L	protein_coding	ENSG00000104765.10	-0.318135	6.07559	13.6602	0.000219053	0.00265272
ARFRP1	protein_coding	ENSG00000101246.14	-0.268176	4.80998	13.6568	0.000219443	0.00265533
MAP9	protein_coding	ENSG00000164114.14	0.473409	3.99539	13.6483	0.000220442	0.0026653
EIF4H	protein_coding	ENSG00000106682.10	0.26571	9.05028	13.6428	0.000221085	0.00267094
BST2	protein_coding	ENSG00000130303.8	-1.19054	-0.139708	13.6367	0.000221807	0.00267754
UBE2QL1	protein_coding	ENSG00000215218.3	0.685189	1.1099	13.63	0.000222605	0.00268504
FBXL16	protein_coding	ENSG00000127585.7	-0.364433	4.848	13.625	0.000223197	0.00269005
RP11-423O2.3	pseudogene	ENSG00000230446.1	0.941226	0.323715	13.6056	0.000225506	0.00271384
ZNF85	protein_coding	ENSG00000105750.10	0.400031	3.86918	13.6055	0.000225528	0.00271384
TAP1	protein_coding	ENSG00000168394.9	0.395826	3.61298	13.6017	0.000225984	0.00271717
BNIP3	protein_coding	ENSG00000176171.7	-0.26873	5.11742	13.5998	0.000226205	0.00271767
RP11-169K16.9	antisense	ENSG00000179743.2	-0.37627	3.38755	13.5962	0.000226646	0.00272082
CNTNAP2	protein_coding	ENSG00000174469.13	-0.821563	0.474618	13.5858	0.000227908	0.00273382
NPR2	protein_coding	ENSG00000159899.10	-0.496923	2.94655	13.5751	0.000229205	0.00274721
UBE2D1	protein_coding	ENSG00000072401.10	0.412027	4.13628	13.5655	0.000230379	0.0027591
TMCC3	protein_coding	ENSG00000057704.6	-0.84721	0.336943	13.5506	0.000232212	0.00277887
MAPK15	protein_coding	ENSG00000181085.10	-0.694666	2.65385	13.5394	0.00023361	0.00279339
CTAGE5	protein_coding	ENSG00000150527.12	0.295265	5.57997	13.5272	0.000235126	0.00280932
SRGAP1	protein_coding	ENSG00000196935.4	0.336244	5.65167	13.4766	0.000241553	0.00288384
HRK	protein_coding	ENSG00000135116.5	0.709038	0.881607	13.4671	0.000242782	0.00289623
GMPR	protein_coding	ENSG00000137198.5	-0.489767	2.00014	13.4616	0.000243502	0.00290254
EFCAB14	protein_coding	ENSG00000159658.6	-0.273257	6.64728	13.4583	0.000243918	0.00290523
NFATC2	protein_coding	ENSG00000101096.14	0.368569	4.11132	13.4464	0.000245477	0.0029215
MAGED2	protein_coding	ENSG00000102316.11	-0.314581	6.77337	13.4325	0.000247308	0.00294099
ZBTB40	protein_coding	ENSG00000184677.12	-0.258699	5.67159	13.4194	0.00024904	0.00295927
MT-RNR1	Mt_rRNA	ENSG00000211459.2	0.278814	10.094	13.4135	0.000249826	0.00296629
PARD3	protein_coding	ENSG00000148498.11	0.26867	6.20324	13.4028	0.000251245	0.00298082
RP11-317J10.2	antisense	ENSG00000253549.1	-0.739353	0.721959	13.3952	0.000252271	0.00299065
AC092594.1	lincRNA	ENSG00000236204.1	-0.64063	1.43588	13.3761	0.000254854	0.00301486
DACH1	protein_coding	ENSG00000165659.12	-0.500969	3.09454	13.376	0.000254858	0.00301486
RRBP1	protein_coding	ENSG00000125844.10	-0.256432	7.4018	13.3757	0.000254908	0.00301486
RP11-545E17.3	antisense	ENSG00000223478.1	-0.398073	3.34898	13.3706	0.000255595	0.00302063
ENDOD1	protein_coding	ENSG00000149218.4	0.28565	4.9198	13.3677	0.000256001	0.00302309
FOXP1	protein_coding	ENSG00000114861.14	-0.263736	5.42065	13.3563	0.000257555	0.00303907
SRRM2	protein_coding	ENSG00000167978.12	-0.302954	9.63301	13.3432	0.000259362	0.00305802
SERINC5	protein_coding	ENSG00000164300.11	-0.31219	4.36477	13.3358	0.000260382	0.00306766
SRSF11	protein_coding	ENSG00000116754.9	-0.27504	7.08739	13.3322	0.000260883	0.00307118
TSC2	protein_coding	ENSG00000103197.12	-0.293393	6.35078	13.3127	0.000263619	0.00309872
CDK8	protein_coding	ENSG00000132964.7	0.285189	4.89403	13.3126	0.00026363	0.00309872
C7orf49	protein_coding	ENSG00000122783.12	-0.23594	5.34158	13.2866	0.000267316	0.00313962
REEP6	protein_coding	ENSG00000115255.6	-0.372373	4.2691	13.2753	0.000268927	0.0031561
ATP6AP2	protein_coding	ENSG00000182220.9	0.250575	6.89791	13.2537	0.000272049	0.00319027
MPST	protein_coding	ENSG00000128309.12	-0.31268	4.73175	13.2493	0.000272679	0.00319313
PIP4K2A	protein_coding	ENSG00000150867.9	0.245085	6.52771	13.2491	0.000272712	0.00319313
SLC35D2	protein_coding	ENSG00000130958.7	0.319436	4.11783	13.2443	0.000273413	0.00319887
EIF4G3	protein_coding	ENSG00000075151.15	-0.23737	7.01196	13.2292	0.000275625	0.00322227
SLC35F6	protein_coding	ENSG00000213699.4	0.252229	5.45644	13.2228	0.000276562	0.00323073
OAS3	protein_coding	ENSG00000111331.8	0.312706	4.17001	13.2159	0.00027759	0.00324025
AKR1C3	protein_coding	ENSG00000196139.7	-0.417058	4.69974	13.2128	0.000278046	0.00324308
PAPOLA	protein_coding	ENSG00000090060.13	0.247433	8.45418	13.1956	0.000280603	0.0032704
BLVRB	protein_coding	ENSG00000090013.5	-0.285298	6.26356	13.1877	0.0002818	0.00328109
MKI67IP	protein_coding	ENSG00000155438.7	0.375428	5.972	13.1866	0.000281952	0.00328109
GPR27	protein_coding	ENSG00000170837.2	0.434753	3.70484	13.1747	0.000283752	0.00329951
ZBED3	protein_coding	ENSG00000132846.5	0.492105	2.09796	13.1717	0.000284215	0.00330201
TANC2	protein_coding	ENSG00000170921.10	0.365898	8.20551	13.17	0.000284471	0.00330201
ST3GAL5	protein_coding	ENSG00000115525.12	-0.528739	2.94986	13.169	0.000284619	0.00330201
SYNE3	protein_coding	ENSG00000176438.8	0.780728	0.356437	13.1583	0.000286252	0.00331842
GSN	protein_coding	ENSG00000148180.12	-0.401957	6.76369	13.1519	0.000287225	0.00332717
BLMH	protein_coding	ENSG00000108578.10	0.316965	4.49719	13.1454	0.00028823	0.00333626
DOCK4	protein_coding	ENSG00000128512.15	0.699096	1.22456	13.1421	0.00028873	0.00333951
KCTD3	protein_coding	ENSG00000136636.8	0.264383	7.37235	13.1363	0.000289634	0.0033463
FUCA2	protein_coding	ENSG00000001036.8	0.281889	7.1382	13.1345	0.000289902	0.0033463
NHS	protein_coding	ENSG00000188158.10	0.540434	3.7231	13.1341	0.000289977	0.0033463
FILIP1L	protein_coding	ENSG00000168386.14	-0.839512	1.85913	13.1259	0.000291241	0.00335833
PRDX4	protein_coding	ENSG00000123131.8	0.26134	6.14	13.1067	0.000294247	0.00339043
RAB11FIP3	protein_coding	ENSG00000090565.11	-0.279652	5.96279	13.0889	0.000297058	0.00342022
LRPPRC	protein_coding	ENSG00000138095.14	0.287357	8.32404	13.0789	0.000298635	0.00343577
PSMC1P7	pseudogene	ENSG00000243838.1	-0.693896	0.894444	13.0757	0.000299158	0.00343918
ZBTB17	protein_coding	ENSG00000116809.7	-0.344692	4.14442	13.0528	0.000302833	0.0034788
NANS	protein_coding	ENSG00000095380.10	-0.278626	6.94337	13.0462	0.000303906	0.00348849
SSPN	protein_coding	ENSG00000123096.7	0.925019	0.350756	13.0397	0.000304961	0.00349796
ABLIM3	protein_coding	ENSG00000173210.15	-0.443755	3.76835	13.0171	0.000308652	0.00353762
RUSC1	protein_coding	ENSG00000160753.11	-0.247933	6.29725	13.0041	0.000310818	0.00355977
ISY1-RAB43	protein_coding	ENSG00000261796.1	-0.40451	4.12026	12.9949	0.000312346	0.00357232
PACSIN1	protein_coding	ENSG00000124507.6	-0.416891	3.93326	12.9946	0.000312384	0.00357232
DPY19L1	protein_coding	ENSG00000173852.9	0.239813	5.7267	12.9869	0.000313672	0.00358435
MORN1	protein_coding	ENSG00000116151.9	-0.521564	2.98691	12.971	0.000316353	0.00361227
ZSCAN21	protein_coding	ENSG00000166529.10	0.409244	3.24482	12.9673	0.000316973	0.00361663
CTD-2562J17.7	antisense	ENSG00000254429.1	0.685879	1.25222	12.9524	0.000319514	0.00364289
AC061961.2	antisense	ENSG00000235949.1	0.673865	0.772622	12.9403	0.000321576	0.00366366
RP11-27M24.1	antisense	ENSG00000256013.1	-7.53855	-1.15053	12.9357	0.000322373	0.00366998
PRPF38A	protein_coding	ENSG00000134748.12	-0.236083	5.88551	12.9226	0.000324632	0.0036913
OSBPL9	protein_coding	ENSG00000117859.14	-0.222252	6.36359	12.9221	0.000324732	0.0036913
PRKCZ	protein_coding	ENSG00000067606.11	-0.265911	4.70888	12.9076	0.000327254	0.0037172
NPTX1	protein_coding	ENSG00000171246.5	0.714095	0.998072	12.8994	0.000328688	0.0037307
BMP8B	protein_coding	ENSG00000116985.6	-0.460394	2.81473	12.8839	0.000331413	0.00375881
TRMT61A	protein_coding	ENSG00000166166.8	0.318181	4.88388	12.8729	0.000333379	0.0037783
TNK2	protein_coding	ENSG00000061938.12	-0.340792	5.91822	12.8695	0.000333988	0.00378238
RGPD6	protein_coding	ENSG00000183054.7	0.254028	6.07836	12.864	0.000334968	0.00379065
MRPL3	protein_coding	ENSG00000114686.4	0.290209	7.23406	12.8608	0.000335534	0.00379423
DNAJC6	protein_coding	ENSG00000116675.11	-0.409372	3.48692	12.8492	0.000337628	0.0038115
C12orf60	protein_coding	ENSG00000182993.3	0.603307	1.4013	12.8484	0.000337772	0.0038115
XPO4	protein_coding	ENSG00000132953.12	0.262861	6.56444	12.8481	0.000337814	0.0038115
ICAM5	protein_coding	ENSG00000105376.4	-0.749627	1.31771	12.8416	0.000338993	0.00382197
SPC24	protein_coding	ENSG00000161888.7	-0.250896	5.74733	12.8343	0.000340323	0.00383412
MST1R	protein_coding	ENSG00000164078.8	-0.543486	2.71105	12.8286	0.000341361	0.00384218
HDAC9	protein_coding	ENSG00000048052.16	0.912607	-0.14742	12.8276	0.000341544	0.00384218
C7orf55-LUC7L2	protein_coding	ENSG00000146963.12	-0.228843	6.7131	12.8155	0.000343759	0.00386424
MPZL1	protein_coding	ENSG00000197965.7	0.23055	5.51299	12.813	0.000344224	0.0038666
SRCAP	protein_coding	ENSG00000080603.12	-0.277611	8.04962	12.8057	0.000345556	0.0038787
KDM1A	protein_coding	ENSG00000004487.11	-0.220499	6.90007	12.8019	0.000346265	0.00388379
CSRP1	protein_coding	ENSG00000159176.9	0.259405	7.44688	12.7989	0.000346831	0.00388727
SGK223	protein_coding	ENSG00000182319.5	-0.365922	4.2495	12.7895	0.000348579	0.00390398
NFKBIZ	protein_coding	ENSG00000144802.7	-0.307999	4.85922	12.7556	0.000354949	0.0039724
ITGB1	protein_coding	ENSG00000150093.14	0.283054	8.44783	12.7528	0.000355483	0.00397544
ADPRHL2	protein_coding	ENSG00000116863.10	-0.306917	4.33854	12.7505	0.000355907	0.00397727
RP1-151F17.2	lincRNA	ENSG00000272341.1	-0.466284	2.88456	12.7295	0.000359941	0.00401891
CIC	protein_coding	ENSG00000079432.3	-0.298119	6.07203	12.7283	0.000360163	0.00401891
LIPA	protein_coding	ENSG00000107798.13	0.305828	5.65535	12.7252	0.000360758	0.00402259
SLC52A3	protein_coding	ENSG00000101276.10	-0.923152	0.269044	12.7057	0.000364534	0.00406046
LPIN1	protein_coding	ENSG00000134324.7	0.284042	4.9865	12.705	0.000364688	0.00406046
KIAA0430	protein_coding	ENSG00000166783.15	-0.293348	5.76904	12.687	0.000368204	0.00409661
RPA2	protein_coding	ENSG00000117748.5	-0.261259	5.87563	12.6846	0.000368685	0.00409895
NXPE3	protein_coding	ENSG00000144815.9	0.378856	3.84285	12.6804	0.000369502	0.00410504
ASPHD1	protein_coding	ENSG00000174939.6	0.484367	2.85092	12.6784	0.000369898	0.00410643
ABHD4	protein_coding	ENSG00000100439.6	0.286525	5.02346	12.6632	0.000372932	0.0041371
CEBPZ	protein_coding	ENSG00000115816.9	0.275079	6.406	12.6566	0.000374248	0.00414683
PCTP	protein_coding	ENSG00000141179.9	0.268501	5.01758	12.6549	0.000374586	0.00414683
ICA1	protein_coding	ENSG00000003147.13	-0.291038	5.5017	12.6547	0.000374628	0.00414683
GNPTG	protein_coding	ENSG00000090581.5	-0.327549	4.36586	12.6482	0.000375928	0.00415819
ATXN2L	protein_coding	ENSG00000168488.14	-0.25285	7.44424	12.6463	0.000376319	0.00415949
AC138035.2	lincRNA	ENSG00000238035.4	-0.396896	4.4961	12.6262	0.000380381	0.00420133
KDELC1	protein_coding	ENSG00000134901.8	0.514438	2.58715	12.6107	0.000383544	0.00423319
ACADSB	protein_coding	ENSG00000196177.8	0.265125	4.9279	12.5971	0.000386351	0.00426108
LLPH	protein_coding	ENSG00000139233.2	0.325921	6.33902	12.5945	0.000386879	0.0042638
C21orf2	protein_coding	ENSG00000160226.11	-0.408375	4.35796	12.5865	0.000388547	0.00427909
RAP1GAP	protein_coding	ENSG00000076864.15	-0.310807	4.0953	12.5747	0.000390994	0.00430292
DDX12P	pseudogene	ENSG00000214826.4	-0.329104	5.11739	12.5733	0.000391293	0.00430309
PKMYT1	protein_coding	ENSG00000127564.12	-0.263214	6.19261	12.556	0.000394943	0.00434009
GLS	protein_coding	ENSG00000115419.8	0.356793	5.85344	12.5442	0.000397436	0.00436433
BICD1	protein_coding	ENSG00000151746.9	0.331316	4.58521	12.5399	0.000398348	0.00437039
PPP1R16A	protein_coding	ENSG00000160972.5	-0.266759	6.06552	12.5389	0.000398563	0.00437039
NR2F6	protein_coding	ENSG00000160113.5	0.53896	5.62002	12.5336	0.000399693	0.00437962
PDGFB	protein_coding	ENSG00000100311.12	-0.298244	4.364	12.5237	0.000401821	0.00439976
RTKN	protein_coding	ENSG00000114993.11	-0.483862	2.62349	12.522	0.000402186	0.0044006
HMGN1P38	pseudogene	ENSG00000253954.2	-0.310086	4.12397	12.507	0.000405424	0.00443274
MRPL37	protein_coding	ENSG00000116221.11	-0.230568	6.44126	12.5054	0.000405775	0.00443274
HMBS	protein_coding	ENSG00000256269.2	0.279586	6.02953	12.5044	0.000405999	0.00443274
POTEKP	pseudogene	ENSG00000204434.4	-0.488758	4.66055	12.4996	0.000407031	0.00444081
KIAA1522	protein_coding	ENSG00000162522.6	-0.272452	7.60804	12.4957	0.0004079	0.0044471
PAG1	protein_coding	ENSG00000076641.4	-0.522768	1.9869	12.4928	0.000408529	0.00445077
MBOAT1	protein_coding	ENSG00000172197.9	-0.278165	5.18456	12.4892	0.000409307	0.00445605
MAMDC4	protein_coding	ENSG00000177943.9	-0.561669	4.20018	12.4867	0.000409863	0.00445891
KTN1	protein_coding	ENSG00000126777.13	0.307276	7.32738	12.4642	0.00041483	0.00450972
CHMP4A	protein_coding	ENSG00000254505.3	0.260795	5.48501	12.4593	0.000415915	0.00451828
PKN1	protein_coding	ENSG00000123143.8	0.24925	6.90475	12.4578	0.00041625	0.00451869
ZNF598	protein_coding	ENSG00000167962.8	-0.24526	5.61894	12.4555	0.000416756	0.00452096
STARD10	protein_coding	ENSG00000214530.3	-0.281913	8.68453	12.4507	0.000417842	0.0045295
AC005154.6	processed_transcript	ENSG00000196295.6	-0.360891	4.17099	12.4421	0.000419757	0.00454702
RSBN1L	protein_coding	ENSG00000187257.9	0.248911	5.12327	12.436	0.000421148	0.00455884
YWHAG	protein_coding	ENSG00000170027.5	0.23955	8.42303	12.4345	0.000421481	0.0045592
NRBP1	protein_coding	ENSG00000115216.9	0.232323	8.09526	12.4319	0.000422064	0.00456226
SPTBN1	protein_coding	ENSG00000115306.11	0.287676	7.9473	12.4289	0.000422749	0.00456641
ITM2C	protein_coding	ENSG00000135916.11	0.518818	1.75715	12.426	0.000423405	0.00457025
VEZT	protein_coding	ENSG00000028203.13	0.242984	6.09798	12.4184	0.000425124	0.00458554
ATG16L2	protein_coding	ENSG00000168010.6	-0.418004	4.54879	12.4112	0.000426773	0.00460007
SLC1A2	protein_coding	ENSG00000110436.7	-0.543855	2.10045	12.4071	0.000427716	0.00460641
FRMD4A	protein_coding	ENSG00000151474.15	0.365619	3.84238	12.406	0.000427968	0.00460641
RAMP1	protein_coding	ENSG00000132329.6	0.544312	2.35099	12.3977	0.000429863	0.00462354
NMD3	protein_coding	ENSG00000169251.8	-0.296384	9.36455	12.3911	0.000431378	0.00463655
ECI2	protein_coding	ENSG00000198721.8	0.359124	4.04973	12.3879	0.000432114	0.00464118
LYN	protein_coding	ENSG00000254087.3	0.319835	4.84266	12.379	0.000434199	0.00466029
GRHL2	protein_coding	ENSG00000083307.6	-0.267048	7.36722	12.3695	0.000436408	0.00468069
NUP205	protein_coding	ENSG00000155561.10	-0.230911	7.71625	12.3658	0.00043726	0.00468651
HUNK	protein_coding	ENSG00000142149.4	-0.422465	2.30431	12.3551	0.000439787	0.00470861
SUMO3	protein_coding	ENSG00000184900.11	-0.231642	7.91183	12.3544	0.000439941	0.00470861
PPP3CA	protein_coding	ENSG00000138814.12	0.258904	6.61462	12.3472	0.000441645	0.00472352
RRAGD	protein_coding	ENSG00000025039.9	0.547945	1.74464	12.3458	0.000441991	0.0047239
RP11-66B24.2	lincRNA	ENSG00000232386.4	0.452709	2.81749	12.3351	0.000444512	0.00474751
MAFK	protein_coding	ENSG00000198517.5	-0.255125	5.22889	12.3199	0.000448146	0.00478252
NCALD	protein_coding	ENSG00000104490.13	-0.72739	0.930453	12.3188	0.00044842	0.00478252
SH3GL1	protein_coding	ENSG00000141985.5	0.232074	6.11823	12.2999	0.000452986	0.00482666
NOB1	protein_coding	ENSG00000141101.8	0.272847	6.15403	12.299	0.000453194	0.00482666
ENO2	protein_coding	ENSG00000111674.4	-0.331334	5.41202	12.2976	0.000453539	0.00482695
KIFC1	protein_coding	ENSG00000237649.3	-0.244185	6.73595	12.293	0.000454669	0.00483266
PJA1	protein_coding	ENSG00000181191.11	0.372627	3.69248	12.2928	0.000454712	0.00483266
FASTK	protein_coding	ENSG00000164896.15	-0.258978	5.84789	12.2694	0.000460445	0.00489018
SMIM5	protein_coding	ENSG00000204323.5	-0.51993	2.17329	12.2602	0.000462729	0.0049085
FAM69A	protein_coding	ENSG00000154511.7	0.521561	1.87531	12.2598	0.000462816	0.0049085
PNPLA2	protein_coding	ENSG00000177666.11	-0.346078	4.5967	12.2552	0.000463969	0.00491729
SCFD2	protein_coding	ENSG00000184178.11	0.35686	3.95256	12.2472	0.000465962	0.00493498
IL17D	protein_coding	ENSG00000172458.4	0.411605	3.88792	12.23	0.000470277	0.00497721
TACC1	protein_coding	ENSG00000147526.15	0.275509	5.38903	12.2256	0.000471381	0.00498377
STIM2	protein_coding	ENSG00000109689.10	0.240852	4.97525	12.2249	0.000471553	0.00498377
C16orf58	protein_coding	ENSG00000140688.12	-0.271817	6.20999	12.1944	0.00047932	0.00506233
PAQR7	protein_coding	ENSG00000182749.5	-0.429116	2.34064	12.1913	0.000480135	0.00506742
LDLR	protein_coding	ENSG00000130164.7	-0.285975	7.25069	12.1887	0.000480788	0.0050708
SPTBN4	protein_coding	ENSG00000160460.11	-0.788502	0.377501	12.1831	0.000482254	0.00508273
SKI	protein_coding	ENSG00000157933.9	-0.24634	5.48339	12.1808	0.000482838	0.00508515
RANGRF	protein_coding	ENSG00000108961.9	0.607867	1.42705	12.1796	0.000483153	0.00508515
DSCR3	protein_coding	ENSG00000157538.9	-0.260121	5.09202	12.1642	0.000487157	0.00512375
NTRK3	protein_coding	ENSG00000140538.11	-1.03669	0.280789	12.1527	0.000490177	0.00515195
ICMT	protein_coding	ENSG00000116237.11	-0.23086	6.95929	12.1463	0.000491843	0.00516588
NEURL	protein_coding	ENSG00000107954.6	-0.728285	1.41285	12.1424	0.000492874	0.00517313
INPP1	protein_coding	ENSG00000151689.8	0.551957	1.46662	12.1407	0.000493334	0.00517438
EHD4	protein_coding	ENSG00000103966.5	0.37253	5.20603	12.1393	0.000493711	0.00517477
MEGF6	protein_coding	ENSG00000162591.11	-0.45882	4.72711	12.1339	0.000495123	0.005186
SCAF4	protein_coding	ENSG00000156304.10	-0.217938	5.46581	12.1258	0.000497301	0.00520522
RP11-155G14.5	pseudogene	ENSG00000240758.1	-0.724949	1.03433	12.1237	0.000497853	0.00520742
CD3EAP	protein_coding	ENSG00000117877.6	0.284586	4.96373	12.1032	0.000503355	0.00526134
ZNF286A	protein_coding	ENSG00000187607.11	0.266636	5.04797	12.0918	0.000506441	0.00528996
BCAR1	protein_coding	ENSG00000050820.12	0.256222	6.43135	12.0903	0.000506836	0.00529045
POTEI	protein_coding	ENSG00000196834.7	-0.522575	4.61359	12.0885	0.000507331	0.00529198
FAM105A	protein_coding	ENSG00000145569.5	0.47224	3.51547	12.0841	0.00050854	0.00530096
HMG20B	protein_coding	ENSG00000064961.14	-0.254521	6.605	12.0817	0.000509193	0.00530412
KAZALD1	protein_coding	ENSG00000107821.9	-0.489227	3.10512	12.0769	0.000510499	0.00531238
PERP	protein_coding	ENSG00000112378.11	-0.276877	7.97366	12.0762	0.000510684	0.00531238
C6ORF165	protein_coding	ENSG00000272514.1	0.47471	2.45165	12.0724	0.000511728	0.00531959
CNDP2	protein_coding	ENSG00000133313.10	0.250808	6.65283	12.0673	0.000513128	0.0053305
ZNF833P	lincRNA	ENSG00000197332.7	-0.630819	1.20951	12.0566	0.000516097	0.00535768
SZT2	protein_coding	ENSG00000198198.9	-0.320644	4.95123	12.0434	0.000519763	0.00539206
LANCL1	protein_coding	ENSG00000115365.7	-0.243189	6.13569	12.0396	0.000520809	0.00539921
CLSPN	protein_coding	ENSG00000092853.9	-0.255261	5.80193	12.0315	0.000523102	0.00541929
SPOCK1	protein_coding	ENSG00000152377.8	0.743039	2.35274	12.0302	0.000523458	0.00541929
COA6	protein_coding	ENSG00000168275.10	0.342359	4.17122	12.0139	0.000528064	0.00546081
EMC1	protein_coding	ENSG00000127463.9	-0.216251	6.4144	12.0134	0.000528187	0.00546081
TMEM222	protein_coding	ENSG00000186501.9	-0.282365	4.7604	11.9982	0.000532533	0.005502
GSKIP	protein_coding	ENSG00000100744.10	0.277531	5.76175	11.9899	0.000534898	0.00551939
LMCD1	protein_coding	ENSG00000071282.7	0.608827	2.47153	11.9897	0.000534942	0.00551939
SCML1	protein_coding	ENSG00000047634.10	0.328631	4.51455	11.9832	0.000536817	0.00553497
STK3	protein_coding	ENSG00000104375.11	-0.228327	5.7428	11.9734	0.000539663	0.00556054
POLR1B	protein_coding	ENSG00000125630.11	0.303324	5.95739	11.9695	0.000540794	0.00556842
EPPK1	protein_coding	ENSG00000227184.3	-0.30895	6.9344	11.9649	0.000542132	0.00557686
KIAA1467	protein_coding	ENSG00000084444.9	0.246811	4.69633	11.9641	0.000542347	0.00557686
SSTR5	protein_coding	ENSG00000162009.7	-0.97213	-0.120226	11.9601	0.00054353	0.00558524
CTD-2540B15.11	antisense	ENSG00000267580.1	-0.593626	1.51843	11.9567	0.000544503	0.00559145
NARFL	protein_coding	ENSG00000103245.9	-0.247717	5.11476	11.9405	0.000549271	0.00563661
PCDHGA7	protein_coding	ENSG00000253537.1	-0.737371	0.987518	11.9389	0.000549735	0.00563756
IDH1	protein_coding	ENSG00000138413.9	0.273909	7.49984	11.9315	0.000551923	0.00565412
HS3ST3A1	protein_coding	ENSG00000153976.2	-0.516535	3.10382	11.9309	0.000552093	0.00565412
ARFIP2	protein_coding	ENSG00000132254.8	-0.237544	5.46353	11.9288	0.000552732	0.00565684
OST4	protein_coding	ENSG00000228474.1	0.258903	6.22506	11.9233	0.000554371	0.00566981
PIEZO1	protein_coding	ENSG00000103335.15	0.279457	9.19507	11.9088	0.000558702	0.00571025
MYBBP1A	protein_coding	ENSG00000132382.10	0.236546	6.23904	11.8967	0.000562344	0.00574362
LPPR5	protein_coding	ENSG00000117598.7	-0.507814	2.20655	11.89	0.000564358	0.00575859
CRCP	protein_coding	ENSG00000241258.2	0.225549	6.27081	11.8893	0.000564568	0.00575859
RP11-196G18.22	sense_overlapping	ENSG00000261716.1	-0.24877	5.82616	11.8868	0.000565341	0.00576229
EML4	protein_coding	ENSG00000143924.14	0.23532	6.71499	11.8856	0.000565688	0.00576229
SLITRK4	protein_coding	ENSG00000179542.11	-0.578485	2.41804	11.8811	0.000567059	0.00577238
SLC9A1	protein_coding	ENSG00000090020.6	-0.255106	6.33871	11.8763	0.000568541	0.00578359
RBKS	protein_coding	ENSG00000171174.9	0.53504	2.00501	11.8684	0.000570947	0.00580418
ROGDI	protein_coding	ENSG00000067836.8	-0.299821	5.55014	11.8637	0.000572379	0.00581485
ACTRT3	protein_coding	ENSG00000184378.2	0.621817	1.3277	11.8584	0.000574029	0.00582772
CYP1A1	protein_coding	ENSG00000140465.9	1.52647	1.188	11.8548	0.000575139	0.00583509
AC112229.7	lincRNA	ENSG00000175772.10	0.345033	4.22097	11.8442	0.000578399	0.00586425
MYBL1	protein_coding	ENSG00000185697.12	-0.316754	5.05684	11.8391	0.00058001	0.00587667
AP000525.9	processed_transcript	ENSG00000206195.5	0.298918	4.59573	11.8358	0.000581034	0.00588312
DHPS	protein_coding	ENSG00000095059.11	-0.272156	6.14438	11.8238	0.000584779	0.00591709
UBE2Q2	protein_coding	ENSG00000140367.7	0.312403	5.52217	11.8204	0.000585855	0.00592403
NPC2	protein_coding	ENSG00000119655.4	0.232708	5.27849	11.8177	0.000586688	0.00592851
MFGE8	protein_coding	ENSG00000140545.10	-0.382544	3.19692	11.8137	0.000587977	0.00593673
PPP1R3B	protein_coding	ENSG00000173281.4	0.266334	4.63769	11.8127	0.000588282	0.00593673
NUBP2	protein_coding	ENSG00000095906.12	-0.254629	5.60283	11.8105	0.000588988	0.00593832
DST	protein_coding	ENSG00000151914.13	0.27438	7.65486	11.8097	0.000589221	0.00593832
PTPN3	protein_coding	ENSG00000070159.9	-0.213724	6.28556	11.8001	0.000592267	0.00596506
RP11-713M6.2	lincRNA	ENSG00000251081.1	-1.10782	-0.215943	11.7954	0.000593776	0.0059763
ENTPD2	protein_coding	ENSG00000054179.7	-0.447413	3.4727	11.7933	0.000594442	0.00597904
PRR5	protein_coding	ENSG00000186654.16	0.433155	2.46878	11.7897	0.000595583	0.00598655
SATB2	protein_coding	ENSG00000119042.12	0.374154	4.16381	11.7758	0.000600054	0.00602751
NFIB	protein_coding	ENSG00000147862.10	-0.3063	5.33259	11.7715	0.000601453	0.00602882
ETV4	protein_coding	ENSG00000175832.8	-0.737709	0.694911	11.7715	0.000601457	0.00602882
PKD1	protein_coding	ENSG00000008710.13	-0.334342	6.55768	11.7705	0.000601759	0.00602882
PAPD5	protein_coding	ENSG00000121274.8	0.303669	4.49612	11.7705	0.000601771	0.00602882
SFXN4	protein_coding	ENSG00000183605.12	0.356856	4.2375	11.7676	0.000602698	0.00603413
CD68	protein_coding	ENSG00000129226.9	0.63412	1.2367	11.7469	0.000609447	0.00609768
ASCC1	protein_coding	ENSG00000138303.13	0.243624	5.21979	11.7228	0.000617401	0.00617319
YBEY	protein_coding	ENSG00000182362.9	-0.457056	2.27305	11.7173	0.000619207	0.0061834
MRP63	protein_coding	ENSG00000173141.4	0.211767	6.07313	11.7172	0.000619235	0.0061834
CLN3	protein_coding	ENSG00000188603.12	-0.273675	5.70556	11.7054	0.000623179	0.00621869
PKIG	protein_coding	ENSG00000168734.9	0.498437	2.54214	11.6965	0.000626168	0.00624442
TIMP2	protein_coding	ENSG00000035862.8	0.299953	5.7791	11.693	0.000627361	0.00625222
RP11-220I1.1	lincRNA	ENSG00000233137.2	-0.272345	6.02756	11.6868	0.000629441	0.00626884
GALNT18	protein_coding	ENSG00000110328.5	0.616516	1.50696	11.6814	0.000631286	0.00628309
FNDC3B	protein_coding	ENSG00000075420.8	0.295492	4.77978	11.674	0.000633802	0.00630401
NEBL	protein_coding	ENSG00000078114.14	0.318925	6.71457	11.664	0.000637197	0.00633363
KLHDC2	protein_coding	ENSG00000165516.6	0.240634	5.75713	11.6607	0.000638338	0.00634083
COMMD8	protein_coding	ENSG00000169019.9	0.362775	4.03666	11.652	0.00064135	0.00636658
CCNE2	protein_coding	ENSG00000175305.12	-0.289299	5.96578	11.6493	0.000642284	0.00637169
ESR1	protein_coding	ENSG00000091831.16	-0.273166	8.18617	11.6383	0.000646092	0.00640529
URB2	protein_coding	ENSG00000135763.5	0.326028	4.83604	11.6343	0.000647453	0.0064146
BUD31	protein_coding	ENSG00000106245.5	0.259439	6.59271	11.6171	0.000653468	0.00646998
ABHD14B	protein_coding	ENSG00000114779.15	-0.315783	3.92814	11.6135	0.000654733	0.00647713
MLLT11	protein_coding	ENSG00000213190.2	-0.407005	3.2596	11.6127	0.000655044	0.00647713
SMYD2	protein_coding	ENSG00000143499.9	0.289558	4.3107	11.597	0.000660577	0.00652584
TRPS1	protein_coding	ENSG00000104447.7	-0.282874	7.69109	11.5963	0.000660829	0.00652584
MIR4720	lincRNA	ENSG00000261609.2	-0.253553	5.82089	11.5947	0.000661412	0.00652736
C1orf106	protein_coding	ENSG00000163362.6	-0.569378	2.06231	11.5785	0.000667205	0.00658026
MOB1B	protein_coding	ENSG00000173542.4	0.321477	5.52195	11.571	0.000669882	0.00660238
KLF3	protein_coding	ENSG00000109787.8	-0.232052	5.88852	11.5677	0.000671056	0.00660873
ELAC1	protein_coding	ENSG00000141642.4	0.592096	1.27953	11.5668	0.000671396	0.00660873
DMAP1	protein_coding	ENSG00000178028.9	-0.279219	4.80231	11.5646	0.000672211	0.00661247
ZNF559	protein_coding	ENSG00000188321.9	0.546658	2.22727	11.5363	0.000682493	0.00670926
TLE2	protein_coding	ENSG00000065717.10	0.367674	3.9092	11.5295	0.000684997	0.00672953
LAPTM4A	protein_coding	ENSG00000068697.6	0.232801	7.73065	11.5265	0.000686127	0.00673627
ACOX1	protein_coding	ENSG00000161533.7	0.223338	6.01451	11.5225	0.000687576	0.00674615
TRAPPC9	protein_coding	ENSG00000167632.10	-0.288463	5.32199	11.5051	0.00069407	0.00680547
ALDH1B1	protein_coding	ENSG00000137124.6	0.318875	5.06166	11.5029	0.000694872	0.00680893
SLC9A3R1	protein_coding	ENSG00000109062.5	0.273083	9.16857	11.4894	0.00069993	0.00685409
HIVEP2	protein_coding	ENSG00000010818.4	0.291871	4.4845	11.4729	0.000706196	0.00690985
LMTK2	protein_coding	ENSG00000164715.5	0.217618	6.44219	11.472	0.000706535	0.00690985
PLCD3	protein_coding	ENSG00000161714.7	0.256235	5.96624	11.4625	0.00071013	0.00694055
UTP3	protein_coding	ENSG00000132467.2	0.241154	5.38183	11.4557	0.000712769	0.00696186
GOLM1	protein_coding	ENSG00000135052.12	-0.362742	4.50839	11.4535	0.000713607	0.00696557
BAIAP3	protein_coding	ENSG00000007516.9	-0.468547	3.98096	11.4456	0.000716623	0.00699053
BCL6	protein_coding	ENSG00000113916.13	-0.423519	3.24534	11.4282	0.000723383	0.00705194
AGPAT9	protein_coding	ENSG00000138678.6	0.392582	3.30367	11.4249	0.000724647	0.00705744
EEF1DP1	pseudogene	ENSG00000228887.2	-0.916784	-0.195147	11.4244	0.000724876	0.00705744
AC093838.4	pseudogene	ENSG00000152117.13	-0.248278	5.47538	11.421	0.000726183	0.00706564
RP11-157P1.4	antisense	ENSG00000226332.2	-0.538293	1.72712	11.3979	0.000735289	0.00714967
KPNA6	protein_coding	ENSG00000025800.9	-0.226272	6.75376	11.3947	0.000736538	0.00715722
GPR153	protein_coding	ENSG00000158292.6	-0.378438	3.45465	11.3895	0.000738617	0.00717284
MRPL12	protein_coding	ENSG00000262814.2	0.270126	6.11974	11.3837	0.000740915	0.00719057
MED13L	protein_coding	ENSG00000123066.3	0.257963	8.27705	11.3785	0.000742974	0.00720289
SEMA3D	protein_coding	ENSG00000153993.9	0.470368	3.63097	11.3781	0.000743133	0.00720289
SH3D21	protein_coding	ENSG00000214193.5	-0.42614	3.44482	11.3742	0.000744706	0.00721184
EDA	protein_coding	ENSG00000158813.13	0.508907	1.63376	11.3735	0.000745005	0.00721184
MCM8	protein_coding	ENSG00000125885.9	-0.248383	5.41517	11.3678	0.000747266	0.00722912
FAAH2	protein_coding	ENSG00000165591.6	-0.528772	1.8533	11.3619	0.000749677	0.00724783
IBTK	protein_coding	ENSG00000005700.10	0.264149	7.01146	11.3504	0.000754324	0.00728812
AREG	protein_coding	ENSG00000109321.6	-3.85421	0.0771341	11.3415	0.000757924	0.00731424
ACOXL	protein_coding	ENSG00000153093.14	0.891744	0.435447	11.341	0.000758132	0.00731424
PLCB1	protein_coding	ENSG00000182621.12	-0.275178	5.64541	11.3401	0.000758504	0.00731424
MEST	protein_coding	ENSG00000106484.9	0.273294	6.13045	11.339	0.000758952	0.00731424
CTD-3099C6.9	sense_intronic	ENSG00000269825.1	0.460673	1.87295	11.3342	0.00076091	0.00732676
NOC3L	protein_coding	ENSG00000173145.7	0.357519	4.78068	11.3335	0.000761215	0.00732676
LARP6	protein_coding	ENSG00000166173.9	0.581722	1.2446	11.3296	0.000762814	0.0073375
PHF11	protein_coding	ENSG00000136147.12	0.356075	3.92662	11.3278	0.000763569	0.00734011
RGMB	protein_coding	ENSG00000174136.7	-0.274617	4.55538	11.3172	0.000767921	0.0073733
PIGQ	protein_coding	ENSG00000007541.10	-0.352226	4.83401	11.317	0.000767992	0.0073733
PCED1A	protein_coding	ENSG00000132635.12	-0.438938	3.81875	11.3076	0.000771907	0.00740621
PLCXD3	protein_coding	ENSG00000182836.5	0.522818	2.4346	11.3045	0.000773201	0.00741395
WWC2	protein_coding	ENSG00000151718.11	0.404431	3.489	11.2843	0.000781649	0.00749023
CCDC64B	protein_coding	ENSG00000162069.10	-0.293985	4.83951	11.2806	0.000783202	0.00749587
TPO	protein_coding	ENSG00000115705.16	-0.805845	0.414297	11.2806	0.000783225	0.00749587
HUS1	protein_coding	ENSG00000136273.7	0.382036	3.60694	11.2634	0.000790519	0.00756092
LINC00339	lincRNA	ENSG00000218510.3	-0.395419	3.06631	11.2532	0.00079484	0.00759747
TMEM50A	protein_coding	ENSG00000183726.6	-0.22975	6.02955	11.2424	0.000799485	0.00763707
GXYLT2	protein_coding	ENSG00000172986.8	0.640889	1.07333	11.2335	0.000803319	0.00766887
WBSCR22	protein_coding	ENSG00000071462.7	0.271946	7.07539	11.2235	0.000807688	0.00770574
RGS14	protein_coding	ENSG00000169220.13	-0.819713	0.0604141	11.2222	0.000808256	0.00770632
CARHSP1	protein_coding	ENSG00000153048.6	-0.266309	6.09012	11.2205	0.000808971	0.0077083
ZBTB24	protein_coding	ENSG00000112365.4	0.277467	4.72506	11.2163	0.000810835	0.00772122
KIAA1033	protein_coding	ENSG00000136051.9	0.256111	6.6475	11.2137	0.000811969	0.00772718
MAOB	protein_coding	ENSG00000069535.11	-0.571041	4.44546	11.2118	0.000812786	0.00773011
RALGAPA2	protein_coding	ENSG00000188559.8	-0.261599	5.69	11.2068	0.000814977	0.0077461
ZNF689	protein_coding	ENSG00000156853.7	-0.303984	4.49993	11.1869	0.000823785	0.00782492
STMN3	protein_coding	ENSG00000197457.5	-0.30233	5.66325	11.1852	0.000824535	0.00782716
KDM4A	protein_coding	ENSG00000066135.8	-0.270536	6.08961	11.1838	0.000825138	0.007828
PHLDB1	protein_coding	ENSG00000019144.12	0.346066	4.89761	11.1804	0.000826658	0.00783752
ZNF114	protein_coding	ENSG00000178150.4	0.403628	2.83671	11.177	0.000828184	0.00784412
ORAI2	protein_coding	ENSG00000160991.10	0.235089	5.45394	11.1765	0.000828387	0.00784412
RAB26	protein_coding	ENSG00000167964.8	-0.422622	3.10935	11.1652	0.000833453	0.00788719
SLC9A7	protein_coding	ENSG00000065923.5	-0.27897	5.30107	11.164	0.000833994	0.00788739
IFNLR1	protein_coding	ENSG00000185436.7	-0.992979	-0.0645606	11.1626	0.000834649	0.00788806
CERS1	protein_coding	ENSG00000223802.3	0.493919	1.9817	11.1607	0.000835474	0.00788806
SIRT5	protein_coding	ENSG00000124523.10	0.287601	4.11285	11.1604	0.000835621	0.00788806
TUBGCP6	protein_coding	ENSG00000128159.7	-0.3426	5.01891	11.1578	0.000836796	0.00789133
ZNF213	protein_coding	ENSG00000085644.9	-0.340155	4.41072	11.1573	0.000837007	0.00789133
BAG2	protein_coding	ENSG00000112208.10	0.409068	4.08213	11.1482	0.000841128	0.00792527
BTG2	protein_coding	ENSG00000159388.5	0.323266	5.49053	11.1414	0.00084421	0.00794938
NT5DC1	protein_coding	ENSG00000178425.9	0.235819	5.43414	11.1389	0.000845356	0.00795524
SGSM3	protein_coding	ENSG00000100359.16	-0.33172	4.71557	11.1369	0.00084626	0.00795883
CYB5R4	protein_coding	ENSG00000065615.8	0.255167	5.14657	11.1353	0.000847005	0.00796091
C1orf198	protein_coding	ENSG00000119280.12	0.224147	5.16155	11.1337	0.000847742	0.0079629
FKBP10	protein_coding	ENSG00000141756.14	0.472508	2.18888	11.128	0.000850347	0.0079791
LONRF2	protein_coding	ENSG00000170500.8	-0.249198	6.97149	11.1276	0.000850516	0.0079791
MTMR6	protein_coding	ENSG00000139505.10	0.270881	5.41461	11.126	0.000851258	0.00798113
SLC16A3	protein_coding	ENSG00000141526.10	-0.360168	4.75836	11.1229	0.000852688	0.00798962
MROH1	protein_coding	ENSG00000179832.13	-0.338537	6.11964	11.1214	0.000853382	0.00799119
OLFM1	protein_coding	ENSG00000130558.14	0.246509	6.17747	11.109	0.000859085	0.00803964
TRIM7	protein_coding	ENSG00000146054.13	0.484612	2.54343	11.0978	0.000864295	0.00808342
PUS1	protein_coding	ENSG00000177192.9	0.320633	5.59853	11.0942	0.000865998	0.00809436
PMAIP1	protein_coding	ENSG00000141682.11	-0.409781	2.63783	11.0881	0.000868815	0.00811571
CINP	protein_coding	ENSG00000100865.10	0.262681	5.25211	11.083	0.000871238	0.00813334
UPK3B	protein_coding	ENSG00000243566.2	0.319006	4.27704	11.0794	0.000872899	0.00813952
TMEM194A	protein_coding	ENSG00000166881.5	-0.22688	6.31394	11.0793	0.000872972	0.00813952
SNORA67	processed_transcript	ENSG00000264772.2	-0.570431	2.02915	11.067	0.000878787	0.00818872
MAP3K1	protein_coding	ENSG00000095015.5	-0.34015	6.25026	11.065	0.000879706	0.00819227
EDNRA	protein_coding	ENSG00000151617.11	-0.840699	0.0617574	11.0611	0.000881557	0.00820447
CTD-2006C1.6	pseudogene	ENSG00000267500.1	-0.578749	2.03458	11.0517	0.000886038	0.00824113
CHST1	protein_coding	ENSG00000175264.3	-0.708163	0.814766	11.0494	0.000887153	0.00824645
FBP1	protein_coding	ENSG00000165140.5	-0.295214	7.58754	11.0449	0.000889307	0.00825671
RP1-283E3.8	processed_transcript	ENSG00000268575.1	-0.47734	3.87517	11.0438	0.000889844	0.00825671
MLPH	protein_coding	ENSG00000115648.9	-0.27454	8.70586	11.0437	0.000889887	0.00825671
CLCN4	protein_coding	ENSG00000073464.7	0.841087	0.0214834	11.0424	0.000890512	0.00825748
WFS1	protein_coding	ENSG00000109501.9	-0.227444	6.00411	11.0285	0.000897235	0.00831317
CCDC50	protein_coding	ENSG00000152492.9	0.238099	5.40854	11.0277	0.000897612	0.00831317
PLA2G16	protein_coding	ENSG00000176485.6	0.379475	4.2823	11.0159	0.000903355	0.00835776
SOX9	protein_coding	ENSG00000125398.5	0.4857	3.74778	11.0155	0.000903527	0.00835776
PRKX	protein_coding	ENSG00000183943.5	0.239114	5.36316	10.9981	0.000912038	0.00843136
ACSL4	protein_coding	ENSG00000068366.14	0.592311	1.71464	10.9871	0.00091746	0.00847633
UPF2	protein_coding	ENSG00000151461.15	0.212546	6.32349	10.9831	0.000919445	0.00848951
MARS2	protein_coding	ENSG00000247626.3	0.414581	4.09472	10.9794	0.000921305	0.00850152
APLP2	protein_coding	ENSG00000084234.12	0.227406	8.49084	10.9782	0.000921887	0.00850172
AC025171.1	antisense	ENSG00000215068.3	-0.462245	2.24664	10.9725	0.000924732	0.00852279
WNT11	protein_coding	ENSG00000085741.8	1.0583	-0.208144	10.9677	0.000927114	0.00853956
COMMD4	protein_coding	ENSG00000140365.11	-0.207013	6.05523	10.9583	0.000931855	0.00857803
COA1	protein_coding	ENSG00000106603.13	-0.211045	5.96294	10.9449	0.000938594	0.00862653
DUSP10	protein_coding	ENSG00000143507.13	0.694319	1.07092	10.9447	0.000938737	0.00862653
VLDLR	protein_coding	ENSG00000147852.10	0.30101	4.73869	10.9445	0.000938826	0.00862653
CCDC86	protein_coding	ENSG00000110104.7	0.344856	5.47866	10.9274	0.000947548	0.00870141
ZBTB8OS	protein_coding	ENSG00000176261.11	-0.276443	4.75854	10.9214	0.000950593	0.0087241
VEPH1	protein_coding	ENSG00000197415.7	0.855858	0.0420498	10.9188	0.000951915	0.00873096
PPARGC1B	protein_coding	ENSG00000155846.12	0.395555	3.67214	10.9171	0.000952819	0.00873217
PCDH19	protein_coding	ENSG00000165194.10	-0.796615	0.873083	10.9163	0.000953196	0.00873217
BRICD5	protein_coding	ENSG00000182685.3	-0.451241	3.3196	10.9116	0.000955633	0.00874922
AHNAK	protein_coding	ENSG00000124942.9	-0.296925	9.96984	10.9096	0.000956683	0.00875357
NTPCR	protein_coding	ENSG00000135778.6	0.271873	4.48082	10.9033	0.000959943	0.0087781
ALS2CL	protein_coding	ENSG00000178038.12	0.498902	3.35693	10.8956	0.000963933	0.0088093
SLC4A2	protein_coding	ENSG00000164889.8	-0.250647	7.03084	10.8928	0.000965367	0.0088171
NMT2	protein_coding	ENSG00000152465.13	0.31511	4.08143	10.8905	0.000966609	0.00882314
HLCS	protein_coding	ENSG00000159267.9	-0.234346	4.9232	10.8893	0.000967206	0.00882329
NOL7	protein_coding	ENSG00000225921.2	0.275584	6.2745	10.8772	0.000973574	0.00887605
FAM83E	protein_coding	ENSG00000105523.3	-0.83974	0.325809	10.863	0.000981037	0.00893873
RAB11FIP1	protein_coding	ENSG00000156675.11	-0.207192	6.55368	10.8614	0.000981868	0.0089393
VAMP2	protein_coding	ENSG00000220205.4	-0.303035	4.87734	10.8607	0.000982276	0.0089393
OGDH	protein_coding	ENSG00000105953.10	-0.244327	7.10149	10.8411	0.000992702	0.0090248
DOM3Z	protein_coding	ENSG00000204348.5	-0.301439	4.13649	10.8408	0.000992859	0.0090248
NOL10	protein_coding	ENSG00000115761.11	0.287902	5.97206	10.8353	0.000995848	0.00904656
LINC00365	lincRNA	ENSG00000224511.1	1.08176	-0.448855	10.8308	0.00099826	0.00906306
PEX5	protein_coding	ENSG00000139197.6	0.263451	4.76043	10.8263	0.00100071	0.00907985
ARHGEF39	protein_coding	ENSG00000137135.13	-0.298947	4.44309	10.8219	0.00100305	0.00909564
SOCS3	protein_coding	ENSG00000184557.3	0.526448	1.87354	10.8194	0.00100442	0.00910265
MAP1B	protein_coding	ENSG00000131711.10	0.439993	2.27928	10.815	0.00100682	0.00911521
PDPK1	protein_coding	ENSG00000140992.14	-0.214573	6.92295	10.8146	0.001007	0.00911521
SLC25A15	protein_coding	ENSG00000102743.10	0.275137	4.84644	10.8124	0.00100822	0.00912076
GNG10	protein_coding	ENSG00000242616.3	0.294828	6.39291	10.7879	0.00102168	0.00923704
SMIM20	protein_coding	ENSG00000250317.4	0.367326	3.41166	10.7858	0.00102284	0.00924206
APOPT1	protein_coding	ENSG00000256053.3	0.261912	4.79859	10.7675	0.00103298	0.00932815
WNT2B	protein_coding	ENSG00000134245.12	0.696031	0.684815	10.7627	0.00103567	0.00934402
CRYBG3	protein_coding	ENSG00000233280.2	-0.536304	1.72601	10.7621	0.00103597	0.00934402
FAM50A	protein_coding	ENSG00000071859.10	-0.232481	6.60954	10.7498	0.00104291	0.00940104
LAD1	protein_coding	ENSG00000159166.9	0.259507	6.42756	10.7468	0.00104459	0.00941056
FBXO25	protein_coding	ENSG00000147364.12	0.278058	4.23322	10.7307	0.0010537	0.00948702
CCDC78	protein_coding	ENSG00000162004.12	-0.40456	4.42184	10.7253	0.00105683	0.00950962
SLC35F5	protein_coding	ENSG00000115084.8	0.225994	6.11442	10.7204	0.0010596	0.00952358
MFHAS1	protein_coding	ENSG00000147324.6	0.248006	4.99685	10.7198	0.00105995	0.00952358
ZBED3-AS1	antisense	ENSG00000250802.2	0.929523	-0.000625594	10.7193	0.00106026	0.00952358
PHTF2	protein_coding	ENSG00000006576.12	0.229253	6.31505	10.7143	0.00106313	0.00954371
TMUB2	protein_coding	ENSG00000168591.11	-0.289723	4.84603	10.7016	0.00107042	0.00960346
MST1P2	pseudogene	ENSG00000186301.7	-0.606049	1.6895	10.7003	0.00107117	0.00960447
FAAH	protein_coding	ENSG00000117480.11	-0.292846	4.51917	10.698	0.00107253	0.00961103
ATF6B	protein_coding	ENSG00000213676.6	-0.280112	6.45839	10.6908	0.00107671	0.00963824
SBK1	protein_coding	ENSG00000188322.4	-0.307102	4.63927	10.6906	0.00107683	0.00963824
CTSV	protein_coding	ENSG00000136943.6	0.342636	3.77476	10.6886	0.001078	0.00964295
LBR	protein_coding	ENSG00000143815.10	0.288577	5.89307	10.682	0.00108186	0.00966725
WDR52	protein_coding	ENSG00000206530.4	-0.326763	5.03842	10.6817	0.00108198	0.00966725
MIPEP	protein_coding	ENSG00000027001.7	-0.290529	4.64795	10.6797	0.00108316	0.00967203
PPIL1	protein_coding	ENSG00000137168.7	0.250975	6.06617	10.6782	0.00108405	0.0096743
GAMT	protein_coding	ENSG00000130005.7	-0.55928	1.63155	10.6763	0.00108518	0.00967873
IGHE	IG_C_gene	ENSG00000211891.4	0.759301	1.46594	10.6722	0.00108755	0.00969416
RAPGEF1	protein_coding	ENSG00000107263.14	0.203464	6.5087	10.6631	0.00109291	0.00973629
ATP2B4	protein_coding	ENSG00000058668.10	0.296769	5.66552	10.6607	0.00109437	0.00974354
CYTH2	protein_coding	ENSG00000105443.9	-0.279975	6.72373	10.6553	0.00109756	0.00976388
IFIH1	protein_coding	ENSG00000115267.5	0.419642	2.40173	10.6547	0.00109794	0.00976388
SEMA5A	protein_coding	ENSG00000112902.7	-0.595666	3.67839	10.6498	0.00110082	0.00978376
AP1M2	protein_coding	ENSG00000129354.7	-0.21873	7.17145	10.6429	0.00110494	0.00981463
MTFR1L	protein_coding	ENSG00000117640.13	-0.270662	4.59489	10.6347	0.00110983	0.0098523
FAM83H-AS1	lincRNA	ENSG00000203499.6	-0.237913	7.40955	10.6311	0.001112	0.00986584
GLDC	protein_coding	ENSG00000178445.8	0.843448	0.0375142	10.6288	0.00111339	0.00987243
ESPL1	protein_coding	ENSG00000135476.7	-0.229717	6.88105	10.6219	0.00111758	0.00990376
HIRIP3	protein_coding	ENSG00000149929.11	-0.245463	6.17771	10.6099	0.00112484	0.00995945
CD55	protein_coding	ENSG00000196352.9	0.227263	6.41963	10.6093	0.00112517	0.00995945
METAP1D	protein_coding	ENSG00000172878.9	0.372807	3.13631	10.6076	0.00112626	0.00996325
CAV2	protein_coding	ENSG00000105971.9	-0.3693	4.98379	10.6058	0.00112734	0.00996701
SRRD	protein_coding	ENSG00000100104.7	0.411333	3.61441	10.6032	0.00112892	0.00997515
MYCN	protein_coding	ENSG00000134323.10	-1.00155	-0.301254	10.6019	0.00112973	0.00997655
Z97634.5	processed_transcript	ENSG00000236829.4	-0.621784	0.691199	10.5978	0.00113223	0.00999278
IGSF8	protein_coding	ENSG00000162729.9	-0.314103	4.08738	10.5952	0.00113379	0.0100008
XXYLT1	protein_coding	ENSG00000173950.11	0.278218	4.59589	10.5842	0.00114058	0.0100519
PIK3R5	protein_coding	ENSG00000141506.9	0.877931	0.0901812	10.5837	0.0011409	0.0100519
RDH13	protein_coding	ENSG00000160439.10	-0.23028	5.35733	10.5825	0.00114166	0.0100527
ATP6V0C	protein_coding	ENSG00000185883.6	-0.21449	6.23931	10.5798	0.00114332	0.0100615
ARHGAP33	protein_coding	ENSG00000004777.14	-0.522947	4.58394	10.5755	0.00114597	0.010079
ING4	protein_coding	ENSG00000111653.15	-0.439717	3.61144	10.5726	0.00114778	0.010089
FAM169A	protein_coding	ENSG00000198780.7	0.432184	3.68655	10.5689	0.00115007	0.0100997
WASH4P	protein_coding	ENSG00000234769.4	-0.263699	5.02754	10.5685	0.00115032	0.0100997
SFN	protein_coding	ENSG00000175793.10	-0.234588	6.35234	10.5577	0.00115708	0.0101532
PUM1	protein_coding	ENSG00000134644.11	-0.201231	6.66266	10.5482	0.001163	0.0101992
CMYA5	protein_coding	ENSG00000164309.10	-0.48402	5.15324	10.5464	0.00116418	0.0102018
STXBP3	protein_coding	ENSG00000116266.6	0.22975	6.83632	10.5456	0.00116463	0.0102018
AKAP5	protein_coding	ENSG00000179841.7	-0.511743	1.69674	10.5444	0.00116543	0.0102029
UBE4B	protein_coding	ENSG00000130939.14	-0.213601	6.56746	10.5347	0.00117155	0.0102467
SMTNL2	protein_coding	ENSG00000188176.7	0.526185	1.63034	10.5343	0.00117178	0.0102467
CGREF1	protein_coding	ENSG00000138028.10	0.315544	4.10524	10.5234	0.00117872	0.0103014
FDX1	protein_coding	ENSG00000137714.2	0.359189	4.47538	10.5107	0.00118688	0.0103667
TMEM54	protein_coding	ENSG00000121900.13	-0.242968	5.41933	10.5047	0.0011907	0.0103941
C15orf41	protein_coding	ENSG00000186073.7	0.351697	3.23611	10.5035	0.0011915	0.0103952
RP11-66B24.4	antisense	ENSG00000259583.1	1.02309	0.170674	10.5004	0.00119351	0.0104067
RAB11FIP2	protein_coding	ENSG00000107560.6	0.354345	3.69321	10.4962	0.00119617	0.010424
TMEM39B	protein_coding	ENSG00000121775.13	-0.326302	3.46729	10.4939	0.00119767	0.010431
HADHA	protein_coding	ENSG00000084754.6	0.216526	8.02348	10.4916	0.0011992	0.0104384
HSF4	protein_coding	ENSG00000102878.10	-0.433145	4.26314	10.4893	0.00120066	0.0104451
LEPROT	protein_coding	ENSG00000213625.4	-0.285477	5.47259	10.4859	0.00120291	0.0104568
AC093642.3	lincRNA	ENSG00000237940.3	-0.647043	1.05173	10.4852	0.00120338	0.0104568
RP11-60L3.1	antisense	ENSG00000259264.1	0.953693	0.18985	10.4839	0.00120422	0.0104581
KIAA0040	protein_coding	ENSG00000235750.5	-0.382928	3.12508	10.4817	0.00120563	0.0104644
SSBP2	protein_coding	ENSG00000145687.11	-0.263879	5.14672	10.4756	0.00120964	0.0104932
H3F3B	protein_coding	ENSG00000132475.4	-0.202903	10.6735	10.4739	0.00121072	0.0104966
DNAJC25-GNG10	protein_coding	ENSG00000244115.1	1.47425	1.29906	10.4573	0.00122167	0.0105855
ZBTB9	protein_coding	ENSG00000213588.4	0.255979	4.82213	10.4517	0.00122536	0.0106114
TBX4	protein_coding	ENSG00000121075.5	0.770563	0.399207	10.4486	0.00122743	0.0106233
DDX24	protein_coding	ENSG00000089737.11	0.250985	7.81226	10.446	0.00122914	0.010632
THBD	protein_coding	ENSG00000178726.6	0.469246	3.01939	10.4416	0.0012321	0.0106515
TXNRD2	protein_coding	ENSG00000184470.15	0.299345	4.3221	10.432	0.0012385	0.0107008
PISD	protein_coding	ENSG00000241878.5	0.254932	5.47534	10.4295	0.0012402	0.0107094
ARMCX6	protein_coding	ENSG00000198960.6	-0.236458	5.5977	10.4275	0.00124155	0.01071
SPTSSA	protein_coding	ENSG00000165389.6	-0.228145	7.01078	10.4273	0.00124167	0.01071
PLEKHH2	protein_coding	ENSG00000152527.9	0.358089	4.30623	10.4253	0.00124304	0.0107157
H2AFY	protein_coding	ENSG00000113648.12	-0.204533	8.20215	10.4233	0.00124434	0.0107186
SLC47A1	protein_coding	ENSG00000142494.9	0.515088	1.52291	10.4223	0.00124501	0.0107186
MC1R	protein_coding	ENSG00000258839.2	-0.321917	4.46682	10.4216	0.0012455	0.0107186
PLCG2	protein_coding	ENSG00000197943.5	0.31823	3.65219	10.42	0.00124661	0.0107221
FHOD3	protein_coding	ENSG00000134775.11	0.622666	1.30077	10.4161	0.00124921	0.0107384
OCLN	protein_coding	ENSG00000197822.6	-0.210675	6.13783	10.4131	0.00125125	0.0107499
EFHD1	protein_coding	ENSG00000115468.7	-0.29337	4.64228	10.3857	0.00126997	0.0109045
NDUFAF6	protein_coding	ENSG00000156170.8	-0.255509	4.90613	10.3815	0.00127284	0.010923
PFDN4	protein_coding	ENSG00000101132.5	0.291793	8.27644	10.3737	0.00127826	0.010962
TOM1L2	protein_coding	ENSG00000175662.13	-0.249371	6.26111	10.3728	0.00127883	0.010962
SGPP2	protein_coding	ENSG00000163082.9	0.670764	0.453462	10.3699	0.00128088	0.0109673
PUS7	protein_coding	ENSG00000091127.9	0.281593	6.0377	10.3699	0.00128089	0.0109673
SRR	protein_coding	ENSG00000167720.8	-0.265266	4.34797	10.3688	0.00128162	0.0109674
NASP	protein_coding	ENSG00000132780.12	-0.222674	7.3455	10.3574	0.00128956	0.0110291
CRYL1	protein_coding	ENSG00000165475.9	0.246759	4.69181	10.3537	0.00129216	0.0110451
PKP2	protein_coding	ENSG00000057294.9	0.299156	4.49471	10.3517	0.00129359	0.0110511
MCCC2	protein_coding	ENSG00000131844.11	-0.23677	7.53217	10.3497	0.00129495	0.0110565
VPS13B	protein_coding	ENSG00000132549.14	-0.253329	7.3868	10.3381	0.00130312	0.0111201
RASD1	protein_coding	ENSG00000108551.4	0.933641	1.46706	10.3339	0.00130609	0.0111391
GUSBP3	pseudogene	ENSG00000253203.2	-0.392174	3.58191	10.3248	0.00131257	0.0111881
CBX7	protein_coding	ENSG00000100307.8	-0.370463	4.01748	10.3207	0.00131548	0.0112067
DAD1	protein_coding	ENSG00000129562.6	0.214972	6.38951	10.3144	0.00131995	0.0112349
POLA2	protein_coding	ENSG00000014138.4	-0.196875	6.38474	10.314	0.00132027	0.0112349
PIDD	protein_coding	ENSG00000177595.13	-0.42278	3.84384	10.3115	0.00132206	0.0112438
SLC17A5	protein_coding	ENSG00000119899.11	0.369618	3.20906	10.31	0.00132313	0.0112466
RUNDC3B	protein_coding	ENSG00000105784.11	-0.528253	1.477	10.3058	0.00132616	0.011266
NFE2L3	protein_coding	ENSG00000050344.8	0.286312	4.32512	10.3	0.00133031	0.011295
EIF2AK2	protein_coding	ENSG00000055332.11	0.24044	6.43792	10.2951	0.00133385	0.0113155
PIF1	protein_coding	ENSG00000140451.8	-0.29388	4.44282	10.2946	0.00133421	0.0113155
LENG8	protein_coding	ENSG00000167615.12	-0.35175	6.92506	10.2926	0.00133566	0.0113215
MTF1	protein_coding	ENSG00000188786.9	-0.223896	5.00052	10.29	0.00133755	0.0113312
PARP9	protein_coding	ENSG00000138496.12	0.398481	3.33838	10.2802	0.00134465	0.0113807
NVL	protein_coding	ENSG00000143748.13	0.2224	5.6319	10.2799	0.00134489	0.0113807
RILPL2	protein_coding	ENSG00000150977.9	0.435059	2.70344	10.2778	0.00134638	0.0113869
CLIC4	protein_coding	ENSG00000169504.10	-0.258899	7.08338	10.2757	0.00134791	0.0113935
POTEF	protein_coding	ENSG00000196604.7	-0.586953	2.06994	10.2621	0.00135788	0.0114714
WSCD1	protein_coding	ENSG00000179314.9	0.653074	1.08913	10.2585	0.00136055	0.0114876
STS	protein_coding	ENSG00000101846.6	-0.384832	3.01149	10.2574	0.00136134	0.0114879
CHST3	protein_coding	ENSG00000122863.5	0.414158	2.36391	10.2558	0.00136256	0.0114918
MXRA8	protein_coding	ENSG00000162576.11	-0.678598	0.582992	10.2497	0.0013671	0.0115237
ADM	protein_coding	ENSG00000148926.5	1.04595	-0.437952	10.248	0.00136831	0.0115275
C19orf54	protein_coding	ENSG00000188493.10	-0.350105	4.16717	10.2404	0.00137396	0.0115632
MRPL33	protein_coding	ENSG00000243147.3	0.25264	5.30059	10.2403	0.00137407	0.0115632
PRKDC	protein_coding	ENSG00000253729.3	-0.209966	9.3308	10.2367	0.00137677	0.0115795
PPIE	protein_coding	ENSG00000084072.12	-0.212407	5.68327	10.2275	0.00138363	0.0116283
CD9	protein_coding	ENSG00000010278.7	-0.218163	8.31336	10.2269	0.0013841	0.0116283
LINC00461	lincRNA	ENSG00000245526.4	-0.550508	1.40882	10.2218	0.00138792	0.0116539
PCDHB11	protein_coding	ENSG00000197479.4	-0.674011	1.04823	10.2199	0.00138934	0.0116543
ATP5F1	protein_coding	ENSG00000116459.6	0.232918	7.85409	10.2197	0.00138949	0.0116543
TICRR	protein_coding	ENSG00000140534.9	-0.21505	6.21856	10.2179	0.00139083	0.011659
WRAP73	protein_coding	ENSG00000116213.11	-0.245444	4.77534	10.2079	0.0013984	0.011716
AHRR	protein_coding	ENSG00000063438.12	0.539605	3.27458	10.199	0.00140518	0.0117664
TMEM205	protein_coding	ENSG00000105518.9	-0.300638	6.5634	10.1918	0.0014107	0.011806
KIF22	protein_coding	ENSG00000079616.8	-0.230485	8.00655	10.1798	0.0014199	0.011876
AC093838.7	lincRNA	ENSG00000224559.2	-0.461437	4.91442	10.1788	0.00142062	0.011876
E4F1	protein_coding	ENSG00000167967.11	-0.260767	5.26027	10.1652	0.0014312	0.0119578
RRS1	protein_coding	ENSG00000179041.2	0.362433	5.66034	10.1618	0.00143378	0.0119729
KIAA1841	protein_coding	ENSG00000162929.9	0.277281	4.32321	10.1562	0.00143818	0.0120028
PPP2R2C	protein_coding	ENSG00000074211.9	0.214926	6.15777	10.1552	0.00143895	0.0120028
MAPKAPK3	protein_coding	ENSG00000114738.6	0.270721	5.19059	10.1516	0.00144175	0.0120196
RHOBTB3	protein_coding	ENSG00000164292.8	0.287597	8.53199	10.1469	0.00144543	0.0120348
RGPD8	protein_coding	ENSG00000169629.7	0.399328	3.10408	10.1462	0.00144602	0.0120348
CSE1L	protein_coding	ENSG00000124207.12	-0.224264	8.75263	10.146	0.00144611	0.0120348
PGRMC1	protein_coding	ENSG00000101856.8	0.237752	7.28603	10.1452	0.00144674	0.0120348
SLC24A3	protein_coding	ENSG00000185052.7	-0.326117	5.46677	10.1394	0.00145134	0.0120664
ZDHHC9	protein_coding	ENSG00000188706.8	0.228033	5.90642	10.1359	0.00145412	0.0120829
PEF1	protein_coding	ENSG00000162517.8	-0.208449	5.5115	10.1288	0.00145973	0.0121182
PDK4	protein_coding	ENSG00000004799.7	0.422793	2.2141	10.1285	0.00145996	0.0121182
PTPMT1	protein_coding	ENSG00000110536.9	0.216117	6.15029	10.1252	0.00146253	0.0121329
MYOF	protein_coding	ENSG00000138119.12	-0.251628	9.02959	10.1241	0.00146343	0.0121338
HEATR1	protein_coding	ENSG00000119285.6	0.260366	6.4561	10.1177	0.00146856	0.0121622
TCF7	protein_coding	ENSG00000081059.15	0.605589	0.91277	10.1172	0.0014689	0.0121622
ELOVL2-AS1	antisense	ENSG00000230314.2	-0.966405	-0.044082	10.1167	0.0014693	0.0121622
ISG15	protein_coding	ENSG00000187608.5	0.333315	4.76251	10.1158	0.00147006	0.0121622
LMBRD1	protein_coding	ENSG00000168216.6	0.257403	4.57469	10.1116	0.0014734	0.012167
CGNL1	protein_coding	ENSG00000128849.9	-0.393501	2.38744	10.1115	0.00147347	0.012167
SEPT10	protein_coding	ENSG00000186522.10	-0.272253	4.34784	10.1109	0.00147394	0.012167
IQCC	protein_coding	ENSG00000160051.7	-0.352622	2.91962	10.1108	0.00147407	0.012167
RP4-659J6.2	antisense	ENSG00000260231.1	-0.487308	1.72867	10.11	0.00147464	0.012167
CASZ1	protein_coding	ENSG00000130940.10	-0.318589	4.85832	10.109	0.00147549	0.0121674
ZNF525	protein_coding	ENSG00000203326.5	0.311333	4.64116	10.1022	0.00148089	0.0122053
ZNF311	protein_coding	ENSG00000197935.6	-0.421027	2.11486	10.0985	0.00148388	0.0122233
FAM45A	protein_coding	ENSG00000119979.11	0.231867	5.17223	10.0958	0.00148611	0.012235
PSAP	protein_coding	ENSG00000197746.9	0.229753	8.72507	10.0924	0.00148881	0.0122506
C11orf63	protein_coding	ENSG00000109944.6	0.501048	1.81726	10.0739	0.00150388	0.0123662
SEC11C	protein_coding	ENSG00000166562.4	0.354392	4.62947	10.0731	0.00150448	0.0123662
ADCK5	protein_coding	ENSG00000173137.7	-0.372105	3.79161	10.0708	0.00150634	0.012372
GNAQ	protein_coding	ENSG00000156052.6	-0.211909	6.58554	10.0703	0.00150682	0.012372
PLOD1	protein_coding	ENSG00000083444.12	-0.228014	5.78872	10.0532	0.00152081	0.0124746
TMEM97	protein_coding	ENSG00000109084.9	0.20998	6.27015	10.0531	0.00152095	0.0124746
GALC	protein_coding	ENSG00000054983.12	0.261805	4.78388	10.0435	0.00152888	0.0125328
AC092171.4	lincRNA	ENSG00000230733.2	-0.294186	4.39446	10.0419	0.00153019	0.0125364
HMGCL	protein_coding	ENSG00000117305.10	-0.243803	4.74694	10.041	0.00153097	0.0125364
ODC1	protein_coding	ENSG00000115758.8	0.244497	6.61518	10.035	0.00153594	0.0125704
PDCD2	protein_coding	ENSG00000071994.6	0.224282	6.23891	10.0162	0.00155166	0.0126922
RHOQ	protein_coding	ENSG00000119729.6	0.246251	5.15807	10.0037	0.00156228	0.0127722
CDH18	protein_coding	ENSG00000145526.7	-0.61654	2.77935	10.0009	0.00156465	0.0127847
HS1BP3	protein_coding	ENSG00000118960.8	0.298304	4.1356	9.99313	0.00157126	0.0128318
EPHX4	protein_coding	ENSG00000172031.6	0.617933	0.733892	9.97056	0.00159063	0.012983
ERVK13-1	processed_transcript	ENSG00000260565.2	-0.291645	4.29238	9.96363	0.00159663	0.013025
MYEOV2	protein_coding	ENSG00000172428.6	0.234995	4.96237	9.95657	0.00160277	0.013068
CXCL12	protein_coding	ENSG00000107562.12	0.488572	4.24126	9.95265	0.00160618	0.0130888
PSME1	protein_coding	ENSG00000092010.10	0.211381	6.70161	9.94794	0.00161029	0.0131153
ANKRD34A	protein_coding	ENSG00000181039.7	-0.571085	2.07471	9.9409	0.00161646	0.0131586
OPLAH	protein_coding	ENSG00000178814.11	-0.400043	3.12405	9.93981	0.00161742	0.0131593
RP1-151F17.1	antisense	ENSG00000229931.1	-0.580857	1.08132	9.93462	0.00162199	0.0131894
KIAA1549	protein_coding	ENSG00000122778.5	-0.270976	4.31352	9.93257	0.0016238	0.0131971
RP11-1023L17.1	pseudogene	ENSG00000215158.5	-0.450936	3.0776	9.91998	0.00163494	0.0132805
R3HDM1	protein_coding	ENSG00000048991.12	0.195351	6.50268	9.91883	0.00163596	0.0132817
KLF5	protein_coding	ENSG00000102554.9	-0.258503	5.17294	9.912	0.00164205	0.0133201
EIF4E3	protein_coding	ENSG00000163412.7	0.283926	4.33527	9.91156	0.00164244	0.0133201
RPL12	protein_coding	ENSG00000197958.8	0.237044	10.0229	9.90629	0.00164715	0.013345
MTRF1L	protein_coding	ENSG00000112031.11	0.24567	5.22629	9.90615	0.00164727	0.013345
C1orf86	protein_coding	ENSG00000162585.12	-0.297628	4.12174	9.90461	0.00164866	0.0133491
CKS2	protein_coding	ENSG00000123975.4	-0.257824	6.50253	9.90284	0.00165024	0.01335
SPR	protein_coding	ENSG00000116096.5	0.235183	6.08163	9.90252	0.00165053	0.01335
EPS15	protein_coding	ENSG00000085832.12	-0.219323	6.2439	9.89029	0.00166153	0.0134319
CIT	protein_coding	ENSG00000122966.9	-0.269783	6.84497	9.88816	0.00166346	0.0134403
MAATS1	protein_coding	ENSG00000183833.12	0.65088	0.843338	9.87868	0.00167205	0.0135025
PFKM	protein_coding	ENSG00000152556.11	0.216864	5.89193	9.87201	0.00167812	0.0135335
PRC1	protein_coding	ENSG00000198901.9	-0.252626	8.46248	9.87106	0.00167898	0.0135335
UBXN2A	protein_coding	ENSG00000173960.8	0.274261	5.2018	9.8706	0.00167941	0.0135335
FAM86C1	protein_coding	ENSG00000158483.11	0.267938	4.12071	9.87057	0.00167944	0.0135335
RP11-420K14.6	pseudogene	ENSG00000269845.1	0.825934	0.16057	9.86887	0.00168099	0.0135388
H6PD	protein_coding	ENSG00000049239.8	-0.275955	5.43217	9.86515	0.00168439	0.013559
UBE2Q2P3	pseudogene	ENSG00000259429.1	-0.785359	1.64181	9.85688	0.00169197	0.0136128
SH3RF2	protein_coding	ENSG00000156463.13	-0.562022	1.44933	9.85372	0.00169488	0.013629
PGRMC2	protein_coding	ENSG00000164040.12	0.211075	5.75663	9.85164	0.0016968	0.0136337
KLHL17	protein_coding	ENSG00000187961.9	-0.439857	3.80321	9.85114	0.00169726	0.0136337
UBE2Q2P1	pseudogene	ENSG00000189136.4	0.656294	1.05039	9.84945	0.00169883	0.0136391
LHPP	protein_coding	ENSG00000107902.9	-0.354459	3.3657	9.84693	0.00170115	0.0136505
GRHPR	protein_coding	ENSG00000137106.13	-0.205678	5.75558	9.8415	0.00170618	0.0136837
CTSF	protein_coding	ENSG00000174080.6	-0.364069	3.05467	9.83829	0.00170917	0.0137004
RP5-1142A6.9	antisense	ENSG00000260121.1	0.289916	4.99421	9.81317	0.00173267	0.0138815
SPATS2	protein_coding	ENSG00000123352.13	-0.200801	5.86973	9.80869	0.00173689	0.0139079
LINC00883	lincRNA	ENSG00000243701.1	0.428685	2.11019	9.80287	0.00174239	0.0139447
KCNK6	protein_coding	ENSG00000099337.3	-0.239845	5.0488	9.79754	0.00174746	0.0139778
OSBPL2	protein_coding	ENSG00000130703.11	-0.238059	6.66486	9.79645	0.00174849	0.0139787
ATP6V1B1	protein_coding	ENSG00000116039.7	-0.508721	2.19194	9.7914	0.0017533	0.0140098
HIST1H1C	protein_coding	ENSG00000187837.2	-0.292148	3.91011	9.78721	0.0017573	0.0140344
CDC42SE1	protein_coding	ENSG00000197622.8	-0.216882	7.71625	9.78039	0.00176383	0.0140791
MSRB1	protein_coding	ENSG00000198736.7	-0.257457	5.56399	9.7784	0.00176574	0.014087
FZD2	protein_coding	ENSG00000180340.5	0.394199	2.92602	9.77541	0.00176862	0.0141025
CSRP2BP	protein_coding	ENSG00000149474.8	-0.253775	4.88768	9.77138	0.00177249	0.014126
ASAP1	protein_coding	ENSG00000153317.10	0.234372	5.67089	9.76917	0.00177462	0.0141356
GLTPD1	protein_coding	ENSG00000224051.2	-0.290012	4.13991	9.76336	0.00178024	0.0141729
CTA-398F10.2	lincRNA	ENSG00000254153.1	-0.657319	0.650735	9.75952	0.00178396	0.0141951
LRRCC1	protein_coding	ENSG00000133739.11	-0.295511	4.40454	9.75832	0.00178513	0.014197
AC093616.4	pseudogene	ENSG00000234231.2	0.53472	2.23613	9.75634	0.00178705	0.0142048
HACL1	protein_coding	ENSG00000131373.10	0.255091	4.86351	9.75199	0.00179129	0.0142311
FAM53C	protein_coding	ENSG00000120709.6	-0.203857	5.89454	9.74781	0.00179537	0.014256
DEF6	protein_coding	ENSG00000023892.9	-0.409047	2.86442	9.74577	0.00179736	0.0142644
TSPAN1	protein_coding	ENSG00000117472.5	-0.486378	2.89261	9.74082	0.00180221	0.0142954
HS2ST1	protein_coding	ENSG00000153936.12	0.22815	5.60383	9.73811	0.00180486	0.014309
RHBDF1	protein_coding	ENSG00000007384.11	-0.252123	5.89849	9.73437	0.00180854	0.0143307
EGFL7	protein_coding	ENSG00000172889.11	0.267957	4.90698	9.73216	0.00181072	0.0143404
RNF8	protein_coding	ENSG00000112130.12	0.278241	4.27087	9.72272	0.00182004	0.0144067
DOPEY1	protein_coding	ENSG00000083097.10	0.217818	5.43852	9.72176	0.00182099	0.0144068
SCAMP5	protein_coding	ENSG00000198794.7	0.267903	4.78391	9.71854	0.00182418	0.0144245
TXLNG	protein_coding	ENSG00000086712.8	0.216826	6.14857	9.70344	0.00183923	0.0145359
ARPC1A	protein_coding	ENSG00000241685.4	0.221953	7.93578	9.70111	0.00184157	0.0145469
UCP2	protein_coding	ENSG00000175567.4	-0.249039	6.27729	9.69474	0.00184796	0.0145898
ANG	protein_coding	ENSG00000214274.5	0.854735	0.0234437	9.68688	0.00185588	0.0146447
ZNF761	processed_transcript	ENSG00000160336.10	0.234126	5.65734	9.68165	0.00186117	0.0146714
XBP1	protein_coding	ENSG00000100219.12	-0.335895	8.93419	9.68163	0.0018612	0.0146714
AHCYL1	protein_coding	ENSG00000168710.13	0.202679	7.45773	9.67985	0.00186299	0.014678
ATAD3A	protein_coding	ENSG00000197785.9	-0.229355	5.64694	9.67144	0.00187155	0.0147377
DLC1	protein_coding	ENSG00000164741.10	0.468639	3.02691	9.66874	0.0018743	0.0147517
PFKP	protein_coding	ENSG00000067057.11	0.238631	7.99826	9.66361	0.00187954	0.0147853
UCK2	protein_coding	ENSG00000143179.7	0.266052	5.95304	9.66174	0.00188145	0.0147868
INO80E	protein_coding	ENSG00000169592.10	-0.238149	6.56336	9.66152	0.00188167	0.0147868
ACHE	protein_coding	ENSG00000087085.9	0.584508	0.806503	9.65941	0.00188384	0.0147962
FAM129A	protein_coding	ENSG00000135842.12	-0.700176	1.24466	9.65463	0.00188875	0.0148271
CCDC88B	protein_coding	ENSG00000168071.17	0.581308	0.823096	9.64197	0.00190181	0.0149185
APMAP	protein_coding	ENSG00000101474.7	-0.2028	7.29953	9.64144	0.00190236	0.0149185
IGSF5	protein_coding	ENSG00000183067.5	-0.762498	0.0949207	9.6404	0.00190344	0.0149193
TMEM194B	protein_coding	ENSG00000189362.7	0.382916	2.78435	9.63446	0.00190961	0.0149512
USP45	protein_coding	ENSG00000123552.12	0.327377	4.38715	9.63386	0.00191023	0.0149512
DEGS2	protein_coding	ENSG00000168350.6	-0.379621	4.56488	9.63363	0.00191046	0.0149512
FAM167A	protein_coding	ENSG00000154319.10	0.583315	1.31584	9.626	0.00191842	0.0150058
FZD5	protein_coding	ENSG00000163251.3	0.274664	4.39618	9.62376	0.00192076	0.0150163
RCC2	protein_coding	ENSG00000179051.9	-0.203933	8.19259	9.62178	0.00192283	0.0150248
ZNF257	protein_coding	ENSG00000197134.7	0.444484	2.63066	9.61824	0.00192654	0.015046
TACSTD2	protein_coding	ENSG00000184292.5	-0.308015	6.60903	9.6152	0.00192973	0.0150632
NIP7	protein_coding	ENSG00000132603.9	0.269795	5.55461	9.61171	0.0019334	0.0150821
AGO1	protein_coding	ENSG00000092847.6	-0.192138	5.7568	9.60933	0.00193591	0.0150821
COMMD3-BMI1	protein_coding	ENSG00000269897.1	0.379332	3.29257	9.60932	0.00193592	0.0150821
MMS22L	protein_coding	ENSG00000146263.7	0.221196	5.98027	9.60913	0.00193612	0.0150821
TTC7A	protein_coding	ENSG00000068724.11	-0.218459	5.75638	9.60549	0.00193997	0.0151043
PDAP1	protein_coding	ENSG00000106244.8	0.277474	8.04066	9.60363	0.00194194	0.0151119
VPS9D1-AS1	antisense	ENSG00000261373.1	0.288207	4.40788	9.60243	0.0019432	0.015114
ELOVL3	protein_coding	ENSG00000119915.4	-0.542421	1.10431	9.58792	0.00195861	0.0152261
SLC16A6	protein_coding	ENSG00000108932.7	0.320462	4.74425	9.57987	0.00196722	0.0152852
GUSBP9	pseudogene	ENSG00000215630.5	-0.390311	2.79505	9.57632	0.00197103	0.015307
CTB-131B5.5	processed_transcript	ENSG00000254363.2	-0.63826	0.749966	9.56403	0.00198427	0.0154019
AMOTL1	protein_coding	ENSG00000166025.13	-0.262055	5.34926	9.55225	0.00199705	0.0154932
DDX55	protein_coding	ENSG00000111364.11	0.203016	5.77063	9.54496	0.00200499	0.0155469
ZHX1	protein_coding	ENSG00000165156.10	0.218412	6.86969	9.52992	0.00202148	0.0156668
FAM46B	protein_coding	ENSG00000158246.7	-0.558698	2.06807	9.52436	0.00202763	0.0157063
SEC31B	protein_coding	ENSG00000075826.12	-0.714424	0.550462	9.52183	0.00203042	0.01572
MDH2	protein_coding	ENSG00000146701.7	0.227142	7.98893	9.51844	0.00203417	0.015741
SPPL2B	processed_transcript	ENSG00000005206.11	-0.344028	5.33392	9.50809	0.00204568	0.015822
ORC3	protein_coding	ENSG00000135336.9	0.272752	5.88213	9.50592	0.0020481	0.0158327
BMP5	protein_coding	ENSG00000112175.6	-0.503001	5.54348	9.50277	0.00205162	0.0158518
C2orf47	protein_coding	ENSG00000162972.6	0.249213	4.70726	9.49951	0.00205527	0.0158699
CCDC125	protein_coding	ENSG00000183323.8	-0.222197	5.06026	9.49866	0.00205621	0.0158699
ZNF20	protein_coding	ENSG00000132010.11	-0.431656	2.37242	9.49788	0.00205709	0.0158699
PARK7	protein_coding	ENSG00000116288.8	-0.226454	7.78057	9.4931	0.00206246	0.0159032
CEP85L	protein_coding	ENSG00000111860.9	0.35686	2.85051	9.48969	0.0020663	0.0159108
ACACB	protein_coding	ENSG00000076555.11	0.279215	4.33518	9.48963	0.00206636	0.0159108
RP11-379F12.3	lincRNA	ENSG00000243350.1	-0.439149	2.50267	9.48944	0.00206658	0.0159108
CTD-2162K18.5	antisense	ENSG00000267254.1	0.486482	1.57021	9.48458	0.00207206	0.0159449
RPRD1B	protein_coding	ENSG00000101413.7	-0.186745	6.04253	9.48212	0.00207484	0.0159582
CTD-2517M22.14	processed_transcript	ENSG00000255182.1	-0.845061	0.928876	9.47965	0.00207763	0.0159682
POLR2A	protein_coding	ENSG00000181222.10	-0.244308	8.46888	9.47848	0.00207896	0.0159682
TNFAIP8	protein_coding	ENSG00000145779.7	0.353062	3.15146	9.47819	0.00207929	0.0159682
TMEM136	protein_coding	ENSG00000181264.4	0.450707	2.40886	9.47534	0.00208252	0.0159849
TRIB3	protein_coding	ENSG00000101255.6	-0.222521	5.87064	9.47339	0.00208474	0.0159939
CRELD1	protein_coding	ENSG00000163703.13	-0.373716	3.89098	9.47198	0.00208634	0.0159981
MIS12	protein_coding	ENSG00000167842.11	-0.211965	5.63445	9.46517	0.0020941	0.0160495
RP11-129B22.1	antisense	ENSG00000241111.1	-0.348903	4.07166	9.46177	0.00209799	0.0160712
TMEM50B	protein_coding	ENSG00000142188.12	-0.231468	4.88647	9.45966	0.0021004	0.0160815
NPDC1	protein_coding	ENSG00000107281.5	-0.289435	6.93715	9.45475	0.00210603	0.0161165
TOE1	protein_coding	ENSG00000132773.7	-0.321259	3.60113	9.45132	0.00210997	0.0161386
RNF157	protein_coding	ENSG00000141576.10	-0.370794	3.583	9.45032	0.00211112	0.0161393
PNO1	protein_coding	ENSG00000115946.3	0.27412	5.54761	9.44724	0.00211467	0.0161583
GLIPR1L2	protein_coding	ENSG00000180481.6	-0.729716	0.383695	9.44124	0.0021216	0.0162031
KIF5B	protein_coding	ENSG00000170759.10	0.220734	8.41838	9.4395	0.00212362	0.0162103
CXorf23	protein_coding	ENSG00000173681.11	0.313536	3.64614	9.43742	0.00212602	0.0162205
OAT	protein_coding	ENSG00000065154.7	0.206577	6.05421	9.43459	0.00212931	0.0162374
SMYD5	protein_coding	ENSG00000135632.7	0.241064	5.09749	9.42305	0.00214275	0.0163317
ADIPOR2	protein_coding	ENSG00000006831.9	0.199828	7.04051	9.41742	0.00214934	0.0163738
RPF2	protein_coding	ENSG00000197498.8	0.324214	5.59835	9.41557	0.0021515	0.016382
FAM126A	protein_coding	ENSG00000122591.7	0.593303	1.68272	9.40493	0.00216403	0.0164692
KIAA0930	protein_coding	ENSG00000100364.13	0.220462	5.08354	9.40051	0.00216926	0.0165007
PRLR	protein_coding	ENSG00000113494.12	-0.25648	6.41167	9.39715	0.00217323	0.0165226
[truncated: 13,199 more rows]

## Sheet: Sheet2
Symbol	Gene_type	genes	logFC	logCPM	LR	PValue	FDR
ROR2	protein_coding	ENSG00000169071.10	12.9456	7.77435	3168.54	0	0
LCP1	protein_coding	ENSG00000136167.9	3.15464	4.61435	1081.06	4.30857e-237	3.27408e-233
FAT1	protein_coding	ENSG00000083857.9	3.29718	4.38213	885.91	1.13468e-194	5.74828e-191
VIL1	protein_coding	ENSG00000127831.6	3.71714	4.13154	818.713	4.60789e-180	1.75077e-176
HNF4G	protein_coding	ENSG00000164749.7	5.76162	2.26345	624.459	8.01582e-138	2.43649e-134
WIPF1	protein_coding	ENSG00000115935.12	1.67405	5.76998	452.016	2.62681e-100	6.65371e-97
FAM133A	protein_coding	ENSG00000179083.5	5.14195	1.2633	332.875	2.27302e-74	4.93504e-71
CA2	protein_coding	ENSG00000104267.5	-1.24069	7.93123	303.667	5.23388e-68	9.94307e-65
RPL22L1	protein_coding	ENSG00000163584.13	1.57398	5.10926	291.817	1.99858e-65	3.37494e-62
COL12A1	protein_coding	ENSG00000111799.16	-2.67708	5.73251	284.653	7.27217e-64	1.10522e-60
TMEM26	protein_coding	ENSG00000196932.7	-1.50515	4.20145	238.81	7.14659e-54	9.87399e-51
ALCAM	protein_coding	ENSG00000170017.8	-1.22963	5.81938	228.18	1.48673e-51	1.88294e-48
CLYBL	protein_coding	ENSG00000125246.11	2.45267	2.11601	215.519	8.5884e-49	1.00405e-45
DPY19L2P1	pseudogene	ENSG00000189212.8	1.14146	5.08411	203.5	3.59795e-46	3.90583e-43
SYT12	protein_coding	ENSG00000173227.9	1.3362	4.96834	193.557	5.32162e-44	5.39187e-41
KIAA1324	protein_coding	ENSG00000116299.12	-1.70186	5.813	190.455	2.52888e-43	2.40212e-40
ANXA9	protein_coding	ENSG00000143412.5	1.25766	6.05516	181.905	1.85976e-41	1.66262e-38
AMOT	protein_coding	ENSG00000126016.9	-1.48514	3.65272	181.133	2.74201e-41	2.31517e-38
SCUBE2	protein_coding	ENSG00000175356.8	-1.0026	5.60504	175.312	5.11852e-40	4.09428e-37
ALDH3B1	protein_coding	ENSG00000006534.11	1.75453	4.67587	174.545	7.52569e-40	5.71877e-37
GSTM3	protein_coding	ENSG00000134202.6	1.32822	5.58355	172.201	2.44568e-39	1.76998e-36
L1CAM	protein_coding	ENSG00000198910.8	1.56126	6.40642	171.88	2.87443e-39	1.98571e-36
PDE1A	protein_coding	ENSG00000115252.14	-3.38214	1.04282	167.142	3.11471e-38	2.05815e-35
CORO2A	protein_coding	ENSG00000106789.8	1.04344	5.30279	165.533	6.99785e-38	4.43139e-35
S100A14	protein_coding	ENSG00000189334.4	-0.929891	7.23421	165.081	8.784e-38	5.33997e-35
SLC16A1	protein_coding	ENSG00000155380.7	0.965852	5.5854	161.413	5.55778e-37	3.24873e-34
AGR2	protein_coding	ENSG00000106541.7	-0.990166	8.60287	159.172	1.71575e-36	9.65774e-34
BAMBI	protein_coding	ENSG00000095739.7	1.22517	6.69598	154.95	1.43584e-35	7.79356e-33
IGFBP5	protein_coding	ENSG00000115461.4	-2.54989	4.60399	154.606	1.70712e-35	8.94648e-33
NRP1	protein_coding	ENSG00000099250.12	1.30449	6.49781	152.012	6.29843e-35	3.19078e-32
ABCG2	protein_coding	ENSG00000118777.6	2.10192	4.90808	150.437	1.39134e-34	6.82116e-32
HSPB8	protein_coding	ENSG00000152137.2	1.87955	3.78826	150.337	1.46316e-34	6.94909e-32
ENTPD3	protein_coding	ENSG00000168032.4	3.96135	0.144453	148.244	4.19571e-34	1.93232e-31
TSKU	protein_coding	ENSG00000182704.6	1.08964	6.1931	148.082	4.55152e-34	2.03453e-31
LOXL2	protein_coding	ENSG00000134013.11	1.94312	4.1423	145.913	1.35619e-33	5.88895e-31
MDK	protein_coding	ENSG00000110492.11	0.800165	6.54667	144.197	3.21756e-33	1.35835e-30
CTA-392E5.1	lincRNA	ENSG00000253154.1	-1.42154	3.34818	143.226	5.24589e-33	2.15479e-30
CD59	protein_coding	ENSG00000085063.10	0.936284	7.36428	139.125	4.13637e-32	1.65433e-29
ACTG2	protein_coding	ENSG00000163017.9	2.04334	3.12205	136.942	1.24139e-31	4.8376e-29
C9orf152	protein_coding	ENSG00000188959.9	-2.36342	1.84052	134.695	3.84896e-31	1.46241e-28
CD44	protein_coding	ENSG00000026508.12	-0.909866	6.15031	134.267	4.77525e-31	1.7701e-28
ADAMTS15	protein_coding	ENSG00000166106.2	-3.30526	0.51887	133.27	7.89036e-31	2.85518e-28
PKIB	protein_coding	ENSG00000135549.9	-0.912878	4.47891	131.428	1.99619e-30	7.05539e-28
RIMS2	protein_coding	ENSG00000176406.16	1.63214	2.25811	127.178	1.69805e-29	5.8652e-27
AGR3	protein_coding	ENSG00000173467.4	-1.24147	4.48787	126.609	2.26258e-29	7.64149e-27
SLC7A5	protein_coding	ENSG00000103257.4	1.27204	7.74764	125.324	4.32184e-29	1.4279e-26
ELOVL2	protein_coding	ENSG00000197977.3	-1.14107	6.08647	124.617	6.17249e-29	1.99595e-26
GNA14	protein_coding	ENSG00000156049.6	-1.39015	3.13456	121.783	2.57536e-28	8.15424e-26
UNC13D	protein_coding	ENSG00000092929.7	0.900688	5.45396	118.845	1.13267e-27	3.51312e-25
C6orf141	protein_coding	ENSG00000197261.7	-1.08984	5.90885	117.934	1.79244e-27	5.44831e-25
NAV2	protein_coding	ENSG00000166833.15	1.50603	2.57244	117.549	2.17673e-27	6.48664e-25
PRG4	protein_coding	ENSG00000116690.7	-1.50368	2.67753	117.495	2.23709e-27	6.53832e-25
SULF1	protein_coding	ENSG00000137573.9	-1.21418	6.22789	117.436	2.30442e-27	6.60804e-25
AMER2	protein_coding	ENSG00000165566.11	2.18156	0.952411	110.401	8.00515e-26	2.253e-23
PCSK6	protein_coding	ENSG00000140479.12	0.843753	5.43846	109.388	1.33429e-25	3.687e-23
SLC5A12	protein_coding	ENSG00000148942.10	-4.81782	-0.460124	109.013	1.6123e-25	4.37567e-23
PGR	protein_coding	ENSG00000082175.10	-1.2122	5.36754	107.185	4.05469e-25	1.08111e-22
RASGRP1	protein_coding	ENSG00000172575.7	1.53776	5.1269	107.024	4.39849e-25	1.15256e-22
WISP2	protein_coding	ENSG00000064205.6	1.05581	5.50218	106.004	7.3588e-25	1.89558e-22
LAMA3	protein_coding	ENSG00000053747.11	0.918563	4.74682	105.969	7.48996e-25	1.89721e-22
BMP1	protein_coding	ENSG00000168487.13	1.11586	4.06201	105.467	9.64818e-25	2.40382e-22
AKR1C2	protein_coding	ENSG00000151632.12	-0.938612	5.73035	105.326	1.03598e-24	2.53948e-22
MEGF9	protein_coding	ENSG00000106780.7	0.826066	5.38152	104.625	1.47619e-24	3.56113e-22
XIST	lincRNA	ENSG00000229807.5	-1.33195	7.07345	104.267	1.76842e-24	4.19945e-22
NT5E	protein_coding	ENSG00000135318.7	1.77201	3.93748	103.514	2.58538e-24	6.04501e-22
EPB41L4A	protein_coding	ENSG00000129595.8	-1.38016	2.70475	103.344	2.81752e-24	6.48799e-22
TFPI	protein_coding	ENSG00000003436.10	1.14228	5.16583	102.855	3.60569e-24	8.179e-22
SERPINB1	protein_coding	ENSG00000021355.8	0.694649	5.28236	102.824	3.66257e-24	8.18585e-22
TFF3	protein_coding	ENSG00000160180.14	-1.50807	3.6113	101.986	5.59164e-24	1.23162e-21
NCOA4	protein_coding	ENSG00000138293.15	0.741524	7.26255	101.168	8.45244e-24	1.83515e-21
TIMP3	protein_coding	ENSG00000100234.11	1.04398	6.2997	100.794	1.02069e-23	2.18485e-21
HS6ST2	protein_coding	ENSG00000171004.12	1.51433	3.57284	100.742	1.04797e-23	2.21208e-21
PLXNA2	protein_coding	ENSG00000076356.6	1.47798	2.8882	98.4012	3.4165e-23	7.11286e-21
SLC2A1	protein_coding	ENSG00000117394.15	-0.694786	6.36189	98.3579	3.49213e-23	7.17209e-21
SOX2	protein_coding	ENSG00000181449.2	-1.11497	4.61925	98.0444	4.09107e-23	8.29014e-21
TRIM14	protein_coding	ENSG00000106785.10	1.18182	5.24053	96.0363	1.12796e-22	2.25562e-20
RHOU	protein_coding	ENSG00000116574.4	1.21623	3.80885	95.8623	1.23156e-22	2.43081e-20
RERG	protein_coding	ENSG00000134533.2	-0.968557	4.31898	95.1067	1.80392e-22	3.51487e-20
MUC5AC	protein_coding	ENSG00000215182.6	-1.36686	2.86603	93.9234	3.27979e-22	6.30965e-20
BACE1	protein_coding	ENSG00000186318.12	0.707973	6.28955	93.4558	4.15383e-22	7.89123e-20
SFXN2	protein_coding	ENSG00000156398.7	-0.898912	5.56498	92.4506	6.90272e-22	1.29515e-19
RIN3	protein_coding	ENSG00000100599.11	1.27608	2.31111	92.075	8.34529e-22	1.54673e-19
IFITM10	protein_coding	ENSG00000244242.1	-0.780699	5.14898	91.7498	9.83577e-22	1.80101e-19
PDE5A	protein_coding	ENSG00000138735.11	0.851124	4.70386	91.6674	1.02538e-21	1.85521e-19
BASP1	protein_coding	ENSG00000176788.7	1.02731	7.35616	91.3386	1.21073e-21	2.16478e-19
TRIB2	protein_coding	ENSG00000071575.7	0.899011	5.21051	90.6362	1.72675e-21	3.05153e-19
FN1	protein_coding	ENSG00000115414.14	0.748209	5.77909	90.092	2.27335e-21	3.96114e-19
MUC1	protein_coding	ENSG00000185499.12	-1.17629	6.08277	90.0745	2.29359e-21	3.96114e-19
AC104135.4	lincRNA	ENSG00000230836.1	-1.2786	3.18561	89.4852	3.08943e-21	5.27564e-19
SLC35C1	protein_coding	ENSG00000181830.7	-0.858638	5.91998	89.4075	3.21314e-21	5.42592e-19
PON2	protein_coding	ENSG00000105854.8	0.918887	4.15812	89.3636	3.28533e-21	5.48686e-19
CYP24A1	protein_coding	ENSG00000019186.5	1.99525	1.82699	85.6899	2.10487e-20	3.47715e-18
SYTL4	protein_coding	ENSG00000102362.11	-1.02724	4.70985	85.4091	2.42602e-20	3.96459e-18
N4BP3	protein_coding	ENSG00000145911.5	1.01448	6.63958	85.3638	2.48222e-20	4.01327e-18
ITPK1	protein_coding	ENSG00000100605.12	0.822431	7.37979	85.2914	2.57477e-20	4.11909e-18
SHH	protein_coding	ENSG00000164690.3	-1.62768	5.51732	84.6254	3.60598e-20	5.70872e-18
CADPS2	protein_coding	ENSG00000081803.11	-0.783657	4.44953	84.4315	3.97761e-20	6.23214e-18
CREG2	protein_coding	ENSG00000175874.4	1.34865	2.83435	83.1402	7.64369e-20	1.1854e-17
FAM5B	protein_coding	ENSG00000198797.6	-1.4384	3.42302	81.9718	1.38042e-19	2.11915e-17
GDPD5	protein_coding	ENSG00000158555.10	1.33647	2.14054	81.9284	1.41107e-19	2.14454e-17
CALML5	protein_coding	ENSG00000178372.6	-0.896604	4.19134	81.7081	1.57747e-19	2.35569e-17
SLC39A6	protein_coding	ENSG00000141424.8	-0.710139	10.8269	81.7037	1.581e-19	2.35569e-17
CADM1	protein_coding	ENSG00000182985.11	0.777656	4.50371	81.0369	2.21548e-19	3.26901e-17
ABHD2	protein_coding	ENSG00000140526.12	-0.596789	7.86566	80.9356	2.33193e-19	3.40775e-17
ACSS1	protein_coding	ENSG00000154930.10	-1.29206	3.12802	79.881	3.97645e-19	5.75563e-17
TMTC1	protein_coding	ENSG00000133687.11	-1.14957	4.73515	79.823	4.09488e-19	5.87113e-17
ARHGEF37	protein_coding	ENSG00000183111.7	-1.1483	2.64481	79.1212	5.84151e-19	8.29713e-17
ST3GAL4	protein_coding	ENSG00000110080.14	0.700226	5.64169	77.2948	1.47254e-18	2.07218e-16
GPRIN3	protein_coding	ENSG00000185477.3	1.39724	2.44671	77.258	1.50025e-18	2.09182e-16
CTSZ	protein_coding	ENSG00000101160.9	1.50533	2.60769	77.2184	1.53064e-18	2.11479e-16
BDKRB2	protein_coding	ENSG00000168398.5	2.04556	0.92464	77.048	1.66853e-18	2.28454e-16
FAM102B	protein_coding	ENSG00000162636.11	0.68245	7.89217	76.8856	1.8115e-18	2.45814e-16
SIK1	protein_coding	ENSG00000142178.7	1.00595	4.7611	76.8208	1.87193e-18	2.51767e-16
CLU	protein_coding	ENSG00000120885.15	0.717871	8.75837	76.0582	2.75428e-18	3.67189e-16
RP11-662G23.1	antisense	ENSG00000254251.1	0.673953	5.27198	75.7489	3.22133e-18	4.2572e-16
FAM5C	protein_coding	ENSG00000162670.7	-0.93715	4.94636	75.5811	3.50707e-18	4.59487e-16
ASNS	protein_coding	ENSG00000070669.12	0.736058	6.09256	75.5253	3.60762e-18	4.68621e-16
H19	processed_transcript	ENSG00000130600.11	2.13094	5.79672	75.188	4.27956e-18	5.51193e-16
RCN1	protein_coding	ENSG00000049449.4	1.32268	2.43258	75.092	4.49288e-18	5.73805e-16
CPE	protein_coding	ENSG00000109472.9	0.931569	3.51869	74.797	5.21685e-18	6.60714e-16
GRIK3	protein_coding	ENSG00000163873.5	-1.6687	2.45445	74.5705	5.85121e-18	7.34931e-16
TNFRSF19	protein_coding	ENSG00000127863.11	-1.79791	1.15031	74.3986	6.38332e-18	7.95194e-16
AFAP1L2	protein_coding	ENSG00000169129.10	1.14632	3.12594	74.086	7.47861e-18	9.24065e-16
HLA-C	protein_coding	ENSG00000204525.10	0.715085	5.00352	72.4696	1.69623e-17	2.07897e-15
TLE1	protein_coding	ENSG00000196781.9	-0.558382	6.73021	72.137	2.00765e-17	2.44098e-15
DHRS3	protein_coding	ENSG00000162496.4	1.99785	2.83378	71.8566	2.31417e-17	2.79133e-15
ACAA2	protein_coding	ENSG00000167315.13	0.654281	5.32442	71.8368	2.33752e-17	2.79729e-15
EPAS1	protein_coding	ENSG00000116016.9	1.60392	5.98192	71.6708	2.54262e-17	3.01896e-15
FBLIM1	protein_coding	ENSG00000162458.8	1.0385	3.42308	71.6171	2.6128e-17	3.07825e-15
TRGC1	TR_C_gene	ENSG00000211689.2	2.54679	-0.0905752	70.1967	5.36755e-17	6.27508e-15
SASH1	protein_coding	ENSG00000111961.12	-0.723795	5.44039	70.1464	5.50627e-17	6.38812e-15
DIO2	protein_coding	ENSG00000211448.7	3.87158	5.13121	70.0594	5.75438e-17	6.62539e-15
PCDHB3	protein_coding	ENSG00000113205.2	-0.975851	3.15172	69.9728	6.01272e-17	6.87077e-15
ABCA12	protein_coding	ENSG00000144452.10	-1.5035	5.06891	69.6707	7.00803e-17	7.94836e-15
ISOC1	protein_coding	ENSG00000066583.7	-0.590951	7.99785	69.5749	7.35667e-17	8.28198e-15
MYC	protein_coding	ENSG00000136997.10	0.623213	5.5196	69.0987	9.36593e-17	1.04664e-14
HMCN1	protein_coding	ENSG00000143341.7	0.933996	8.88118	69.0214	9.74021e-17	1.08052e-14
ZFP36L2	protein_coding	ENSG00000152518.5	1.03371	7.30375	68.635	1.18481e-16	1.30484e-14
UPK3A	protein_coding	ENSG00000100373.5	3.20079	-0.473464	68.6089	1.20062e-16	1.31273e-14
SHISA2	protein_coding	ENSG00000180730.4	1.06455	3.47957	68.5047	1.26575e-16	1.37407e-14
MARCH8	protein_coding	ENSG00000165406.11	0.904378	3.70621	68.2454	1.44364e-16	1.54954e-14
HLA-B	protein_coding	ENSG00000234745.5	0.82833	3.68937	68.2397	1.44778e-16	1.54954e-14
ELP2	protein_coding	ENSG00000134759.9	-0.705623	8.04842	68.0931	1.55957e-16	1.65751e-14
FOSL2	protein_coding	ENSG00000075426.7	0.588442	7.43171	67.9792	1.65232e-16	1.73817e-14
GPATCH2	protein_coding	ENSG00000092978.6	-0.538267	6.34838	67.972	1.65834e-16	1.73817e-14
CRISP3	protein_coding	ENSG00000096006.7	-2.14515	0.63137	67.7838	1.82442e-16	1.89915e-14
SLCO2B1	protein_coding	ENSG00000137491.10	2.86298	-0.348852	66.9294	2.81407e-16	2.9094e-14
TRIP6	protein_coding	ENSG00000087077.7	0.54007	6.51127	66.7872	3.02459e-16	3.10592e-14
MYO16	protein_coding	ENSG00000041515.11	0.98933	2.56781	66.6377	3.2629e-16	3.32816e-14
KLK6	protein_coding	ENSG00000167755.9	1.36827	5.05503	66.552	3.40786e-16	3.45284e-14
SLC16A2	protein_coding	ENSG00000147100.5	0.670756	4.53694	66.3259	3.82206e-16	3.84687e-14
PVT1	processed_transcript	ENSG00000249859.3	0.652092	5.06255	66.2804	3.91124e-16	3.91072e-14
ATP11C	protein_coding	ENSG00000101974.10	0.582024	5.9434	66.2593	3.95339e-16	3.92703e-14
CPNE4	protein_coding	ENSG00000196353.7	1.45838	1.67109	66.2198	4.03335e-16	3.98045e-14
ANKRD24	protein_coding	ENSG00000089847.8	1.64323	1.5127	66.1146	4.25461e-16	4.17172e-14
CLIC3	protein_coding	ENSG00000169583.12	-0.878236	4.88461	66.0919	4.30373e-16	4.19283e-14
NTN4	protein_coding	ENSG00000074527.7	1.39866	4.54073	65.7956	5.00187e-16	4.84194e-14
RP11-21L23.2	sense_overlapping	ENSG00000261578.1	1.10423	2.98952	65.6044	5.51145e-16	5.30146e-14
IGSF1	protein_coding	ENSG00000147255.13	-1.17478	4.96224	65.3867	6.15518e-16	5.88343e-14
PCDHA6	protein_coding	ENSG00000081842.13	-1.0827	3.36557	65.1748	6.85398e-16	6.51042e-14
RHBG	protein_coding	ENSG00000132677.8	0.988666	2.87338	64.4262	1.00215e-15	9.46006e-14
LXN	protein_coding	ENSG00000079257.3	1.33803	7.83187	64.4061	1.01242e-15	9.49801e-14
DOCK10	protein_coding	ENSG00000135905.14	-0.855579	4.63446	64.1641	1.14476e-15	1.06736e-13
STRA6	protein_coding	ENSG00000137868.14	1.84077	3.05932	63.5643	1.55214e-15	1.43838e-13
DTX4	protein_coding	ENSG00000110042.3	0.976108	2.85644	63.5304	1.57909e-15	1.45449e-13
KCNJ3	protein_coding	ENSG00000162989.3	0.589504	6.32815	63.3281	1.74989e-15	1.6021e-13
DDAH1	protein_coding	ENSG00000153904.14	-0.71316	5.16403	62.9169	2.1561e-15	1.96218e-13
HERC6	protein_coding	ENSG00000138642.10	-1.17433	2.36402	62.8594	2.21998e-15	2.00829e-13
PTPRN2	protein_coding	ENSG00000155093.13	-1.78844	1.01634	62.4736	2.70036e-15	2.42841e-13
LMBR1	protein_coding	ENSG00000105983.14	-0.609032	6.92038	62.4201	2.7747e-15	2.48059e-13
S100A16	protein_coding	ENSG00000188643.6	-0.520218	6.10365	62.25	3.02512e-15	2.68864e-13
TRAM1L1	protein_coding	ENSG00000174599.4	-3.1122	-0.692651	62.2266	3.06129e-15	2.7015e-13
CEP85	protein_coding	ENSG00000130695.9	-0.512647	5.49997	62.2177	3.07514e-15	2.7015e-13
NPNT	protein_coding	ENSG00000168743.8	0.701754	6.96255	61.6536	4.09526e-15	3.577e-13
TBX3	protein_coding	ENSG00000135111.10	0.969066	3.16441	61.6032	4.20139e-15	3.64873e-13
ZNF704	protein_coding	ENSG00000164684.9	-0.8754	4.83065	61.4304	4.5867e-15	3.96072e-13
PIK3R1	protein_coding	ENSG00000145675.10	-0.613721	7.3165	61.3905	4.68075e-15	4.0191e-13
ZSWIM5	protein_coding	ENSG00000162415.6	-0.775883	5.03394	61.359	4.75612e-15	4.06087e-13
QPRT	protein_coding	ENSG00000103485.12	0.719341	5.46699	61.263	4.9937e-15	4.23991e-13
CDK14	protein_coding	ENSG00000058091.12	-1.05482	2.80226	61.18	5.20885e-15	4.398e-13
GAL	protein_coding	ENSG00000069482.6	1.12763	4.23817	61.0491	5.56676e-15	4.67424e-13
SH3KBP1	protein_coding	ENSG00000147010.13	0.775894	4.19002	60.953	5.84539e-15	4.88122e-13
ACKR3	protein_coding	ENSG00000144476.5	0.536833	6.58573	60.554	7.15892e-15	5.94543e-13
FERMT1	protein_coding	ENSG00000101311.11	1.47932	1.47762	60.4839	7.41822e-15	6.12728e-13
NTN1	protein_coding	ENSG00000065320.4	-0.970651	4.0581	60.4166	7.67641e-15	6.30627e-13
PKP1	protein_coding	ENSG00000081277.7	-1.23921	4.35152	60.3425	7.97083e-15	6.51294e-13
GRAMD1A	protein_coding	ENSG00000089351.10	0.614578	5.67986	59.8383	1.02978e-14	8.36927e-13
ASCL1	protein_coding	ENSG00000139352.3	-1.63369	1.69218	59.7819	1.05971e-14	8.54474e-13
ADA	protein_coding	ENSG00000196839.8	1.50404	1.66182	59.7766	1.06261e-14	8.54474e-13
RAMP3	protein_coding	ENSG00000122679.4	-1.508	4.89683	59.6737	1.11964e-14	8.95591e-13
NDRG4	protein_coding	ENSG00000103034.10	0.728027	4.14939	59.6466	1.13517e-14	9.03265e-13
LRRN2	protein_coding	ENSG00000170382.7	1.1531	2.40899	59.4496	1.25468e-14	9.93154e-13
NR3C1	protein_coding	ENSG00000113580.10	0.598718	5.58857	59.3932	1.29117e-14	1.01675e-12
FAM213A	protein_coding	ENSG00000122378.9	0.577945	6.01446	58.9793	1.59343e-14	1.2483e-12
BAG1	protein_coding	ENSG00000107262.12	0.584617	6.16728	58.8757	1.67953e-14	1.309e-12
ALDH1A3	protein_coding	ENSG00000184254.11	2.07545	3.54723	58.8171	1.73028e-14	1.34167e-12
MFSD1	protein_coding	ENSG00000118855.14	0.69675	6.03162	58.6614	1.87284e-14	1.44484e-12
AQP3	protein_coding	ENSG00000165272.10	0.767769	5.93897	58.5004	2.03246e-14	1.56007e-12
BATF	protein_coding	ENSG00000156127.6	0.948223	3.60982	58.2565	2.30077e-14	1.75714e-12
SYNPO	protein_coding	ENSG00000171992.8	1.34258	1.57989	58.1908	2.37892e-14	1.80774e-12
C3orf14	protein_coding	ENSG00000114405.6	-0.560026	6.769	58.035	2.5749e-14	1.94694e-12
EGR3	protein_coding	ENSG00000179388.8	-1.37099	2.44221	57.4545	3.45889e-14	2.60239e-12
MATN3	protein_coding	ENSG00000132031.8	1.22598	2.35403	57.427	3.50756e-14	2.626e-12
BLVRA	protein_coding	ENSG00000106605.6	-0.539267	5.53191	57.3049	3.73216e-14	2.78046e-12
PLEKHA2	protein_coding	ENSG00000169499.10	0.58076	4.62663	57.2707	3.79777e-14	2.81554e-12
PCNT	protein_coding	ENSG00000160299.12	-0.555323	7.04132	56.8862	4.61768e-14	3.40677e-12
SLC4A8	protein_coding	ENSG00000050438.12	1.02729	3.10566	56.8587	4.68285e-14	3.43816e-12
C15orf38	protein_coding	ENSG00000242498.3	0.96165	2.49011	56.7086	5.05431e-14	3.69305e-12
ABCA1	protein_coding	ENSG00000165029.11	0.525204	5.2077	56.6727	5.14721e-14	3.74293e-12
AC104135.3	lincRNA	ENSG00000204792.2	-1.15538	2.42056	56.542	5.50118e-14	3.98128e-12
ZNF486	protein_coding	ENSG00000256229.3	1.01627	2.50111	56.4765	5.68752e-14	4.09663e-12
FURIN	protein_coding	ENSG00000140564.6	0.819199	4.50448	56.3506	6.06357e-14	4.34689e-12
FAXDC2	protein_coding	ENSG00000170271.6	-1.30603	3.56587	56.2085	6.51796e-14	4.6507e-12
FZD4	protein_coding	ENSG00000174804.3	-0.724846	4.62924	56.1607	6.67832e-14	4.74286e-12
DCLK1	protein_coding	ENSG00000133083.10	-1.04423	4.4477	56.0359	7.11609e-14	5.03025e-12
DIRAS2	protein_coding	ENSG00000165023.5	-1.68328	1.28956	55.8453	7.84051e-14	5.51667e-12
DOCK8	protein_coding	ENSG00000107099.11	0.616482	5.3457	55.7297	8.31542e-14	5.82386e-12
MYO18A	protein_coding	ENSG00000196535.10	0.530872	5.91698	55.665	8.59325e-14	5.99084e-12
RP11-423O2.2	pseudogene	ENSG00000236055.1	1.44782	2.32375	55.5509	9.10703e-14	6.32003e-12
MARC1	protein_coding	ENSG00000186205.8	0.902452	4.37281	55.4483	9.59514e-14	6.62849e-12
STXBP5	protein_coding	ENSG00000164506.10	0.522224	6.01395	55.4213	9.72756e-14	6.68957e-12
NFIL3	protein_coding	ENSG00000165030.3	-0.648009	4.48063	54.9766	1.21974e-13	8.35025e-12
ADCY5	protein_coding	ENSG00000173175.10	1.03306	5.87465	54.8445	1.30455e-13	8.89084e-12
SYCP1	protein_coding	ENSG00000198765.7	-2.33962	-0.00870778	54.7359	1.37861e-13	9.35365e-12
ONECUT2	protein_coding	ENSG00000119547.5	0.797488	3.82999	54.5757	1.49571e-13	1.0103e-11
PITPNM2	protein_coding	ENSG00000090975.8	0.964908	2.83607	54.1224	1.88379e-13	1.2668e-11
TPR	protein_coding	ENSG00000047410.8	-0.519724	8.87602	53.7889	2.23228e-13	1.49455e-11
ZCCHC11	protein_coding	ENSG00000134744.9	-1.02417	2.22453	53.7429	2.28519e-13	1.52326e-11
RAB3D	protein_coding	ENSG00000105514.3	-0.62	6.5504	53.6474	2.39903e-13	1.59007e-11
FANCD2	protein_coding	ENSG00000144554.6	-0.482975	6.72387	53.6414	2.40635e-13	1.59007e-11
NDE1	protein_coding	ENSG00000072864.8	-0.504808	5.29645	52.7725	3.74517e-13	2.46403e-11
MLKL	protein_coding	ENSG00000168404.8	1.06942	2.58243	52.6857	3.91428e-13	2.56419e-11
ST6GALNAC4	protein_coding	ENSG00000136840.14	0.98405	3.67532	52.537	4.22218e-13	2.75402e-11
LRRK1	protein_coding	ENSG00000154237.8	1.005	2.0997	52.2956	4.77449e-13	3.10097e-11
SORCS2	protein_coding	ENSG00000184985.12	-1.46073	1.28578	52.1869	5.04618e-13	3.26348e-11
SAMD4A	protein_coding	ENSG00000020577.9	0.945718	3.6803	52.0639	5.37239e-13	3.45973e-11
CDKN2C	protein_coding	ENSG00000123080.6	-0.676286	4.77588	52.0479	5.41639e-13	3.47335e-11
CNOT8	protein_coding	ENSG00000155508.9	-0.477704	6.5307	52.0024	5.54315e-13	3.53969e-11
CYP51A1	protein_coding	ENSG00000001630.11	0.656232	7.51265	51.8765	5.91045e-13	3.75845e-11
PTGES	protein_coding	ENSG00000148344.10	1.472	2.85723	51.639	6.67041e-13	4.22403e-11
AUTS2	protein_coding	ENSG00000158321.11	1.53799	1.13035	51.2513	8.1266e-13	5.12482e-11
SLC37A3	protein_coding	ENSG00000157800.13	-0.593231	4.29624	50.8839	9.79935e-13	6.1351e-11
C21orf58	protein_coding	ENSG00000160298.13	-0.848684	5.20531	50.8819	9.80937e-13	6.1351e-11
CD22	protein_coding	ENSG00000012124.10	1.25204	2.0651	50.8267	1.00894e-12	6.28436e-11
AP000439.3	lincRNA	ENSG00000255774.1	1.00014	2.29351	50.4804	1.20362e-12	7.4664e-11
SELENBP1	protein_coding	ENSG00000143416.16	-1.0004	6.01567	50.198	1.3899e-12	8.58689e-11
LGR4	protein_coding	ENSG00000205213.9	0.596216	4.75749	49.8937	1.62302e-12	9.98647e-11
BMP7	protein_coding	ENSG00000101144.8	-0.593805	8.23936	49.553	1.93085e-12	1.18327e-10
RNF32	protein_coding	ENSG00000105982.12	-0.959939	2.68442	49.4891	1.99482e-12	1.2149e-10
BMP4	protein_coding	ENSG00000125378.10	-0.707645	3.66076	49.4855	1.99846e-12	1.2149e-10
CAT	protein_coding	ENSG00000121691.4	0.508163	5.2544	49.3332	2.15978e-12	1.30774e-10
STMN1	protein_coding	ENSG00000117632.16	-0.50036	8.0078	49.3137	2.1813e-12	1.31553e-10
MYO10	protein_coding	ENSG00000145555.10	-0.49134	5.11334	49.2933	2.20415e-12	1.32406e-10
ADCY1	protein_coding	ENSG00000164742.10	-0.876284	8.33363	49.2575	2.2447e-12	1.34311e-10
FREM2	protein_coding	ENSG00000150893.9	0.452022	6.9409	49.2408	2.26392e-12	1.3493e-10
HEY2	protein_coding	ENSG00000135547.4	-0.944386	3.0098	49.0416	2.50587e-12	1.48766e-10
PCDHGA2	protein_coding	ENSG00000081853.13	-0.914563	3.14124	48.9984	2.56169e-12	1.51489e-10
B4GALT1	protein_coding	ENSG00000086062.8	0.479776	6.77024	48.9666	2.60357e-12	1.53369e-10
ZG16B	protein_coding	ENSG00000162078.7	-0.661252	4.3317	48.9484	2.62787e-12	1.54202e-10
SLC35E2B	protein_coding	ENSG00000189339.7	-0.669125	6.39361	48.855	2.75609e-12	1.61104e-10
RHOD	protein_coding	ENSG00000173156.2	0.53401	5.87569	48.7019	2.97971e-12	1.73508e-10
MXD3	protein_coding	ENSG00000213347.6	-0.767031	4.79437	48.5173	3.27394e-12	1.89775e-10
SCN1B	protein_coding	ENSG00000105711.6	0.716516	4.8888	48.5112	3.28403e-12	1.89775e-10
RUNX2	protein_coding	ENSG00000124813.16	1.08766	3.43208	48.3993	3.47688e-12	2.00158e-10
MPZL2	protein_coding	ENSG00000149573.4	0.703104	5.99719	48.3827	3.50652e-12	2.01102e-10
DSCAM-AS1	antisense	ENSG00000235123.1	-0.573882	8.98308	48.2501	3.75178e-12	2.14359e-10
GPR126	protein_coding	ENSG00000112414.10	0.560193	7.53192	47.8831	4.52395e-12	2.57509e-10
AMPH	protein_coding	ENSG00000078053.12	-1.89687	0.178487	47.8281	4.6528e-12	2.63855e-10
PDLIM1	protein_coding	ENSG00000107438.4	0.650822	5.32985	47.7621	4.81193e-12	2.70993e-10
SEL1L3	protein_coding	ENSG00000091490.6	0.721903	3.55314	47.7612	4.81432e-12	2.70993e-10
MCM3AP	protein_coding	ENSG00000160294.6	-0.455915	7.13635	47.5336	5.40692e-12	3.03226e-10
HES1	protein_coding	ENSG00000114315.3	0.66236	4.5289	47.5025	5.49346e-12	3.06947e-10
VAV3	protein_coding	ENSG00000134215.11	-0.688115	6.62951	47.3334	5.98839e-12	3.33376e-10
FHL2	protein_coding	ENSG00000115641.14	1.14933	2.78708	47.1834	6.46455e-12	3.5857e-10
MAP3K6	protein_coding	ENSG00000142733.10	-0.640859	4.78143	47.0465	6.93237e-12	3.83121e-10
FAT4	protein_coding	ENSG00000196159.7	-0.929558	3.04577	46.4984	9.16915e-12	5.04901e-10
THADA	protein_coding	ENSG00000115970.14	0.453256	6.24419	46.4375	9.45862e-12	5.18961e-10
ZNF778	protein_coding	ENSG00000170100.9	-0.523331	5.00572	46.4259	9.51503e-12	5.19149e-10
KRT7	protein_coding	ENSG00000135480.10	0.864619	3.04787	46.4227	9.53037e-12	5.19149e-10
BAK1	protein_coding	ENSG00000030110.8	0.521165	5.46467	46.3266	1.00097e-11	5.43315e-10
CEACAM5	protein_coding	ENSG00000105388.10	-0.711407	3.80193	46.3024	1.01338e-11	5.48089e-10
STON1	protein_coding	ENSG00000243244.1	1.01245	2.27141	46.0998	1.12382e-11	6.05667e-10
LIMK1	protein_coding	ENSG00000106683.10	0.537964	5.21547	45.8833	1.25512e-11	6.74041e-10
PRTG	protein_coding	ENSG00000166450.8	0.748603	3.12569	45.8638	1.26764e-11	6.78367e-10
RALB	protein_coding	ENSG00000144118.9	0.488012	6.91506	45.8512	1.27583e-11	6.79874e-10
C7orf41	protein_coding	ENSG00000180354.11	-0.935876	3.57609	45.8457	1.27941e-11	6.79874e-10
HOXB3	protein_coding	ENSG00000120093.7	1.79353	0.199581	45.814	1.30031e-11	6.88573e-10
SLC12A8	protein_coding	ENSG00000221955.6	0.954471	2.34519	45.4211	1.5891e-11	8.38579e-10
PALD1	protein_coding	ENSG00000107719.8	1.3538	1.21839	45.398	1.60801e-11	8.45626e-10
AHRR	protein_coding	ENSG00000063438.12	1.13807	3.27458	45.38	1.62281e-11	8.50462e-10
UBL3	protein_coding	ENSG00000122042.9	0.61807	6.26946	45.3342	1.66122e-11	8.67601e-10
SERPINH1	protein_coding	ENSG00000149257.9	0.540656	7.20973	45.3265	1.66778e-11	8.68044e-10
LMCD1	protein_coding	ENSG00000071282.7	1.16855	2.47153	45.2793	1.70843e-11	8.86169e-10
APOBEC3B	protein_coding	ENSG00000179750.11	-0.805547	3.15879	45.2349	1.74767e-11	9.03438e-10
OSMR	protein_coding	ENSG00000145623.8	-0.68108	3.5641	45.1441	1.83053e-11	9.43066e-10
ST8SIA4	protein_coding	ENSG00000113532.8	-0.769605	4.59007	44.8589	2.11755e-11	1.08725e-09
LAMC1	protein_coding	ENSG00000135862.5	0.441635	6.94916	44.7325	2.25881e-11	1.15587e-09
GPX3	protein_coding	ENSG00000211445.7	0.722885	4.58081	44.6209	2.39129e-11	1.21956e-09
RGS16	protein_coding	ENSG00000143333.6	1.20052	4.32816	44.5573	2.47025e-11	1.25561e-09
RND1	protein_coding	ENSG00000172602.5	1.0768	1.74509	44.5093	2.53147e-11	1.28244e-09
CMAHP	pseudogene	ENSG00000168405.10	-1.75278	0.367041	44.4803	2.56929e-11	1.29728e-09
DLG2	protein_coding	ENSG00000150672.12	-0.888985	2.85755	43.9632	3.34603e-11	1.68387e-09
SEPT5	protein_coding	ENSG00000184702.13	-0.765857	3.16861	43.8057	3.62652e-11	1.81901e-09
FYN	protein_coding	ENSG00000010810.12	1.42027	1.29549	43.6007	4.02699e-11	2.01323e-09
TBC1D9	protein_coding	ENSG00000109436.7	-0.587138	8.46682	43.5774	4.07508e-11	2.03059e-09
RBBP4	protein_coding	ENSG00000162521.14	-0.440716	7.2449	43.4943	4.25207e-11	2.09928e-09
ANXA6	protein_coding	ENSG00000197043.8	-0.698361	4.69052	43.4937	4.25322e-11	2.09928e-09
FUT8	protein_coding	ENSG00000033170.12	0.45846	7.40449	43.4932	4.25436e-11	2.09928e-09
PLCB4	protein_coding	ENSG00000101333.12	-0.57434	4.74048	43.4838	4.27474e-11	2.10251e-09
FAM115A	protein_coding	ENSG00000198420.5	-0.446072	6.85332	43.4477	4.35439e-11	2.13357e-09
PCDHB2	protein_coding	ENSG00000112852.4	-1.0506	2.94147	43.4425	4.36597e-11	2.13357e-09
FADS1	protein_coding	ENSG00000149485.12	0.430116	7.16933	43.2065	4.92565e-11	2.39936e-09
ATP2C2	protein_coding	ENSG00000064270.8	-0.501855	5.19885	43.0692	5.28368e-11	2.56554e-09
SOGA2	protein_coding	ENSG00000168502.13	0.684109	3.88194	43.0624	5.3021e-11	2.56628e-09
SYT7	protein_coding	ENSG00000011347.5	-0.545374	5.05158	43.0319	5.38542e-11	2.5963e-09
FAM107B	protein_coding	ENSG00000065809.9	0.621267	4.85509	43.0272	5.39827e-11	2.5963e-09
TIMM23	protein_coding	ENSG00000138297.9	0.545034	6.11329	42.8688	5.85368e-11	2.80644e-09
FAM225A	lincRNA	ENSG00000231528.2	0.929292	3.38863	42.6189	6.65122e-11	3.17878e-09
ATP6V1C2	protein_coding	ENSG00000143882.5	1.09293	1.95357	42.5965	6.72794e-11	3.20537e-09
PROB1	protein_coding	ENSG00000228672.2	-0.996296	1.89999	42.5755	6.80073e-11	3.22992e-09
SH3BP4	protein_coding	ENSG00000130147.11	0.42513	5.66606	42.5474	6.89887e-11	3.26633e-09
C12orf75	protein_coding	ENSG00000235162.4	0.556691	4.84493	42.3302	7.7091e-11	3.6386e-09
FANCI	protein_coding	ENSG00000140525.13	-0.433453	8.37006	42.2091	8.20178e-11	3.85915e-09
THSD4	protein_coding	ENSG00000187720.10	-0.645477	6.05919	42.1346	8.52008e-11	3.99107e-09
ARID1A	protein_coding	ENSG00000117713.13	-0.465081	7.27573	42.1313	8.53467e-11	3.99107e-09
SLC41A2	protein_coding	ENSG00000136052.5	0.663439	3.81881	42.0544	8.87691e-11	4.13838e-09
ARRB1	protein_coding	ENSG00000137486.12	0.664709	4.88748	41.9075	9.56966e-11	4.4477e-09
SCNN1A	protein_coding	ENSG00000111319.8	0.877866	5.87026	41.8856	9.67727e-11	4.484e-09
RND3	protein_coding	ENSG00000115963.9	0.815519	5.66808	41.857	9.82005e-11	4.53632e-09
SEMA3B	processed_transcript	ENSG00000012171.13	0.622467	5.84064	41.832	9.94632e-11	4.58073e-09
LRFN4	protein_coding	ENSG00000173621.8	0.654861	4.06885	41.7338	1.04586e-10	4.80211e-09
S1PR3	protein_coding	ENSG00000213694.3	0.657403	6.02522	41.6265	1.10485e-10	5.05768e-09
KRT83	protein_coding	ENSG00000170523.3	1.40008	1.41861	41.5372	1.15652e-10	5.27831e-09
GLRX5	protein_coding	ENSG00000182512.4	0.430726	6.29112	41.5255	1.16344e-10	5.294e-09
RIPK4	protein_coding	ENSG00000183421.7	0.763983	3.01963	41.4921	1.18351e-10	5.36923e-09
PITPNM1	protein_coding	ENSG00000110697.8	0.57072	4.6214	41.3962	1.24299e-10	5.62229e-09
SLC37A1	protein_coding	ENSG00000160190.8	-0.49815	5.59956	41.1536	1.40721e-10	6.34623e-09
SPDEF	protein_coding	ENSG00000124664.6	-0.632338	6.37715	41.0813	1.46025e-10	6.56595e-09
TTC39A	protein_coding	ENSG00000085831.11	-0.458328	5.98631	41.0465	1.48647e-10	6.66413e-09
INHBB	protein_coding	ENSG00000163083.5	0.680818	6.0246	40.8763	1.62172e-10	7.24911e-09
RAD54L	protein_coding	ENSG00000085999.7	-0.438787	5.21154	40.7484	1.73145e-10	7.71689e-09
ITGB5	protein_coding	ENSG00000082781.6	0.59471	6.93065	40.6877	1.78611e-10	7.9372e-09
BCL2L1	protein_coding	ENSG00000171552.8	-0.41695	6.09611	40.6327	1.83706e-10	8.13983e-09
WSB2	protein_coding	ENSG00000176871.4	0.498529	6.14858	40.6233	1.84596e-10	8.15551e-09
SGK3	protein_coding	ENSG00000104205.8	-0.681161	4.19335	40.5829	1.88453e-10	8.30178e-09
NAB2	protein_coding	ENSG00000166886.8	-0.735557	5.0245	40.5206	1.94549e-10	8.54555e-09
CCDC68	protein_coding	ENSG00000166510.9	0.833307	3.09898	40.4558	2.01118e-10	8.80863e-09
SLC1A2	protein_coding	ENSG00000110436.7	-1.01416	2.10045	40.3941	2.0757e-10	9.0651e-09
TST	protein_coding	ENSG00000128311.9	-0.57007	5.16681	40.3623	2.10972e-10	9.18724e-09
SGMS2	protein_coding	ENSG00000164023.10	-0.734745	3.53556	40.2545	2.22938e-10	9.68061e-09
FGFR2	protein_coding	ENSG00000066468.16	0.887848	4.08407	40.2463	2.23881e-10	9.69387e-09
RP11-18F14.2	lincRNA	ENSG00000261128.1	0.559256	4.95157	40.2389	2.24729e-10	9.70293e-09
HSH2D	protein_coding	ENSG00000196684.8	-0.669395	4.47617	40.1699	2.32803e-10	1.00231e-08
SDC2	protein_coding	ENSG00000169439.7	-1.10597	1.26258	40.0986	2.41461e-10	1.03664e-08
PPM1K	protein_coding	ENSG00000163644.9	-0.876809	3.66328	40.0567	2.46695e-10	1.05613e-08
C2orf72	protein_coding	ENSG00000204128.5	1.43101	0.434883	39.958	2.5948e-10	1.10775e-08
SLC25A13	protein_coding	ENSG00000004864.9	0.501343	5.94368	39.8704	2.71379e-10	1.1553e-08
VAT1	protein_coding	ENSG00000108828.11	0.440815	6.38572	39.8312	2.7688e-10	1.17542e-08
RP11-553A10.1	protein_coding	ENSG00000206532.2	1.95912	0.330014	39.805	2.80628e-10	1.18802e-08
VGF	protein_coding	ENSG00000128564.5	0.597314	4.53772	39.7914	2.82588e-10	1.19299e-08
NBEA	protein_coding	ENSG00000172915.14	0.513672	6.41035	39.7451	2.89371e-10	1.21825e-08
PVRL3	protein_coding	ENSG00000177707.6	-0.712658	3.32503	39.7199	2.93117e-10	1.23061e-08
ME2	protein_coding	ENSG00000082212.7	0.683141	4.22309	39.5661	3.17148e-10	1.32783e-08
RSU1	protein_coding	ENSG00000148484.13	0.486921	5.7664	39.2902	3.65273e-10	1.52512e-08
NR4A2	protein_coding	ENSG00000153234.9	-0.825307	3.43429	39.2509	3.72706e-10	1.55189e-08
TENM4	protein_coding	ENSG00000149256.10	0.879981	3.58757	39.217	3.79216e-10	1.57468e-08
TIAM1	protein_coding	ENSG00000156299.8	-0.581605	4.09007	39.1542	3.91617e-10	1.61689e-08
IRF6	protein_coding	ENSG00000117595.6	0.553686	4.44192	39.1519	3.92075e-10	1.61689e-08
TLE2	protein_coding	ENSG00000065717.10	0.672875	3.9092	39.1494	3.92574e-10	1.61689e-08
CAMK1D	protein_coding	ENSG00000183049.8	0.819902	3.22632	39.1006	4.02527e-10	1.65341e-08
FAM57B	protein_coding	ENSG00000149926.9	-1.15211	2.34033	39.0141	4.20755e-10	1.72362e-08
HPDL	protein_coding	ENSG00000186603.4	0.802242	3.72587	38.9432	4.3632e-10	1.78258e-08
CENPV	protein_coding	ENSG00000166582.5	0.756801	3.42447	38.8816	4.50299e-10	1.83278e-08
PLD1	protein_coding	ENSG00000075651.11	-0.705102	3.24293	38.8785	4.51019e-10	1.83278e-08
ARHGEF28	protein_coding	ENSG00000214944.5	-0.644415	3.95284	38.7948	4.70792e-10	1.90803e-08
PYGO1	protein_coding	ENSG00000171016.7	0.889576	2.05595	38.6925	4.96105e-10	2.00527e-08
ERC2	protein_coding	ENSG00000187672.8	0.989704	1.80338	38.6462	5.08019e-10	2.04798e-08
KLF9	protein_coding	ENSG00000119138.3	-0.553631	4.46155	38.6205	5.14748e-10	2.06961e-08
SPOCK1	protein_coding	ENSG00000152377.8	1.32519	2.35274	38.5445	5.35206e-10	2.14122e-08
COPG2	protein_coding	ENSG00000158623.10	-0.434374	5.1191	38.5438	5.35374e-10	2.14122e-08
STRADB	protein_coding	ENSG00000082146.8	0.589957	3.7303	38.444	5.63488e-10	2.24774e-08
LDLRAD4	protein_coding	ENSG00000168675.14	0.893813	2.93051	38.3826	5.81496e-10	2.3135e-08
SUSD1	protein_coding	ENSG00000106868.12	0.604855	4.17028	38.3167	6.01444e-10	2.38662e-08
FMN1	protein_coding	ENSG00000248905.4	-0.521829	5.35227	38.2871	6.10636e-10	2.41678e-08
CNNM1	protein_coding	ENSG00000119946.9	0.702908	3.12362	38.2573	6.20057e-10	2.44769e-08
HMGN2	protein_coding	ENSG00000198830.6	-0.397873	9.80265	37.9825	7.13809e-10	2.81049e-08
KIF2C	protein_coding	ENSG00000142945.8	-0.480719	6.42178	37.973	7.17323e-10	2.81702e-08
SPTSSB	protein_coding	ENSG00000196542.4	-0.494983	10.6386	37.9378	7.30354e-10	2.8608e-08
AMPD2	protein_coding	ENSG00000116337.11	0.458184	5.4192	37.9212	7.36611e-10	2.87789e-08
SLC9A3R2	protein_coding	ENSG00000065054.9	-0.572135	4.85342	37.9129	7.39745e-10	2.88273e-08
CTSH	protein_coding	ENSG00000103811.11	0.486869	6.16574	37.8849	7.50437e-10	2.91295e-08
TSPAN13	protein_coding	ENSG00000106537.7	-0.440361	7.74017	37.8826	7.51334e-10	2.91295e-08
PCP4	protein_coding	ENSG00000183036.6	-0.786202	3.43283	37.8467	7.65282e-10	2.95948e-08
TP73	protein_coding	ENSG00000078900.10	-0.653601	4.15961	37.8048	7.81892e-10	3.01604e-08
RP11-423O2.3	pseudogene	ENSG00000230446.1	1.51753	0.323715	37.6612	8.41616e-10	3.2382e-08
ITGB6	protein_coding	ENSG00000115221.6	0.981953	4.30203	37.6403	8.50666e-10	3.25339e-08
GSTM4	protein_coding	ENSG00000168765.11	0.864633	2.86955	37.6394	8.51073e-10	3.25339e-08
RP11-156L14.1	antisense	ENSG00000265702.1	2.02311	-0.238186	37.6373	8.51987e-10	3.25339e-08
SEC23A	protein_coding	ENSG00000100934.10	0.384034	6.53504	37.6008	8.68076e-10	3.30652e-08
PLOD3	protein_coding	ENSG00000106397.7	0.455727	7.11563	37.4743	9.26255e-10	3.51931e-08
RASD1	protein_coding	ENSG00000108551.4	1.76539	1.46706	37.4692	9.28663e-10	3.51966e-08
UPP1	protein_coding	ENSG00000183696.9	1.16437	1.87043	37.2528	1.03769e-09	3.92307e-08
LYPD6	protein_coding	ENSG00000187123.10	0.547219	4.86106	37.2194	1.05557e-09	3.98079e-08
MZB1	protein_coding	ENSG00000170476.11	-1.80365	0.375707	36.9761	1.19589e-09	4.49878e-08
MYPN	protein_coding	ENSG00000138347.11	1.93089	-0.165822	36.9439	1.21575e-09	4.56223e-08
PRR15L	protein_coding	ENSG00000167183.2	-0.46359	5.42149	36.9175	1.23235e-09	4.61308e-08
LACTB	protein_coding	ENSG00000103642.7	1.00877	6.19766	36.9127	1.23538e-09	4.61308e-08
MGME1	protein_coding	ENSG00000125871.9	-0.383835	5.82328	36.708	1.37217e-09	5.11135e-08
SPIDR	protein_coding	ENSG00000164808.12	-0.395243	6.11427	36.6868	1.38718e-09	5.15138e-08
SEPT11	protein_coding	ENSG00000138758.7	0.462362	5.79321	36.6832	1.3897e-09	5.15138e-08
DNM1	protein_coding	ENSG00000106976.14	-0.846996	4.53616	36.6663	1.40183e-09	5.18369e-08
LPCAT2	protein_coding	ENSG00000087253.7	0.765619	3.30191	36.6556	1.40952e-09	5.19949e-08
SCARA3	protein_coding	ENSG00000168077.9	0.46416	4.58613	36.6247	1.43203e-09	5.26974e-08
GPR133	protein_coding	ENSG00000111452.8	1.01534	1.66832	36.5879	1.45931e-09	5.35716e-08
EPHA4	protein_coding	ENSG00000116106.7	0.610543	6.8468	36.4419	1.57285e-09	5.76006e-08
RP11-347E10.1	lincRNA	ENSG00000254416.1	1.08129	2.88188	36.413	1.59636e-09	5.8321e-08
IGFBP3	protein_coding	ENSG00000146674.10	-1.05738	2.31674	36.2935	1.69731e-09	6.18601e-08
BEND7	protein_coding	ENSG00000165626.12	0.541924	3.9845	36.2867	1.70326e-09	6.19286e-08
SLC31A2	protein_coding	ENSG00000136867.6	0.80699	3.56553	36.2011	1.77968e-09	6.45526e-08
CREB3L4	protein_coding	ENSG00000143578.11	-0.575223	5.13825	36.1649	1.8131e-09	6.56082e-08
KANK1	protein_coding	ENSG00000107104.14	0.789702	4.07727	36.1291	1.84668e-09	6.66647e-08
EMP2	protein_coding	ENSG00000213853.5	-0.452464	8.8797	36.0601	1.91327e-09	6.8905e-08
HERC3	protein_coding	ENSG00000138641.11	0.390498	6.52679	36.053	1.92021e-09	6.89914e-08
LYPD1	protein_coding	ENSG00000150551.10	0.742124	4.85187	36.0432	1.9299e-09	6.91759e-08
SGCG	protein_coding	ENSG00000102683.6	-0.799389	3.05803	36.0322	1.94087e-09	6.94054e-08
CAPN5	protein_coding	ENSG00000149260.10	-0.525327	4.69172	36.0219	1.95111e-09	6.96079e-08
EVL	protein_coding	ENSG00000196405.8	-0.779856	8.48572	36.0129	1.96021e-09	6.97686e-08
KCNK15	protein_coding	ENSG00000124249.5	0.840475	2.887	35.981	1.99256e-09	7.07543e-08
ARHGAP12	protein_coding	ENSG00000165322.13	0.420282	6.22644	35.9664	2.00755e-09	7.11205e-08
HERC5	protein_coding	ENSG00000138646.4	-0.965851	2.06364	35.9319	2.04339e-09	7.22221e-08
CCNYL1	protein_coding	ENSG00000163249.5	0.672914	5.13064	35.8189	2.16532e-09	7.63539e-08
BMI1	protein_coding	ENSG00000168283.9	0.458766	6.75722	35.723	2.27464e-09	8.00231e-08
NHS	protein_coding	ENSG00000188158.10	0.89161	3.7231	35.6935	2.30928e-09	8.10542e-08
TSPAN12	protein_coding	ENSG00000106025.4	-0.917355	1.75569	35.4678	2.59307e-09	9.08052e-08
SOX9	protein_coding	ENSG00000125398.5	0.867655	3.74778	35.3469	2.75901e-09	9.63942e-08
TPM2	protein_coding	ENSG00000198467.9	0.929468	3.028	35.3341	2.77725e-09	9.68089e-08
FLVCR2	protein_coding	ENSG00000119686.5	0.611165	4.463	35.2973	2.83017e-09	9.84279e-08
NFASC	protein_coding	ENSG00000163531.11	1.26549	0.464484	35.219	2.94638e-09	1.02235e-07
ABCC3	protein_coding	ENSG00000108846.11	0.830941	5.40059	35.2135	2.95469e-09	1.0229e-07
RP11-800A3.4	sense_overlapping	ENSG00000260401.1	0.664948	4.78824	35.1884	2.99308e-09	1.03384e-07
U2AF1	protein_coding	ENSG00000160201.7	-0.404095	7.67414	35.175	3.01365e-09	1.03858e-07
TXNIP	protein_coding	ENSG00000117289.7	-0.713849	6.86643	35.1618	3.03415e-09	1.04328e-07
PIK3R3	protein_coding	ENSG00000117461.10	-0.463047	6.94019	35.0564	3.20294e-09	1.09883e-07
HS3ST3A1	protein_coding	ENSG00000153976.2	-0.901725	3.10382	35.0314	3.2443e-09	1.11052e-07
ADAMTS9	protein_coding	ENSG00000163638.9	-0.962575	3.24737	35.0152	3.27149e-09	1.1173e-07
PHF13	protein_coding	ENSG00000116273.5	-0.445149	5.15636	34.9269	3.42312e-09	1.16647e-07
SLC38A1	protein_coding	ENSG00000111371.11	-0.394192	9.94174	34.9139	3.44605e-09	1.17166e-07
TGFB2	protein_coding	ENSG00000092969.7	1.58253	3.72341	34.7938	3.66536e-09	1.24344e-07
MAPK4	protein_coding	ENSG00000141639.7	1.81777	-0.358427	34.7702	3.71014e-09	1.25583e-07
FAM171B	protein_coding	ENSG00000144369.8	0.490128	4.73943	34.6897	3.86665e-09	1.3059e-07
ADCY7	protein_coding	ENSG00000121281.8	1.03776	1.7195	34.6834	3.87922e-09	1.30609e-07
B3GALNT1	protein_coding	ENSG00000169255.9	-0.49874	7.56576	34.6808	3.88441e-09	1.30609e-07
ZNF532	protein_coding	ENSG00000074657.9	0.754794	2.52247	34.6336	3.97979e-09	1.33502e-07
CHCHD10	protein_coding	ENSG00000250479.4	0.764704	3.11512	34.6296	3.98801e-09	1.33502e-07
CTSC	protein_coding	ENSG00000109861.11	0.536222	4.23544	34.5213	4.21608e-09	1.40826e-07
EZH2	protein_coding	ENSG00000106462.6	-0.353501	6.55681	34.499	4.2647e-09	1.42138e-07
PLEKHG1	protein_coding	ENSG00000120278.10	1.33767	1.21245	34.4771	4.31291e-09	1.4343e-07
DHFR	protein_coding	ENSG00000228716.2	-0.415495	7.43894	34.4499	4.37359e-09	1.45131e-07
OSR2	protein_coding	ENSG00000164920.5	-0.50507	5.49786	34.4272	4.42492e-09	1.46514e-07
OXCT1	protein_coding	ENSG00000083720.8	-0.491624	5.14307	34.3803	4.53296e-09	1.49765e-07
GPR155	protein_coding	ENSG00000163328.9	0.788403	2.15732	34.357	4.58757e-09	1.51241e-07
GCSH	protein_coding	ENSG00000140905.5	0.582725	6.05418	34.3284	4.65538e-09	1.53144e-07
E2F1	protein_coding	ENSG00000101412.9	-0.391656	5.55	34.3063	4.70859e-09	1.5456e-07
PRRT3	protein_coding	ENSG00000163704.7	-0.468366	4.9481	34.3007	4.72218e-09	1.54672e-07
SRSF4	protein_coding	ENSG00000116350.11	-0.398885	6.11411	34.2553	4.83363e-09	1.57982e-07
PRNP	protein_coding	ENSG00000171867.12	0.551084	4.9187	34.2506	4.84515e-09	1.58018e-07
TRIM16	protein_coding	ENSG00000221926.7	0.640398	6.59792	34.0771	5.29708e-09	1.72388e-07
AKAP9	protein_coding	ENSG00000127914.12	0.515059	8.14522	33.9995	5.51267e-09	1.79021e-07
SLC16A9	protein_coding	ENSG00000165449.7	0.697702	3.11643	33.9288	5.71672e-09	1.85251e-07
WASF2	protein_coding	ENSG00000158195.6	-0.375398	6.97265	33.8587	5.92622e-09	1.91631e-07
PFKL	protein_coding	ENSG00000141959.12	-0.496956	8.10147	33.786	6.15202e-09	1.98511e-07
CYP1A1	protein_coding	ENSG00000140465.9	2.58785	1.188	33.7705	6.2012e-09	1.99673e-07
RP11-295K3.1	protein_coding	ENSG00000250644.1	-0.845603	4.09843	33.599	6.77288e-09	2.1762e-07
PRKAR1B	protein_coding	ENSG00000188191.10	0.403716	5.41963	33.4602	7.2738e-09	2.33222e-07
NCDN	protein_coding	ENSG00000020129.11	-0.425987	5.33589	33.4239	7.41082e-09	2.37115e-07
SCNN1B	protein_coding	ENSG00000168447.6	1.39422	0.328419	33.3351	7.75701e-09	2.4767e-07
APBA1	protein_coding	ENSG00000107282.5	-0.926862	2.18646	33.296	7.91437e-09	2.52165e-07
ATPIF1	protein_coding	ENSG00000130770.13	-0.368582	6.62119	33.2821	7.97119e-09	2.53444e-07
B3GNT5	protein_coding	ENSG00000176597.7	-0.905823	3.55105	33.2064	8.28787e-09	2.62963e-07
CHPT1	protein_coding	ENSG00000111666.6	0.479571	5.45541	33.1215	8.65746e-09	2.74117e-07
PAQR4	protein_coding	ENSG00000162073.9	-0.390481	5.33836	33.1057	8.72822e-09	2.75783e-07
CDCA8	protein_coding	ENSG00000134690.6	-0.485282	6.05896	33.0784	8.85146e-09	2.79096e-07
FEZ2	protein_coding	ENSG00000171055.10	0.491597	5.10938	33.0548	8.95993e-09	2.81672e-07
FOXO1	protein_coding	ENSG00000150907.6	0.644406	3.63512	33.0525	8.97021e-09	2.81672e-07
TP63	protein_coding	ENSG00000073282.8	1.59905	0.49064	32.9575	9.41951e-09	2.95171e-07
YBX2	protein_coding	ENSG00000006047.8	-0.611006	4.88751	32.9337	9.53544e-09	2.97634e-07
TNRC18P1	pseudogene	ENSG00000249661.1	-1.171	1.57954	32.9334	9.53729e-09	2.97634e-07
GALM	protein_coding	ENSG00000143891.12	1.12922	1.6141	32.8813	9.79602e-09	3.05082e-07
SH3D19	protein_coding	ENSG00000109686.12	0.431569	4.81744	32.8696	9.85537e-09	3.06303e-07
CHPF	protein_coding	ENSG00000123989.9	0.438518	6.43334	32.8455	9.97798e-09	3.0948e-07
RP11-317J10.2	antisense	ENSG00000253549.1	-1.2153	0.721959	32.8169	1.01259e-08	3.13429e-07
RNF152	protein_coding	ENSG00000176641.6	0.685373	3.27565	32.7412	1.05282e-08	3.25218e-07
RECQL4	protein_coding	ENSG00000160957.7	-0.394398	6.49034	32.5455	1.16436e-08	3.58945e-07
SH3BP5	protein_coding	ENSG00000131370.11	0.38275	7.06334	32.4886	1.19892e-08	3.6885e-07
ABHD4	protein_coding	ENSG00000100439.6	0.458187	5.02346	32.4846	1.20143e-08	3.68876e-07
PNRC2	protein_coding	ENSG00000189266.7	-0.358939	6.86408	32.4711	1.20977e-08	3.70688e-07
BTG3	protein_coding	ENSG00000154640.10	-0.882591	2.45227	32.3962	1.25734e-08	3.84489e-07
RGPD6	protein_coding	ENSG00000183054.7	0.402424	6.07836	32.3368	1.29636e-08	3.95623e-07
PDE3B	protein_coding	ENSG00000152270.4	0.454508	5.10495	32.1702	1.41242e-08	4.30178e-07
CRYBG3	protein_coding	ENSG00000080200.5	-0.737437	2.59968	32.0777	1.48126e-08	4.50244e-07
RP11-389K14.3	lincRNA	ENSG00000231107.1	-1.19669	0.867978	32.0001	1.54165e-08	4.67666e-07
DDIT4	protein_coding	ENSG00000168209.4	0.864093	6.08632	31.9915	1.54847e-08	4.68797e-07
SFXN5	protein_coding	ENSG00000144040.8	0.37061	5.62236	31.8894	1.63203e-08	4.93114e-07
P2RX5	protein_coding	ENSG00000083454.17	1.34563	0.807586	31.8729	1.64602e-08	4.96353e-07
SRI	protein_coding	ENSG00000075142.9	0.437026	5.92668	31.8688	1.64944e-08	4.964e-07
ANO6	protein_coding	ENSG00000177119.11	0.48591	6.30923	31.8627	1.65466e-08	4.96986e-07
CILP2	protein_coding	ENSG00000160161.4	0.700382	2.56723	31.7871	1.72029e-08	5.1568e-07
KLHL5	protein_coding	ENSG00000109790.12	0.701812	5.24393	31.7639	1.74097e-08	5.20852e-07
TAP2	protein_coding	ENSG00000204267.9	0.897064	3.04802	31.7513	1.75235e-08	5.23227e-07
MBNL2	protein_coding	ENSG00000139793.14	0.563321	5.15146	31.7212	1.77969e-08	5.30346e-07
DIP2A	protein_coding	ENSG00000160305.13	-0.467904	6.40098	31.6676	1.82947e-08	5.44114e-07
THNSL1	protein_coding	ENSG00000185875.8	0.495943	4.60082	31.5782	1.91565e-08	5.68634e-07
CA5B	protein_coding	ENSG00000169239.8	-0.600039	3.95649	31.5411	1.95266e-08	5.7849e-07
TGM2	protein_coding	ENSG00000198959.7	1.69884	4.79261	31.5214	1.97257e-08	5.83252e-07
FIGN	protein_coding	ENSG00000182263.9	-0.428882	5.09541	31.5057	1.98859e-08	5.86846e-07
PTBP2	protein_coding	ENSG00000117569.13	-0.533352	4.03938	31.4906	2.00409e-08	5.90274e-07
ENO1	protein_coding	ENSG00000074800.9	-0.385061	10.8246	31.4593	2.03666e-08	5.98707e-07
FLNA	protein_coding	ENSG00000196924.10	0.593846	10.6804	31.4365	2.06071e-08	6.04607e-07
CRY2	protein_coding	ENSG00000121671.7	-0.506972	5.04276	31.4003	2.0995e-08	6.14801e-07
GALNT3	protein_coding	ENSG00000115339.9	0.429642	5.89042	31.2907	2.22146e-08	6.48788e-07
CLCF1	protein_coding	ENSG00000175505.9	0.682019	3.36335	31.2884	2.2241e-08	6.48788e-07
LRIG1	protein_coding	ENSG00000144749.9	-0.590959	4.49513	31.1931	2.33598e-08	6.8012e-07
HTATIP2	protein_coding	ENSG00000109854.9	0.416714	6.18861	31.1557	2.3814e-08	6.92018e-07
STON2	protein_coding	ENSG00000140022.5	0.808526	2.72033	31.1351	2.40681e-08	6.98066e-07
CALCR	protein_coding	ENSG00000004948.9	-0.970061	3.48942	31.0906	2.46264e-08	7.129e-07
MTHFD1L	protein_coding	ENSG00000120254.11	0.615445	5.6108	31.0741	2.48357e-08	7.17592e-07
ZKSCAN1	protein_coding	ENSG00000106261.12	0.387991	7.46069	31.0318	2.5384e-08	7.32042e-07
PCK2	protein_coding	ENSG00000100889.7	0.352735	6.32699	30.9397	2.66164e-08	7.6613e-07
LRP1B	protein_coding	ENSG00000168702.12	-1.06382	2.43931	30.9168	2.69328e-08	7.73772e-07
SPINK5	protein_coding	ENSG00000133710.11	1.07575	0.94228	30.8862	2.73612e-08	7.84594e-07
BOLA3	protein_coding	ENSG00000163170.7	0.42999	4.71217	30.8621	2.77027e-08	7.92644e-07
AR	protein_coding	ENSG00000169083.11	0.491352	5.42195	30.8591	2.77462e-08	7.92644e-07
C9orf66	protein_coding	ENSG00000183784.5	0.796554	1.91161	30.7641	2.91378e-08	8.30837e-07
TP53I3	protein_coding	ENSG00000115129.9	0.679215	2.78843	30.714	2.99002e-08	8.50979e-07
C1orf226	protein_coding	ENSG00000239887.3	-0.602874	4.99479	30.676	3.04919e-08	8.66199e-07
BNIPL	protein_coding	ENSG00000163141.14	-1.21886	1.91527	30.6723	3.055e-08	8.66228e-07
IFI30	protein_coding	ENSG00000216490.2	0.710333	3.93603	30.6386	3.10851e-08	8.79761e-07
UGT2B15	protein_coding	ENSG00000196620.4	-1.47429	0.903438	30.4744	3.38302e-08	9.55671e-07
NFATC2IP	protein_coding	ENSG00000176953.6	-0.356244	6.7085	30.4583	3.41127e-08	9.60973e-07
SALL4	protein_coding	ENSG00000101115.8	0.762451	2.84678	30.4565	3.41443e-08	9.60973e-07
DYRK1A	protein_coding	ENSG00000157540.14	-0.355854	6.05407	30.442	3.44005e-08	9.66394e-07
MYBL1	protein_coding	ENSG00000185697.12	-0.510736	5.05684	30.3554	3.59712e-08	1.00865e-06
NOL6	protein_coding	ENSG00000165271.12	0.505244	6.21847	30.3363	3.6326e-08	1.01673e-06
ZDHHC18	protein_coding	ENSG00000204160.6	-0.381811	5.12878	30.3116	3.67912e-08	1.02785e-06
SC5D	protein_coding	ENSG00000109929.5	0.575508	4.96243	30.283	3.73377e-08	1.04121e-06
TSPAN9	protein_coding	ENSG00000011105.7	-0.686362	3.70522	30.2644	3.76976e-08	1.04932e-06
FRK	protein_coding	ENSG00000111816.6	0.480543	5.12694	30.2165	3.86407e-08	1.07184e-06
PGF	protein_coding	ENSG00000119630.9	1.77333	0.0010769	30.2161	3.86478e-08	1.07184e-06
DNAJA4	protein_coding	ENSG00000140403.8	-0.360429	5.77408	30.2094	3.8783e-08	1.07363e-06
UGT1A6	protein_coding	ENSG00000167165.13	0.910731	4.60033	30.1371	4.02561e-08	1.11238e-06
SLC7A11	protein_coding	ENSG00000151012.9	0.791305	4.22776	30.0026	4.31459e-08	1.19008e-06
BAIAP2L1	protein_coding	ENSG00000006453.9	0.522285	4.85541	29.9958	4.32979e-08	1.1921e-06
LURAP1L	protein_coding	ENSG00000153714.5	-0.538987	4.55881	29.9837	4.35684e-08	1.19738e-06
ACOXL	protein_coding	ENSG00000153093.14	1.41991	0.435447	29.938	4.46075e-08	1.22373e-06
KCNJ8	protein_coding	ENSG00000121361.3	-0.893612	4.22547	29.7871	4.8218e-08	1.32039e-06
LINC00865	lincRNA	ENSG00000232229.1	1.20829	1.24685	29.7766	4.84812e-08	1.32521e-06
E2F2	protein_coding	ENSG00000007968.6	-0.406701	4.74432	29.7466	4.92371e-08	1.34346e-06
PKHD1L1	protein_coding	ENSG00000205038.7	-1.6584	0.137142	29.7424	4.93448e-08	1.34398e-06
IDH1	protein_coding	ENSG00000138413.9	0.432087	7.49984	29.6832	5.08751e-08	1.38318e-06
ARPC1B	protein_coding	ENSG00000130429.8	0.404423	8.13722	29.6598	5.14907e-08	1.39742e-06
SLFN5	protein_coding	ENSG00000166750.5	-0.516977	5.0929	29.6514	5.17142e-08	1.3998e-06
C15orf38-AP3S2	protein_coding	ENSG00000250021.3	0.770329	4.10325	29.6496	5.17626e-08	1.3998e-06
RERE	protein_coding	ENSG00000142599.13	-0.497568	6.00811	29.6224	5.2496e-08	1.41711e-06
TMEM2	protein_coding	ENSG00000135048.9	-0.507324	6.03829	29.5142	5.55078e-08	1.49576e-06
AC011330.5	pseudogene	ENSG00000249839.1	-2.0682	-0.142966	29.4323	5.79035e-08	1.55755e-06
RP11-66B24.2	lincRNA	ENSG00000232386.4	0.693221	2.81749	29.3782	5.95447e-08	1.5965e-06
LIN7A	protein_coding	ENSG00000111052.3	0.453076	5.40273	29.3776	5.95614e-08	1.5965e-06
RGS22	protein_coding	ENSG00000132554.15	-1.27721	2.20151	29.3553	6.02528e-08	1.61219e-06
NPR1	protein_coding	ENSG00000169418.9	1.03966	2.51221	29.298	6.20608e-08	1.65765e-06
PARVB	protein_coding	ENSG00000188677.9	1.23009	0.73991	29.2752	6.27949e-08	1.67431e-06
RP1-140K8.5	lincRNA	ENSG00000260604.1	1.87526	-0.169187	29.2436	6.38252e-08	1.6988e-06
IL13RA1	protein_coding	ENSG00000131724.6	0.387437	6.80717	29.2369	6.40474e-08	1.69929e-06
STEAP3	protein_coding	ENSG00000115107.15	0.41723	5.13724	29.2363	6.40673e-08	1.69929e-06
RIN1	protein_coding	ENSG00000174791.6	0.657374	2.94061	29.1171	6.81344e-08	1.80402e-06
ID2	protein_coding	ENSG00000115738.5	-0.707398	5.05959	29.0997	6.87466e-08	1.81706e-06
PDXK	protein_coding	ENSG00000160209.13	-0.390466	7.80697	29.0895	6.91093e-08	1.82348e-06
PDE7A	protein_coding	ENSG00000205268.6	-0.365163	5.66556	29.0025	7.22841e-08	1.90394e-06
C1QTNF9B-AS1	antisense	ENSG00000205861.7	-1.62494	0.22404	28.9863	7.28924e-08	1.91664e-06
VARS	protein_coding	ENSG00000204394.8	0.388053	7.25959	28.962	7.38112e-08	1.93745e-06
TYW1	protein_coding	ENSG00000198874.8	0.421285	5.08949	28.9268	7.51657e-08	1.9696e-06
RP11-299G20.2	antisense	ENSG00000259172.1	0.768113	2.70526	28.9116	7.57563e-08	1.98166e-06
COMTD1	protein_coding	ENSG00000165644.6	0.579886	3.25883	28.8776	7.70997e-08	2.01334e-06
CGNL1	protein_coding	ENSG00000128849.9	-0.679826	2.38744	28.7493	8.23781e-08	2.14748e-06
TEX14	protein_coding	ENSG00000121101.11	-0.521017	4.44046	28.7342	8.30256e-08	2.16065e-06
PLEKHB2	protein_coding	ENSG00000115762.12	0.365447	7.45858	28.6932	8.47997e-08	2.20305e-06
CYP2J2	protein_coding	ENSG00000134716.5	-0.706454	2.43174	28.6775	8.54924e-08	2.21726e-06
SYT10	protein_coding	ENSG00000110975.4	0.457804	4.23116	28.6403	8.71493e-08	2.25638e-06
ANTXR1	protein_coding	ENSG00000169604.15	-0.667664	3.58552	28.6108	8.84856e-08	2.28259e-06
TMPO-AS1	antisense	ENSG00000257167.2	-0.537519	3.68726	28.6104	8.85041e-08	2.28259e-06
POTEKP	pseudogene	ENSG00000204434.4	-0.745448	4.66055	28.6081	8.8612e-08	2.28259e-06
DLX1	protein_coding	ENSG00000144355.10	0.585921	3.00452	28.4711	9.51051e-08	2.44317e-06
COL21A1	protein_coding	ENSG00000124749.12	-1.33915	0.866066	28.4699	9.51676e-08	2.44317e-06
WARS	protein_coding	ENSG00000140105.13	0.372333	6.9874	28.4483	9.62319e-08	2.46563e-06
HEY1	protein_coding	ENSG00000164683.12	1.13909	1.15202	28.4456	9.6367e-08	2.46563e-06
KCNC3	protein_coding	ENSG00000131398.9	-0.743695	3.18384	28.4355	9.68717e-08	2.47438e-06
DEPDC1	protein_coding	ENSG00000024526.12	-0.420819	5.92222	28.4112	9.8094e-08	2.5014e-06
OAF	protein_coding	ENSG00000184232.4	0.850292	1.53801	28.3923	9.9057e-08	2.52172e-06
TXLNA	protein_coding	ENSG00000084652.11	-0.322861	6.30201	28.3655	1.00439e-07	2.55262e-06
ANXA1	protein_coding	ENSG00000135046.9	-0.911424	2.38301	28.3591	1.00772e-07	2.55681e-06
AMIGO2	protein_coding	ENSG00000139211.5	-0.683045	7.1501	28.3108	1.03317e-07	2.61702e-06
EPHA6	protein_coding	ENSG00000080224.13	-0.693738	3.43947	28.3041	1.03679e-07	2.62181e-06
EPS8L1	protein_coding	ENSG00000131037.10	-0.540546	4.7297	28.2436	1.0697e-07	2.70055e-06
ZNF91	protein_coding	ENSG00000167232.9	0.562403	4.40726	28.2381	1.0727e-07	2.70362e-06
TRIM16L	protein_coding	ENSG00000108448.16	0.52618	5.41025	28.1153	1.14299e-07	2.87602e-06
CHTF18	protein_coding	ENSG00000127586.12	-0.49695	5.83743	28.0746	1.16727e-07	2.93226e-06
PRMT2	protein_coding	ENSG00000160310.12	-0.350045	6.32072	28.0633	1.1741e-07	2.94454e-06
VEGFA	protein_coding	ENSG00000112715.16	0.465143	5.36154	28.0482	1.1833e-07	2.96273e-06
REG4	protein_coding	ENSG00000134193.10	0.733036	2.74287	28.0114	1.20602e-07	3.01466e-06
CAV1	protein_coding	ENSG00000105974.7	-0.646994	6.03489	27.9717	1.23101e-07	3.07208e-06
FBLN1	protein_coding	ENSG00000077942.13	0.674717	3.16526	27.9581	1.23971e-07	3.08548e-06
PTPLA	protein_coding	ENSG00000165996.9	0.560016	3.48132	27.957	1.24045e-07	3.08548e-06
RP11-127O4.3	lincRNA	ENSG00000225768.1	1.68124	-0.0807586	27.9405	1.25102e-07	3.10345e-06
ANKRD18B	protein_coding	ENSG00000230453.5	0.564725	3.69049	27.9394	1.25175e-07	3.10345e-06
TPBG	protein_coding	ENSG00000146242.5	-0.415626	7.69851	27.9275	1.25944e-07	3.11742e-06
FUT9	protein_coding	ENSG00000172461.6	0.503192	5.49318	27.9018	1.2763e-07	3.15403e-06
LRFN5	protein_coding	ENSG00000165379.9	0.981852	1.28207	27.8366	1.32007e-07	3.25625e-06
MTMR2	protein_coding	ENSG00000087053.14	0.462799	4.47736	27.8338	1.32195e-07	3.25625e-06
NEU1	protein_coding	ENSG00000204386.6	0.383701	5.8027	27.7908	1.35169e-07	3.32411e-06
DSCAM	protein_coding	ENSG00000171587.10	-0.435115	7.21217	27.7369	1.38985e-07	3.41243e-06
TMEM150C	protein_coding	ENSG00000249242.2	-0.399585	5.72542	27.7166	1.40451e-07	3.44287e-06
FASTKD1	protein_coding	ENSG00000138399.13	0.529702	3.70451	27.686	1.42691e-07	3.49214e-06
SLITRK4	protein_coding	ENSG00000179542.11	-0.899624	2.41804	27.6572	1.44831e-07	3.53881e-06
SERINC2	protein_coding	ENSG00000168528.7	-0.66997	3.542	27.6185	1.47758e-07	3.60454e-06
JAK2	protein_coding	ENSG00000096968.8	-0.513039	4.28392	27.5982	1.49315e-07	3.63669e-06
MAP4K4	protein_coding	ENSG00000071054.11	0.356251	6.95236	27.5917	1.49819e-07	3.64313e-06
FSTL3	protein_coding	ENSG00000070404.5	0.694024	4.32861	27.581	1.50652e-07	3.65753e-06
FAM110C	protein_coding	ENSG00000184731.5	0.468016	4.57731	27.5459	1.53414e-07	3.71863e-06
BICD1	protein_coding	ENSG00000151746.9	0.489844	4.58521	27.5326	1.54469e-07	3.73824e-06
AC112229.1	pseudogene	ENSG00000230650.1	0.814464	2.77461	27.5187	1.55586e-07	3.7593e-06
TMEM248	protein_coding	ENSG00000106609.12	0.327845	6.53014	27.5136	1.55996e-07	3.76322e-06
RP11-244F12.3	antisense	ENSG00000259498.1	0.943013	2.25082	27.4987	1.57198e-07	3.78621e-06
HILPDA	protein_coding	ENSG00000135245.9	-0.390084	5.27766	27.4524	1.6101e-07	3.87166e-06
ELOVL5	protein_coding	ENSG00000012660.9	0.337367	6.94269	27.4494	1.61255e-07	3.87166e-06
SCMH1	protein_coding	ENSG00000010803.12	-0.45275	4.29442	27.3537	1.69436e-07	4.05572e-06
TUBBP5	pseudogene	ENSG00000159247.8	-0.890063	1.92059	27.3535	1.69456e-07	4.05572e-06
AMOTL1	protein_coding	ENSG00000166025.13	-0.44539	5.34926	27.3124	1.73097e-07	4.1314e-06
MICB	protein_coding	ENSG00000204516.5	-0.448686	4.54144	27.3117	1.73161e-07	4.1314e-06
NECAB1	protein_coding	ENSG00000123119.7	0.495959	7.15896	27.2728	1.7668e-07	4.20874e-06
PARP14	protein_coding	ENSG00000173193.9	0.692783	2.83839	27.2579	1.78043e-07	4.23458e-06
GULP1	protein_coding	ENSG00000144366.11	0.51498	4.83943	27.2386	1.79832e-07	4.27045e-06
RNF223	protein_coding	ENSG00000237330.2	0.488279	4.73085	27.232	1.80445e-07	4.27832e-06
CASC10	protein_coding	ENSG00000204682.5	0.782797	2.12565	27.2283	1.80791e-07	4.27986e-06
WRB	protein_coding	ENSG00000182093.9	-0.347803	5.96538	27.1589	1.87405e-07	4.42951e-06
ATP6V0D2	protein_coding	ENSG00000147614.3	-1.56052	0.0623302	27.1351	1.89719e-07	4.47291e-06
GABBR2	protein_coding	ENSG00000136928.4	0.98655	1.69299	27.134	1.89829e-07	4.47291e-06
FOS	protein_coding	ENSG00000170345.5	-0.712448	2.82663	27.1139	1.91819e-07	4.51278e-06
GLDC	protein_coding	ENSG00000178445.8	1.30362	0.0375142	27.0921	1.93993e-07	4.55689e-06
SBDS	protein_coding	ENSG00000126524.5	0.460723	6.66734	27.0722	1.96001e-07	4.59694e-06
B3GALT5	protein_coding	ENSG00000183778.12	-1.30117	0.313257	27.067	1.96523e-07	4.60209e-06
C10orf2	protein_coding	ENSG00000107815.3	0.544589	4.68681	26.9461	2.09211e-07	4.89168e-06
RNF43	protein_coding	ENSG00000108375.8	-0.413798	5.8472	26.9308	2.1087e-07	4.92289e-06
BCAR1	protein_coding	ENSG00000050820.12	0.381833	6.43135	26.8921	2.15139e-07	5.01485e-06
DEGS1	protein_coding	ENSG00000143753.8	0.50618	5.24528	26.8115	2.24301e-07	5.22041e-06
SLC25A43	protein_coding	ENSG00000077713.13	0.32029	6.22472	26.7952	2.26195e-07	5.25645e-06
RP11-513I15.6	lincRNA	ENSG00000225339.2	-0.512971	4.43994	26.7915	2.2663e-07	5.25851e-06
PREX1	protein_coding	ENSG00000124126.9	0.596277	7.7367	26.7803	2.27953e-07	5.27925e-06
SCARB1	protein_coding	ENSG00000073060.11	0.472918	6.12403	26.7775	2.28278e-07	5.27925e-06
ELOVL6	protein_coding	ENSG00000170522.5	0.353656	5.72395	26.7751	2.28566e-07	5.27925e-06
TNFRSF10A	protein_coding	ENSG00000104689.5	0.702646	3.92898	26.7393	2.32841e-07	5.36983e-06
KIFC1	protein_coding	ENSG00000237649.3	-0.3609	6.73595	26.7174	2.35488e-07	5.42266e-06
FAM118A	protein_coding	ENSG00000100376.7	0.464828	4.52324	26.7092	2.36495e-07	5.43759e-06
TSTD1	protein_coding	ENSG00000215845.6	-0.457887	4.53739	26.6827	2.39758e-07	5.50428e-06
SLC35F6	protein_coding	ENSG00000213699.4	0.357884	5.45644	26.6667	2.41747e-07	5.53847e-06
RNF145	protein_coding	ENSG00000145860.7	0.468237	4.19275	26.6631	2.42198e-07	5.53847e-06
UBE2QL1	protein_coding	ENSG00000215218.3	0.943932	1.1099	26.662	2.4234e-07	5.53847e-06
ZNF385A	protein_coding	ENSG00000161642.13	0.523995	3.86692	26.6128	2.48597e-07	5.67293e-06
RP11-60L3.1	antisense	ENSG00000259264.1	1.48951	0.18985	26.5317	2.59248e-07	5.90312e-06
ABLIM1	protein_coding	ENSG00000099204.14	0.50096	4.13742	26.5301	2.59461e-07	5.90312e-06
DBN1	protein_coding	ENSG00000113758.9	0.444374	5.87633	26.5131	2.61752e-07	5.94636e-06
FAM47E	protein_coding	ENSG00000272414.1	0.568102	3.24037	26.485	2.65591e-07	6.02455e-06
CTSB	protein_coding	ENSG00000164733.16	0.355441	7.13344	26.4356	2.72469e-07	6.17136e-06
CDH5	protein_coding	ENSG00000179776.13	2.17714	-0.397644	26.4051	2.76804e-07	6.26021e-06
CDC14B	protein_coding	ENSG00000081377.12	0.692337	3.14563	26.3629	2.82929e-07	6.38893e-06
SYTL1	protein_coding	ENSG00000142765.13	-0.530469	5.09636	26.3601	2.83336e-07	6.38893e-06
LAMB3	protein_coding	ENSG00000196878.8	0.648769	3.84065	26.3488	2.84991e-07	6.41329e-06
RP11-442H21.2	antisense	ENSG00000269926.1	0.921577	2.80464	26.347	2.8526e-07	6.41329e-06
AK1	protein_coding	ENSG00000106992.13	0.477094	4.72354	26.3213	2.8909e-07	6.48979e-06
CROCC	protein_coding	ENSG00000058453.12	-0.536921	4.26764	26.2927	2.93401e-07	6.57686e-06
ESD	protein_coding	ENSG00000139684.9	0.321465	6.38358	26.2842	2.94689e-07	6.596e-06
WLS	protein_coding	ENSG00000116729.9	-1.03485	1.1445	26.2751	2.96088e-07	6.61757e-06
LUC7L2	protein_coding	ENSG00000269955.2	-0.373565	5.46845	26.1829	3.10563e-07	6.93088e-06
FJX1	protein_coding	ENSG00000179431.5	1.2055	2.37804	26.1239	3.20203e-07	7.12565e-06
RCBTB1	protein_coding	ENSG00000136144.7	0.417017	4.64656	26.1237	3.20228e-07	7.12565e-06
MID1IP1	protein_coding	ENSG00000165175.11	0.452481	4.76059	26.117	3.21344e-07	7.14004e-06
SNAI2	protein_coding	ENSG00000019549.4	1.71977	0.683981	26.1054	3.23278e-07	7.17252e-06
THBD	protein_coding	ENSG00000178726.6	0.738434	3.01939	26.1006	3.24091e-07	7.18009e-06
B3GALT4	protein_coding	ENSG00000235863.2	-0.734348	2.60875	26.0898	3.2591e-07	7.20986e-06
KSR1	protein_coding	ENSG00000141068.9	0.645613	3.63687	26.0545	3.3192e-07	7.33215e-06
PYROXD2	protein_coding	ENSG00000119943.6	-0.717086	3.91583	26.0303	3.36104e-07	7.41381e-06
SYCP2	protein_coding	ENSG00000196074.8	-0.587959	4.44844	26.016	3.38604e-07	7.45812e-06
FAM98A	protein_coding	ENSG00000119812.14	0.395062	6.067	25.989	3.4337e-07	7.55216e-06
PGD	protein_coding	ENSG00000142657.16	-0.384833	7.85512	25.9855	3.43998e-07	7.55503e-06
NQO1	protein_coding	ENSG00000181019.8	0.452126	9.50714	25.9625	3.48105e-07	7.6342e-06
HP1BP3	protein_coding	ENSG00000127483.13	-0.378498	7.81132	25.9458	3.51142e-07	7.68971e-06
CASP8	protein_coding	ENSG00000064012.17	0.43017	4.36616	25.8882	3.61767e-07	7.91098e-06
PEX1	protein_coding	ENSG00000127980.11	0.336636	5.52573	25.847	3.69581e-07	8.07025e-06
ACOX1	protein_coding	ENSG00000161533.7	0.334082	6.01451	25.8326	3.72344e-07	8.11891e-06
NOS1AP	protein_coding	ENSG00000198929.8	-0.697349	3.74749	25.7952	3.79631e-07	8.26596e-06
PCOLCE2	protein_coding	ENSG00000163710.3	1.10265	0.604279	25.7794	3.82745e-07	8.32182e-06
GALNT6	protein_coding	ENSG00000139629.11	0.397889	5.93282	25.7719	3.84236e-07	8.34231e-06
APOD	protein_coding	ENSG00000189058.4	0.812534	4.06133	25.7536	3.87903e-07	8.40991e-06
CSRP1	protein_coding	ENSG00000159176.9	0.367998	7.44688	25.7398	3.9068e-07	8.45805e-06
ADAMTS19	protein_coding	ENSG00000145808.4	-0.449161	7.11917	25.7367	3.91324e-07	8.45994e-06
CRISPLD2	protein_coding	ENSG00000103196.7	0.533659	4.01213	25.719	3.94918e-07	8.52551e-06
MGAT4A	protein_coding	ENSG00000071073.7	0.459768	5.6258	25.6769	4.03635e-07	8.70134e-06
BRD8	protein_coding	ENSG00000112983.13	-0.396157	6.49247	25.6345	4.12603e-07	8.88206e-06
TUBB2A	protein_coding	ENSG00000137267.5	0.506854	4.05395	25.5985	4.2036e-07	9.03626e-06
LPGAT1	protein_coding	ENSG00000123684.8	0.408219	5.81137	25.5938	4.21397e-07	9.04574e-06
SLC9A2	protein_coding	ENSG00000115616.2	-0.372653	5.58394	25.5909	4.22024e-07	9.04643e-06
CCNL2	protein_coding	ENSG00000221978.7	-0.512649	7.10585	25.5495	4.31174e-07	9.22955e-06
PARP9	protein_coding	ENSG00000138496.12	0.624684	3.33838	25.5357	4.34264e-07	9.28262e-06
ADRA2C	protein_coding	ENSG00000184160.6	0.580757	4.17991	25.5203	4.37759e-07	9.34418e-06
WASF1	protein_coding	ENSG00000112290.8	0.438959	4.08085	25.4955	4.43407e-07	9.45146e-06
TRIM3	protein_coding	ENSG00000110171.14	-0.517637	3.74	25.4073	4.64159e-07	9.87996e-06
GDF1	protein_coding	ENSG00000130283.7	1.02987	1.11329	25.3973	4.66569e-07	9.90514e-06
MAST2	protein_coding	ENSG00000086015.15	-0.342155	5.85523	25.397	4.66646e-07	9.90514e-06
PDIK1L	protein_coding	ENSG00000175087.5	-0.426849	4.56291	25.3919	4.67885e-07	9.90815e-06
ACSS3	protein_coding	ENSG00000111058.3	0.338062	5.28818	25.391	4.68091e-07	9.90815e-06
ST6GALNAC2	protein_coding	ENSG00000070731.5	-0.471679	6.10793	25.3842	4.69748e-07	9.92939e-06
WDR3	protein_coding	ENSG00000065183.10	0.502988	5.96268	25.3548	4.76968e-07	1.0068e-05
B4GALNT1	protein_coding	ENSG00000135454.9	0.348677	5.31454	25.3018	4.9024e-07	1.03338e-05
ERBB3	protein_coding	ENSG00000065361.10	-0.443879	7.92114	25.2881	4.93746e-07	1.03933e-05
SYBU	protein_coding	ENSG00000147642.12	-0.627652	3.90927	25.2835	4.9492e-07	1.04027e-05
DACH1	protein_coding	ENSG00000165659.12	-0.694661	3.09454	25.2778	4.96387e-07	1.04027e-05
RAB15	protein_coding	ENSG00000139998.10	0.38708	6.95016	25.2758	4.96902e-07	1.04027e-05
PPM1L	protein_coding	ENSG00000163590.9	-0.393601	5.32196	25.2757	4.96933e-07	1.04027e-05
CD302	protein_coding	ENSG00000241399.2	-0.585663	3.00106	25.2516	5.03168e-07	1.05188e-05
STX1A	protein_coding	ENSG00000106089.7	0.552057	3.62601	25.2401	5.06186e-07	1.05673e-05
ANXA3	protein_coding	ENSG00000138772.8	0.943806	4.69546	25.2305	5.08721e-07	1.06057e-05
KIAA1161	protein_coding	ENSG00000164976.8	0.372317	5.51318	25.2207	5.11312e-07	1.06451e-05
ZNF22	protein_coding	ENSG00000165512.4	0.450837	4.41586	25.2152	5.12775e-07	1.0661e-05
RAPGEFL1	protein_coding	ENSG00000108352.7	-0.507855	5.04328	25.2092	5.1437e-07	1.06795e-05
ZNF462	protein_coding	ENSG00000148143.8	0.745849	2.06989	25.1612	5.2733e-07	1.09336e-05
SYNE1	protein_coding	ENSG00000131018.18	-0.583275	3.82431	25.1314	5.35545e-07	1.10888e-05
C16orf93	protein_coding	ENSG00000196118.7	-0.618083	3.36327	25.1138	5.40443e-07	1.1175e-05
KCNN4	protein_coding	ENSG00000104783.7	0.467622	4.76616	25.0648	5.5437e-07	1.14474e-05
ADORA2B	protein_coding	ENSG00000170425.3	1.23846	0.407498	25.0264	5.65515e-07	1.16617e-05
DLG4	protein_coding	ENSG00000132535.14	-0.77551	2.789	25.0153	5.68758e-07	1.17127e-05
AFF1	protein_coding	ENSG00000172493.16	-0.384446	5.42204	25.0079	5.70951e-07	1.1742e-05
PRKCD	protein_coding	ENSG00000163932.9	0.427306	6.58291	25.0045	5.71979e-07	1.17472e-05
SERPINA5	protein_coding	ENSG00000188488.9	0.792882	1.70553	24.961	5.85032e-07	1.19991e-05
CCNB1IP1	protein_coding	ENSG00000100814.13	0.39299	5.28998	24.9572	5.86179e-07	1.20064e-05
NTNG1	protein_coding	ENSG00000162631.14	-1.85526	-0.422468	24.9389	5.91777e-07	1.21047e-05
ULBP2	protein_coding	ENSG00000131015.4	0.743829	3.05576	24.9224	5.96844e-07	1.2192e-05
MIR4458	lincRNA	ENSG00000247516.3	-1.01636	0.745031	24.9107	6.00488e-07	1.22499e-05
SPC24	protein_coding	ENSG00000161888.7	-0.350384	5.74733	24.8501	6.19657e-07	1.26241e-05
RP11-521O16.2	lincRNA	ENSG00000260163.1	-1.61339	-0.376634	24.798	6.36645e-07	1.29528e-05
NAT8L	protein_coding	ENSG00000185818.7	0.694608	3.55881	24.7516	6.52144e-07	1.32504e-05
HMBS	protein_coding	ENSG00000256269.2	0.39359	6.02953	24.7475	6.53531e-07	1.32608e-05
MARCKSL1	protein_coding	ENSG00000175130.6	0.388929	6.94785	24.7168	6.6404e-07	1.34561e-05
PCLO	protein_coding	ENSG00000186472.14	0.491312	4.55138	24.7086	6.66852e-07	1.34951e-05
RP1-283E3.4	pseudogene	ENSG00000227775.3	-0.730505	2.57474	24.6702	6.80286e-07	1.37486e-05
SEMA4A	protein_coding	ENSG00000196189.8	-0.51729	3.93234	24.6562	6.85238e-07	1.38282e-05
UPK3B	protein_coding	ENSG00000243566.2	0.47479	4.27704	24.6539	6.86044e-07	1.38282e-05
LINC00665	lincRNA	ENSG00000232677.2	0.766441	2.10231	24.6506	6.8722e-07	1.38336e-05
C1orf63	protein_coding	ENSG00000117616.13	-0.435249	5.61664	24.644	6.8959e-07	1.38629e-05
RAI14	protein_coding	ENSG00000039560.9	1.10385	1.78404	24.638	6.91744e-07	1.38879e-05
EYA2	protein_coding	ENSG00000064655.14	0.66023	3.0236	24.6306	6.94392e-07	1.39226e-05
RPS6KA2	protein_coding	ENSG00000071242.7	0.529421	3.70909	24.6118	7.01199e-07	1.40267e-05
MRPL12	protein_coding	ENSG00000262814.2	0.397396	6.11974	24.6104	7.01738e-07	1.40267e-05
NFIX	protein_coding	ENSG00000008441.12	-0.701074	1.80299	24.6087	7.02352e-07	1.40267e-05
FOXJ3	protein_coding	ENSG00000198815.4	-0.322516	6.0584	24.5989	7.05924e-07	1.40796e-05
GATA2	protein_coding	ENSG00000179348.7	0.357815	5.0848	24.5943	7.07623e-07	1.4095e-05
GALNT11	protein_coding	ENSG00000178234.8	-0.343273	4.88968	24.5776	7.13762e-07	1.41986e-05
WDR90	protein_coding	ENSG00000161996.13	-0.467472	6.2135	24.52	7.35439e-07	1.46107e-05
TGFBI	protein_coding	ENSG00000120708.11	1.01175	4.53157	24.4386	7.67152e-07	1.52208e-05
MUC5B	protein_coding	ENSG00000117983.13	-0.886389	7.02377	24.4163	7.76088e-07	1.53781e-05
MYBBP1A	protein_coding	ENSG00000132382.10	0.338769	6.23904	24.4114	7.78063e-07	1.53971e-05
PCSK2	protein_coding	ENSG00000125851.5	0.923436	4.36392	24.3698	7.9504e-07	1.57126e-05
CIT	protein_coding	ENSG00000122966.9	-0.424065	6.84497	24.3166	8.17333e-07	1.61322e-05
ARHGAP36	protein_coding	ENSG00000147256.6	-0.804281	1.94047	24.2926	8.27547e-07	1.63127e-05
NRBP2	protein_coding	ENSG00000185189.11	-0.817339	4.48955	24.2838	8.31367e-07	1.63667e-05
RCCD1	protein_coding	ENSG00000166965.8	-0.398858	5.54613	24.2032	8.669e-07	1.70442e-05
ITGA3	protein_coding	ENSG00000005884.13	0.345513	6.20972	24.143	8.94413e-07	1.75624e-05
STIL	protein_coding	ENSG00000123473.11	-0.321674	5.97252	24.1274	9.01688e-07	1.76824e-05
IPO4	protein_coding	ENSG00000196497.11	0.37789	7.46919	24.0991	9.15053e-07	1.79214e-05
SDSL	protein_coding	ENSG00000139410.10	0.460026	4.20366	24.0706	9.28651e-07	1.81643e-05
MAPKAPK2	protein_coding	ENSG00000162889.6	0.328918	6.95497	24.0634	9.3217e-07	1.82097e-05
TMEM189-UBE2V1	protein_coding	ENSG00000124208.16	-1.1044	4.59157	24.0336	9.46684e-07	1.84695e-05
HPCAL1	protein_coding	ENSG00000115756.8	0.374448	4.92611	24.0309	9.47996e-07	1.84713e-05
CHAF1B	protein_coding	ENSG00000159259.6	-0.406927	5.05718	23.994	9.66343e-07	1.88047e-05
ASPH	protein_coding	ENSG00000198363.11	0.488499	5.41965	23.9879	9.69442e-07	1.88409e-05
NDRG1	protein_coding	ENSG00000104419.10	-0.513527	4.38132	23.98	9.73419e-07	1.8894e-05
SMARCA2	protein_coding	ENSG00000080503.15	-0.356049	6.09717	23.9397	9.93996e-07	1.92688e-05
VPS9D1-AS1	antisense	ENSG00000261373.1	0.453525	4.40788	23.9078	1.01061e-06	1.95469e-05
ICA1L	protein_coding	ENSG00000163596.12	0.535365	3.08328	23.9072	1.01091e-06	1.95469e-05
SEC14L2	protein_coding	ENSG00000100003.13	0.907368	1.88337	23.9044	1.01239e-06	1.95505e-05
RAB11FIP3	protein_coding	ENSG00000090565.11	-0.378575	5.96279	23.8954	1.01713e-06	1.96171e-05
GPBP1L1	protein_coding	ENSG00000159592.6	-0.297632	6.38881	23.8816	1.02447e-06	1.97337e-05
SEPT10	protein_coding	ENSG00000186522.10	-0.421618	4.34784	23.8701	1.03061e-06	1.98269e-05
ACTN1	protein_coding	ENSG00000072110.9	0.32182	7.97038	23.858	1.03708e-06	1.99262e-05
HLA-A	protein_coding	ENSG00000206503.7	0.353165	5.65516	23.855	1.03871e-06	1.99322e-05
CUEDC1	protein_coding	ENSG00000180891.8	-0.369411	5.82444	23.8432	1.0451e-06	2.00295e-05
IFITM1	protein_coding	ENSG00000185885.11	-0.755263	2.85838	23.84	1.04685e-06	2.00379e-05
NT5C3B	protein_coding	ENSG00000141698.12	0.430322	4.77918	23.8277	1.05357e-06	2.01364e-05
SRGAP1	protein_coding	ENSG00000196935.4	0.447057	5.65167	23.8257	1.05465e-06	2.01364e-05
SLC24A3	protein_coding	ENSG00000185052.7	-0.501153	5.46677	23.8108	1.06283e-06	2.02671e-05
TMC7	protein_coding	ENSG00000170537.8	0.707588	2.04972	23.7935	1.07244e-06	2.04248e-05
CCNF	protein_coding	ENSG00000162063.8	-0.367515	6.13286	23.783	1.07833e-06	2.05112e-05
APBB3	protein_coding	ENSG00000113108.13	-0.642401	3.3383	23.712	1.11883e-06	2.12551e-05
LARGE	protein_coding	ENSG00000133424.15	-0.403086	5.6157	23.6434	1.15943e-06	2.19988e-05
GLCCI1	protein_coding	ENSG00000106415.8	-0.468157	5.47338	23.6242	1.17106e-06	2.21918e-05
TJP2	protein_coding	ENSG00000119139.12	-0.304691	6.47951	23.602	1.18462e-06	2.24207e-05
MARVELD1	protein_coding	ENSG00000155254.8	0.362065	4.99812	23.5922	1.19072e-06	2.25044e-05
NDUFA7	protein_coding	ENSG00000267855.1	0.541596	3.85202	23.5901	1.192e-06	2.25044e-05
SECISBP2L	protein_coding	ENSG00000138593.4	-0.429035	5.51781	23.5354	1.22638e-06	2.31246e-05
KIAA0319L	protein_coding	ENSG00000142687.13	-0.405911	5.82055	23.5285	1.23075e-06	2.31784e-05
OPTN	protein_coding	ENSG00000123240.12	0.490815	3.55686	23.5195	1.23655e-06	2.32589e-05
UGT1A1	protein_coding	ENSG00000241635.2	1.13316	0.87926	23.4918	1.25447e-06	2.35666e-05
CXCR4	protein_coding	ENSG00000121966.6	-0.649725	3.32321	23.4867	1.25781e-06	2.36003e-05
BCAS3	protein_coding	ENSG00000141376.16	0.388811	9.4598	23.4749	1.26553e-06	2.37158e-05
IPP	protein_coding	ENSG00000197429.6	-0.407367	4.15279	23.4527	1.2802e-06	2.39612e-05
TRAF3	protein_coding	ENSG00000131323.10	0.391451	5.38791	23.4297	1.29563e-06	2.42201e-05
SRRM1	protein_coding	ENSG00000133226.12	-0.312059	7.05237	23.397	1.31783e-06	2.45763e-05
ZFP36	protein_coding	ENSG00000128016.4	-0.407898	4.80595	23.3969	1.31792e-06	2.45763e-05
HMGB2	protein_coding	ENSG00000164104.7	-0.415168	8.66265	23.3942	1.31978e-06	2.45808e-05
RAB6B	protein_coding	ENSG00000154917.6	0.637279	2.23846	23.3864	1.32515e-06	2.46506e-05
POLR2A	protein_coding	ENSG00000181222.10	-0.383661	8.46888	23.3459	1.35329e-06	2.51435e-05
TTLL11	protein_coding	ENSG00000175764.10	0.629728	2.2184	23.3361	1.36025e-06	2.52313e-05
SMAP1	protein_coding	ENSG00000112305.10	0.319917	5.39567	23.3345	1.36134e-06	2.52313e-05
MME	protein_coding	ENSG00000196549.6	1.12101	1.21888	23.3177	1.37332e-06	2.5417e-05
PUS1	protein_coding	ENSG00000177192.9	0.465211	5.59853	23.3157	1.3747e-06	2.5417e-05
NR2F6	protein_coding	ENSG00000160113.5	0.734299	5.62002	23.2644	1.4119e-06	2.60729e-05
RP11-132A1.4	antisense	ENSG00000232445.1	0.666135	2.64905	23.1673	1.48498e-06	2.73893e-05
DMKN	protein_coding	ENSG00000161249.16	0.52766	4.15588	23.1601	1.49058e-06	2.7448e-05
MSRB2	protein_coding	ENSG00000148450.8	0.413625	4.47002	23.1586	1.49178e-06	2.7448e-05
TIMP2	protein_coding	ENSG00000035862.8	0.421694	5.7791	23.1127	1.52777e-06	2.80763e-05
TNFAIP2	protein_coding	ENSG00000185215.4	0.96477	2.63942	23.0886	1.54705e-06	2.83961e-05
EGR1	protein_coding	ENSG00000120738.7	-0.610354	3.13746	23.0619	1.56867e-06	2.87584e-05
PCDHGA1	protein_coding	ENSG00000204956.4	-0.654766	2.54518	23.0523	1.57657e-06	2.88684e-05
FAM47E-STBD1	protein_coding	ENSG00000118804.7	0.548855	3.5536	23.044	1.58334e-06	2.89574e-05
PREP	protein_coding	ENSG00000085377.9	0.338527	5.74889	23.038	1.58833e-06	2.90138e-05
MAP1B	protein_coding	ENSG00000131711.10	0.635989	2.27928	23.0326	1.59277e-06	2.906e-05
VDR	protein_coding	ENSG00000111424.6	0.632658	4.20601	23.0249	1.59916e-06	2.91415e-05
JAZF1	protein_coding	ENSG00000153814.7	0.799839	1.26711	23.0193	1.60387e-06	2.91923e-05
LMNB1	protein_coding	ENSG00000113368.7	-0.346001	8.02902	23.0067	1.61436e-06	2.93482e-05
CD81	protein_coding	ENSG00000110651.7	0.338001	7.00378	22.9984	1.62134e-06	2.94398e-05
CERS1	protein_coding	ENSG00000223802.3	0.70265	1.9817	22.9831	1.63432e-06	2.96402e-05
WDTC1	protein_coding	ENSG00000142784.11	-0.392192	5.27505	22.8781	1.72608e-06	3.12669e-05
LAD1	protein_coding	ENSG00000159166.9	0.378489	6.42756	22.8568	1.74533e-06	3.15779e-05
FLT3	protein_coding	ENSG00000122025.10	1.32532	0.254809	22.8166	1.78222e-06	3.22049e-05
KYNU	protein_coding	ENSG00000115919.10	0.362594	7.5633	22.8144	1.78421e-06	3.22049e-05
MKRN1	protein_coding	ENSG00000133606.6	-0.29959	7.00237	22.8015	1.79627e-06	3.2384e-05
CSF1	protein_coding	ENSG00000184371.9	1.2358	0.0254588	22.7776	1.81873e-06	3.27501e-05
RNASEH2A	protein_coding	ENSG00000104889.4	-0.344624	6.31546	22.7702	1.82578e-06	3.2838e-05
CPSF3L	protein_coding	ENSG00000127054.14	-0.348201	6.29779	22.7517	1.84341e-06	3.3116e-05
TMCC3	protein_coding	ENSG00000057704.6	-1.13108	0.336943	22.7285	1.86581e-06	3.34788e-05
CDYL	protein_coding	ENSG00000153046.13	0.309669	6.00499	22.7089	1.88488e-06	3.37812e-05
TBL2	protein_coding	ENSG00000106638.11	0.342283	5.659	22.6981	1.8956e-06	3.39051e-05
NUAK1	protein_coding	ENSG00000074590.9	0.407293	4.4311	22.6974	1.89626e-06	3.39051e-05
P2RY2	protein_coding	ENSG00000175591.7	0.447582	5.03169	22.6674	1.92609e-06	3.4398e-05
DNMT3A	protein_coding	ENSG00000119772.12	0.321774	5.78016	22.6614	1.93212e-06	3.44399e-05
GALNT2	protein_coding	ENSG00000143641.8	0.352045	5.9875	22.6605	1.93297e-06	3.44399e-05
ARHGAP39	protein_coding	ENSG00000147799.7	-0.391949	4.66904	22.6437	1.94999e-06	3.47024e-05
ARL3	protein_coding	ENSG00000138175.8	-0.315868	5.52255	22.6076	1.98696e-06	3.53191e-05
RTEL1	protein_coding	ENSG00000258366.3	-0.419888	5.36704	22.6054	1.98929e-06	3.53191e-05
DENND2C	protein_coding	ENSG00000175984.10	0.536281	3.75314	22.5903	2.00491e-06	3.54995e-05
RRP12	protein_coding	ENSG00000052749.9	0.414326	5.55448	22.5893	2.00602e-06	3.54995e-05
RHOF	protein_coding	ENSG00000139725.2	0.41006	4.65478	22.5889	2.00645e-06	3.54995e-05
SLC3A2	protein_coding	ENSG00000168003.12	0.445812	7.45504	22.5785	2.01725e-06	3.56491e-05
HSPB11	protein_coding	ENSG00000081870.7	-0.481759	3.81541	22.5706	2.02566e-06	3.5756e-05
GTPBP10	protein_coding	ENSG00000105793.11	0.378984	5.17039	22.5292	2.06978e-06	3.64924e-05
EXT2	protein_coding	ENSG00000151348.9	0.336946	5.49832	22.5202	2.07941e-06	3.66197e-05
H6PD	protein_coding	ENSG00000049239.8	-0.417905	5.43217	22.4716	2.13271e-06	3.7515e-05
C19orf57	protein_coding	ENSG00000132016.7	-0.772649	1.62109	22.4633	2.14201e-06	3.7635e-05
CDK11B	protein_coding	ENSG00000248333.3	-0.342956	5.70193	22.4091	2.20324e-06	3.86661e-05
RP11-34P13.14	antisense	ENSG00000239906.1	-1.15481	0.781021	22.4051	2.20782e-06	3.87018e-05
IFNGR1	protein_coding	ENSG00000027697.8	0.483466	4.74072	22.3967	2.21751e-06	3.88268e-05
CAPS	protein_coding	ENSG00000105519.8	-0.712841	3.39051	22.3614	2.25871e-06	3.95027e-05
SPTBN1	protein_coding	ENSG00000115306.11	0.38591	7.9473	22.3438	2.27946e-06	3.97967e-05
NBL1	protein_coding	ENSG00000158747.9	-0.41325	4.39507	22.3427	2.28076e-06	3.97967e-05
VAMP2	protein_coding	ENSG00000220205.4	-0.436298	4.87734	22.3204	2.30745e-06	4.02163e-05
ATP2B4	protein_coding	ENSG00000058668.10	0.429361	5.66552	22.3074	2.32311e-06	4.04428e-05
CDK11A	protein_coding	ENSG00000008128.18	-0.370242	5.52313	22.2991	2.33311e-06	4.05704e-05
GTF3C1	protein_coding	ENSG00000077235.13	-0.326482	7.7796	22.2881	2.34662e-06	4.07588e-05
IL15RA	protein_coding	ENSG00000134470.15	1.30667	0.0541098	22.2644	2.37565e-06	4.1216e-05
CD27-AS1	antisense	ENSG00000215039.2	0.360909	5.01921	22.2435	2.40173e-06	4.16208e-05
ADAM9	protein_coding	ENSG00000168615.7	0.320456	6.56276	22.1971	2.46046e-06	4.259e-05
RP11-66B24.4	antisense	ENSG00000259583.1	1.46198	0.170674	22.1505	2.52091e-06	4.35868e-05
TCF7L1	protein_coding	ENSG00000152284.4	0.638578	2.26626	22.1447	2.52853e-06	4.36688e-05
SFXN4	protein_coding	ENSG00000183605.12	0.488884	4.2375	22.1335	2.54338e-06	4.38755e-05
ASCC1	protein_coding	ENSG00000138303.13	0.334393	5.21979	22.1136	2.56986e-06	4.4282e-05
FSTL4	protein_coding	ENSG00000053108.12	0.718565	2.88606	22.0814	2.61336e-06	4.49806e-05
SPATS2L	protein_coding	ENSG00000196141.7	0.33717	6.50582	22.078	2.61786e-06	4.50071e-05
TRAPPC10	protein_coding	ENSG00000160218.8	-0.28655	6.61361	22.0736	2.62391e-06	4.506e-05
BARD1	protein_coding	ENSG00000138376.6	-0.345508	5.58972	22.0653	2.63532e-06	4.52049e-05
MMP16	protein_coding	ENSG00000156103.11	0.535031	5.65956	22.0243	2.69225e-06	4.61195e-05
FAM21C	protein_coding	ENSG00000172661.13	0.414477	4.66853	22.0225	2.69471e-06	4.61195e-05
DIEXF	protein_coding	ENSG00000117597.13	0.469624	4.42477	21.9882	2.74332e-06	4.68988e-05
ORAI2	protein_coding	ENSG00000160991.10	0.32923	5.45394	21.9676	2.77296e-06	4.73522e-05
RP11-472B18.2	lincRNA	ENSG00000238206.3	-0.478849	4.41027	21.9593	2.78496e-06	4.75037e-05
SBDSP1	pseudogene	ENSG00000225648.1	0.512782	5.51721	21.9268	2.83252e-06	4.82608e-05
CCDC159	protein_coding	ENSG00000183401.7	-0.832165	3.80702	21.9228	2.83845e-06	4.83077e-05
CDYL2	protein_coding	ENSG00000166446.9	0.571217	4.10814	21.903	2.86782e-06	4.87529e-05
VTCN1	protein_coding	ENSG00000134258.12	1.33532	0.0423361	21.8797	2.90283e-06	4.9293e-05
LY6E	protein_coding	ENSG00000160932.6	-0.379781	7.25318	21.8683	2.92013e-06	4.95314e-05
ECHDC3	protein_coding	ENSG00000134463.10	0.690553	2.06129	21.846	2.95428e-06	5.00548e-05
CCDC132	protein_coding	ENSG00000004766.11	0.380206	4.79769	21.7649	3.08186e-06	5.21582e-05
H3F3B	protein_coding	ENSG00000132475.4	-0.292643	10.6735	21.7618	3.08689e-06	5.21852e-05
EXOSC10	protein_coding	ENSG00000171824.9	-0.28888	6.21987	21.7581	3.09277e-06	5.22265e-05
TMEM194A	protein_coding	ENSG00000166881.5	-0.318845	6.31394	21.7449	3.1141e-06	5.25284e-05
HDAC1	protein_coding	ENSG00000116478.7	-0.327632	7.63536	21.732	3.13515e-06	5.28249e-05
KIF15	protein_coding	ENSG00000163808.12	-0.331247	5.351	21.7216	3.15229e-06	5.29899e-05
DNAH5	protein_coding	ENSG00000039139.9	0.698822	1.51587	21.7191	3.15637e-06	5.29899e-05
PIGV	protein_coding	ENSG00000060642.6	-0.445613	4.04259	21.7178	3.15852e-06	5.29899e-05
METTL7A	protein_coding	ENSG00000185432.10	-1.11385	2.01739	21.7175	3.15889e-06	5.29899e-05
PPARG	protein_coding	ENSG00000132170.15	0.834474	4.06952	21.694	3.19791e-06	5.35853e-05
CCNE2	protein_coding	ENSG00000175305.12	-0.39558	5.96578	21.6774	3.22565e-06	5.39905e-05
ABRACL	protein_coding	ENSG00000146386.7	0.365793	5.33078	21.6498	3.27244e-06	5.47134e-05
MAD2L2	protein_coding	ENSG00000116670.10	-0.395951	4.55239	21.6135	3.33489e-06	5.56963e-05
TNFRSF21	protein_coding	ENSG00000146072.6	0.535985	5.27424	21.5816	3.39082e-06	5.65636e-05
TBC1D1	protein_coding	ENSG00000065882.11	0.422863	4.60127	21.5797	3.39426e-06	5.65636e-05
ZNF518A	processed_transcript	ENSG00000177853.10	0.390435	5.22519	21.5459	3.45457e-06	5.74752e-05
DOCK3	protein_coding	ENSG00000088538.12	-0.999882	1.32082	21.5448	3.45653e-06	5.74752e-05
PCDHB13	protein_coding	ENSG00000187372.9	-0.73147	2.94777	21.5191	3.50322e-06	5.8188e-05
SLC25A29	protein_coding	ENSG00000197119.8	-0.365891	6.78751	21.4319	3.66629e-06	6.083e-05
ZNF618	protein_coding	ENSG00000157657.10	0.383404	5.27054	21.4118	3.70475e-06	6.14011e-05
DST	protein_coding	ENSG00000151914.13	0.36956	7.65486	21.3964	3.73467e-06	6.18296e-05
RBKS	protein_coding	ENSG00000171174.9	0.713988	2.00501	21.3844	3.75807e-06	6.21493e-05
ESR1	protein_coding	ENSG00000091831.16	-0.37034	8.18617	21.3549	3.81646e-06	6.30463e-05
MKI67IP	protein_coding	ENSG00000155438.7	0.477199	5.972	21.3403	3.84555e-06	6.34578e-05
NCAPG2	protein_coding	ENSG00000146918.15	-0.325469	8.07715	21.338	3.85031e-06	6.34674e-05
NASP	protein_coding	ENSG00000132780.12	-0.319644	7.3455	21.2744	3.98014e-06	6.54976e-05
CD109	protein_coding	ENSG00000156535.9	0.795828	3.45722	21.2734	3.98209e-06	6.54976e-05
ZDHHC22	protein_coding	ENSG00000177108.5	-1.29536	0.184046	21.2599	4.01029e-06	6.58902e-05
NDST1	protein_coding	ENSG00000070614.10	-0.295288	5.90696	21.252	4.02682e-06	6.60902e-05
WDR35	protein_coding	ENSG00000118965.10	0.454991	3.58045	21.2375	4.05753e-06	6.65224e-05
MYO1E	protein_coding	ENSG00000157483.4	0.533843	4.7648	21.2179	4.09929e-06	6.71347e-05
CBX7	protein_coding	ENSG00000100307.8	-0.533027	4.01748	21.1505	4.24594e-06	6.94616e-05
PGM2L1	protein_coding	ENSG00000165434.6	0.572448	4.14116	21.1312	4.28881e-06	7.00875e-05
C3orf70	protein_coding	ENSG00000187068.2	-0.561011	3.22545	21.117	4.32082e-06	7.05347e-05
NFYC	protein_coding	ENSG00000066136.15	-0.350963	4.8773	21.1145	4.32648e-06	7.05514e-05
VKORC1L1	protein_coding	ENSG00000196715.5	0.304212	6.31648	21.1026	4.35328e-06	7.09123e-05
WDR43	protein_coding	ENSG00000163811.7	0.464894	6.8464	21.0738	4.4192e-06	7.1909e-05
TRPC1	protein_coding	ENSG00000144935.10	0.524167	3.10954	21.0634	4.44332e-06	7.22197e-05
IFT140	protein_coding	ENSG00000187535.9	-0.509824	4.76422	21.0615	4.4478e-06	7.22197e-05
ATP6V0B	protein_coding	ENSG00000117410.9	-0.30714	5.74859	21.0558	4.46111e-06	7.23585e-05
MUC2	protein_coding	ENSG00000198788.7	-1.63237	-0.153755	21.0528	4.46796e-06	7.23924e-05
CTC-510F12.6	sense_intronic	ENSG00000267576.1	-0.591428	3.58878	21.0473	4.48089e-06	7.25246e-05
PPP1R14B	protein_coding	ENSG00000173457.6	0.403938	6.73558	21.0221	4.54013e-06	7.34053e-05
ATP1B1	protein_coding	ENSG00000143153.7	-0.34411	6.68286	21.0073	4.57535e-06	7.3896e-05
PM20D2	protein_coding	ENSG00000146281.5	0.428644	4.92541	20.9941	4.60698e-06	7.43279e-05
PRDM2	protein_coding	ENSG00000116731.18	-0.3139	5.65425	20.9889	4.61944e-06	7.44498e-05
VPS28	protein_coding	ENSG00000160948.9	-0.386332	5.9276	20.9846	4.62996e-06	7.45404e-05
CTAGE5	protein_coding	ENSG00000150527.12	0.367698	5.57997	20.979	4.64337e-06	7.46771e-05
ZFAND5	protein_coding	ENSG00000107372.8	-0.308838	6.26898	20.9619	4.6851e-06	7.52687e-05
ESPL1	protein_coding	ENSG00000135476.7	-0.32318	6.88105	20.9547	4.70268e-06	7.54241e-05
BRI3	protein_coding	ENSG00000164713.5	0.462177	3.42572	20.9537	4.70519e-06	7.54241e-05
PCDH19	protein_coding	ENSG00000165194.10	-1.12988	0.873083	20.9519	4.70966e-06	7.54241e-05
GCNT1	protein_coding	ENSG00000187210.8	0.485751	4.9911	20.9456	4.72515e-06	7.55925e-05
RAB11FIP1	protein_coding	ENSG00000156675.11	-0.288268	6.55368	20.9278	4.7692e-06	7.62169e-05
TRPS1	protein_coding	ENSG00000104447.7	-0.380675	7.69109	20.9238	4.77921e-06	7.62966e-05
PLIN2	protein_coding	ENSG00000147872.5	0.565524	2.79849	20.9004	4.83806e-06	7.71218e-05
LINC00365	lincRNA	ENSG00000224511.1	1.47346	-0.448855	20.8975	4.84536e-06	7.71218e-05
PTCHD3P1	antisense	ENSG00000224597.4	0.501421	3.69965	20.8972	4.84612e-06	7.71218e-05
UBE2H	protein_coding	ENSG00000186591.7	-0.32024	6.47939	20.89	4.86436e-06	7.73312e-05
OSBPL9	protein_coding	ENSG00000117859.14	-0.283232	6.36359	20.8836	4.88045e-06	7.75058e-05
ALS2CL	protein_coding	ENSG00000178038.12	0.68896	3.35693	20.8357	5.00404e-06	7.93856e-05
ZC3HAV1	protein_coding	ENSG00000105939.8	0.298781	5.98054	20.8008	5.09623e-06	8.07638e-05
INPP5B	protein_coding	ENSG00000204084.8	-0.38957	4.27358	20.7986	5.10204e-06	8.07717e-05
PKMYT1	protein_coding	ENSG00000127564.12	-0.339294	6.19261	20.7966	5.10741e-06	8.07725e-05
FBXO27	protein_coding	ENSG00000161243.4	-0.488997	3.95212	20.7683	5.18329e-06	8.18874e-05
PTPRG	protein_coding	ENSG00000144724.14	-0.42206	5.60866	20.7663	5.18893e-06	8.18914e-05
SLITRK6	protein_coding	ENSG00000184564.8	-0.399626	5.31618	20.7567	5.215e-06	8.22173e-05
GUF1	protein_coding	ENSG00000151806.9	0.379061	4.85997	20.7297	5.28885e-06	8.32953e-05
PLCD3	protein_coding	ENSG00000161714.7	0.3444	5.96624	20.7266	5.2976e-06	8.33467e-05
PMP22	protein_coding	ENSG00000109099.9	0.605285	4.86376	20.71	5.3435e-06	8.39532e-05
LINC00939	lincRNA	ENSG00000249267.2	-0.816101	1.16802	20.7087	5.3472e-06	8.39532e-05
ASPHD1	protein_coding	ENSG00000174939.6	0.617478	2.85092	20.6903	5.3989e-06	8.46775e-05
ACOT7	protein_coding	ENSG00000097021.14	-0.352988	5.72272	20.6628	5.47697e-06	8.58135e-05
ZNF707	protein_coding	ENSG00000181135.11	-0.405141	4.51837	20.6508	5.51134e-06	8.62629e-05
FAM161B	protein_coding	ENSG00000156050.4	-0.495145	3.28529	20.6458	5.52597e-06	8.64029e-05
NFIB	protein_coding	ENSG00000147862.10	-0.407136	5.33259	20.6418	5.53735e-06	8.64919e-05
MAGED2	protein_coding	ENSG00000102316.11	-0.390028	6.77337	20.6115	5.62574e-06	8.77823e-05
PCDH1	protein_coding	ENSG00000156453.9	-0.507599	5.20107	20.5736	5.73829e-06	8.94467e-05
NELL2	protein_coding	ENSG00000184613.6	0.897499	1.13667	20.5576	5.78644e-06	9.00603e-05
STK39	protein_coding	ENSG00000198648.6	0.40823	5.77757	20.5566	5.78951e-06	9.00603e-05
ZYX	protein_coding	ENSG00000159840.11	0.501397	5.46679	20.5515	5.80495e-06	9.02083e-05
IGHE	IG_C_gene	ENSG00000211891.4	1.04965	1.46594	20.5254	5.88443e-06	9.135e-05
HPGD	protein_coding	ENSG00000164120.9	0.667667	2.92483	20.4934	5.98368e-06	9.27959e-05
ZNF273	protein_coding	ENSG00000198039.7	0.441997	4.02658	20.4819	6.01964e-06	9.31656e-05
CHEK2	protein_coding	ENSG00000183765.16	-0.368264	5.04305	20.4819	6.01978e-06	9.31656e-05
LOXL3	protein_coding	ENSG00000115318.7	0.607691	2.31697	20.4697	6.05818e-06	9.36645e-05
AJUBA	protein_coding	ENSG00000129474.11	0.502222	4.99029	20.4654	6.07182e-06	9.37799e-05
SLIT2	protein_coding	ENSG00000145147.15	0.477064	4.40851	20.4617	6.08363e-06	9.3867e-05
RP11-326A19.5	pseudogene	ENSG00000259948.2	-0.622531	3.65189	20.4424	6.1454e-06	9.47239e-05
TRIM47	protein_coding	ENSG00000132481.2	0.627705	2.38996	20.4321	6.17855e-06	9.51384e-05
SNTA1	protein_coding	ENSG00000101400.5	0.686824	2.02537	20.4178	6.22467e-06	9.57515e-05
CORO1C	protein_coding	ENSG00000110880.6	0.311986	6.67085	20.3717	6.37659e-06	9.79893e-05
PRTFDC1	protein_coding	ENSG00000099256.14	0.775882	1.19191	20.365	6.3989e-06	9.82328e-05
ATAD2	protein_coding	ENSG00000156802.8	-0.314335	8.94366	20.3255	6.53255e-06	0.000100183
CTC-504A5.1	lincRNA	ENSG00000248663.2	-0.549632	2.52264	20.3126	6.57673e-06	0.000100759
C12orf57	protein_coding	ENSG00000111678.6	-0.384374	5.12199	20.2984	6.62556e-06	0.000101405
RIMS4	protein_coding	ENSG00000101098.8	0.576563	4.11073	20.2623	6.7518e-06	0.000103233
SLC9B2	protein_coding	ENSG00000164038.10	0.662587	2.1165	20.2525	6.78637e-06	0.000103658
AC093838.7	lincRNA	ENSG00000224559.2	-0.656626	4.91442	20.2256	6.88243e-06	0.000105019
STYXL1	protein_coding	ENSG00000127952.12	0.342524	5.24881	20.216	6.91737e-06	0.000105446
HUS1	protein_coding	ENSG00000136273.7	0.511009	3.60694	20.2133	6.92695e-06	0.000105487
CLSPN	protein_coding	ENSG00000092853.9	-0.331428	5.80193	20.1972	6.98543e-06	0.000106271
SPEN	protein_coding	ENSG00000065526.6	-0.305039	7.34511	20.1892	7.01493e-06	0.000106613
METAP1D	protein_coding	ENSG00000172878.9	0.511894	3.13631	20.1781	7.05552e-06	0.000107033
MRP63	protein_coding	ENSG00000173141.4	0.27787	6.07313	20.1778	7.05664e-06	0.000107033
MAPK13	protein_coding	ENSG00000156711.12	0.531827	3.38146	20.1748	7.06763e-06	0.000107093
GSTO2	protein_coding	ENSG00000065621.9	0.345567	4.61952	20.1708	7.08275e-06	0.000107161
LRP3	protein_coding	ENSG00000130881.9	0.3772	5.07605	20.1698	7.08624e-06	0.000107161
ACBD5	protein_coding	ENSG00000107897.14	0.284623	6.12107	20.1295	7.23721e-06	0.000109335
RRS1	protein_coding	ENSG00000179041.2	0.510504	5.66034	20.1151	7.29204e-06	0.000110054
BAG2	protein_coding	ENSG00000112208.10	0.548312	4.08213	20.1024	7.34064e-06	0.000110678
MIR4435-1HG	lincRNA	ENSG00000172965.9	0.559568	3.85023	20.0902	7.38757e-06	0.000111275
MAP7D3	protein_coding	ENSG00000129680.11	0.392348	4.9456	20.0415	7.57794e-06	0.000114029
NEURL1B	protein_coding	ENSG00000214357.4	-0.399884	5.75327	20.0344	7.60618e-06	0.000114341
NXPH3	protein_coding	ENSG00000182575.7	-0.948989	0.937548	20.0303	7.62261e-06	0.000114475
EHD4	protein_coding	ENSG00000103966.5	0.478179	5.20603	20.0267	7.63697e-06	0.000114568
HDAC7	protein_coding	ENSG00000061273.13	0.29845	5.38291	20.0249	7.64393e-06	0.000114568
SOGA1	protein_coding	ENSG00000149639.9	-0.389825	7.18606	19.9979	7.75272e-06	0.000116084
PRODH	protein_coding	ENSG00000100033.11	-0.860431	1.95672	19.9851	7.80497e-06	0.000116752
PTPMT1	protein_coding	ENSG00000110536.9	0.303557	6.15029	19.9766	7.83945e-06	0.000117152
HOXB9	protein_coding	ENSG00000170689.8	0.96716	0.720362	19.9745	7.84814e-06	0.000117167
PLXNB1	protein_coding	ENSG00000164050.8	-0.451022	6.07595	19.9271	8.04505e-06	0.000119989
LANCL1	protein_coding	ENSG00000115365.7	-0.313555	6.13569	19.9188	8.07998e-06	0.000120392
SNX1	protein_coding	ENSG00000028528.10	-0.277339	6.79355	19.8937	8.18691e-06	0.000121866
FTH1	protein_coding	ENSG00000167996.11	0.389	10.338	19.8882	8.21044e-06	0.000122096
SGPP1	protein_coding	ENSG00000126821.7	0.477068	4.8195	19.8361	8.43727e-06	0.000125347
FIBCD1	protein_coding	ENSG00000130720.8	-0.550678	5.01697	19.7746	8.71323e-06	0.00012932
PHYH	protein_coding	ENSG00000107537.9	0.405465	3.9301	19.7595	8.78218e-06	0.000130216
TNFAIP8	protein_coding	ENSG00000145779.7	0.507655	3.15146	19.7519	8.81726e-06	0.000130609
Z98256.1	pseudogene	ENSG00000183531.1	1.24578	1.63031	19.7466	8.84202e-06	0.000130848
DDI2	protein_coding	ENSG00000197312.7	-0.306832	6.62934	19.7437	8.85544e-06	0.000130919
MAP7	protein_coding	ENSG00000135525.14	0.267319	6.38073	19.7351	8.8952e-06	0.000131356
AKR1A1	protein_coding	ENSG00000117448.9	-0.336276	5.30568	19.7336	8.90229e-06	0.000131356
ATG16L2	protein_coding	ENSG00000168010.6	-0.529037	4.54879	19.7255	8.94028e-06	0.000131789
RAPGEF5	protein_coding	ENSG00000136237.14	-0.631208	2.57368	19.7231	8.95115e-06	0.000131821
PACSIN1	protein_coding	ENSG00000124507.6	-0.515398	3.93326	19.718	8.9751e-06	0.000132046
RBM47	protein_coding	ENSG00000163694.10	0.270027	6.68187	19.7061	9.03139e-06	0.000132746
RNF144B	protein_coding	ENSG00000137393.8	-0.600844	2.52172	19.6808	9.15166e-06	0.000134383
NKAIN1	protein_coding	ENSG00000084628.5	0.687096	2.28529	19.6753	9.17786e-06	0.000134638
LIPA	protein_coding	ENSG00000107798.13	0.379891	5.65535	19.6724	9.19185e-06	0.000134713
DNAJC15	protein_coding	ENSG00000120675.4	0.374511	5.25578	19.669	9.20845e-06	0.000134827
PPP1R3B	protein_coding	ENSG00000173281.4	0.342965	4.63769	19.6229	9.43339e-06	0.000137987
PPID	protein_coding	ENSG00000171497.4	0.323726	5.29204	19.5923	9.58569e-06	0.00014008
EHD3	protein_coding	ENSG00000013016.10	0.542722	2.4856	19.5858	9.61831e-06	0.000140422
MLF1	protein_coding	ENSG00000178053.13	0.42877	4.49812	19.5753	9.67112e-06	0.000141057
METTL8	protein_coding	ENSG00000123600.13	0.51239	3.6712	19.5627	9.73502e-06	0.000141853
ZYG11A	protein_coding	ENSG00000203995.5	-0.391161	4.08418	19.5587	9.75544e-06	0.000142015
NAA25	protein_coding	ENSG00000111300.5	0.320909	6.56169	19.5531	9.78396e-06	0.000142293
ITGB1	protein_coding	ENSG00000150093.14	0.350296	8.44783	19.5426	9.83834e-06	0.000142862
BAK1P1	pseudogene	ENSG00000175730.7	0.788967	1.55402	19.5419	9.84189e-06	0.000142862
MKRN3	protein_coding	ENSG00000179455.6	1.11819	0.165814	19.5327	9.88901e-06	0.000143409
FRYL	protein_coding	ENSG00000075539.9	-0.306312	6.80862	19.5268	9.91971e-06	0.000143718
WRAP73	protein_coding	ENSG00000116213.11	-0.340849	4.77534	19.5126	9.9939e-06	0.000144655
FAM69A	protein_coding	ENSG00000154511.7	0.653163	1.87531	19.4919	1.01025e-05	0.000146087
SETD3	protein_coding	ENSG00000183576.8	0.294382	6.75741	19.4816	1.01574e-05	0.000146741
ATP8B2	protein_coding	ENSG00000143515.12	-0.351715	5.1308	19.4522	1.03148e-05	0.000148874
COA6	protein_coding	ENSG00000168275.10	0.435343	4.17122	19.4479	1.0338e-05	0.000149067
TAP1	protein_coding	ENSG00000168394.9	0.472623	3.61298	19.4399	1.03814e-05	0.000149551
HIRIP3	protein_coding	ENSG00000149929.11	-0.332903	6.17771	19.4278	1.04477e-05	0.000150364
FAM105A	protein_coding	ENSG00000145569.5	0.596852	3.51547	19.4207	1.04863e-05	0.000150776
WWP1	protein_coding	ENSG00000123124.9	-0.304635	7.55891	19.4064	1.05655e-05	0.000151771
RP11-459E5.1	processed_transcript	ENSG00000253125.1	-0.788289	1.30228	19.3848	1.06857e-05	0.000153229
BTG2	protein_coding	ENSG00000159388.5	0.426023	5.49053	19.3845	1.06871e-05	0.000153229
ARHGAP21	protein_coding	ENSG00000107863.12	0.304054	6.08269	19.3688	1.07753e-05	0.000154347
IGSF3	protein_coding	ENSG00000143061.13	-0.33924	7.38831	19.3618	1.08147e-05	0.000154767
PNMA1	protein_coding	ENSG00000176903.3	0.303577	6.62843	19.3448	1.09114e-05	0.000156003
ECI1	protein_coding	ENSG00000167969.8	-0.363187	5.37179	19.3271	1.10131e-05	0.0001573
CPS1	protein_coding	ENSG00000021826.10	-0.625959	2.11572	19.3254	1.10228e-05	0.0001573
FKBP10	protein_coding	ENSG00000141756.14	0.617759	2.18888	19.3102	1.11111e-05	0.000158411
SLC30A9	protein_coding	ENSG00000014824.8	0.311019	6.05687	19.2729	1.13301e-05	0.000161382
SIPA1	protein_coding	ENSG00000213445.4	0.539926	3.07581	19.2482	1.14779e-05	0.000163334
WSCD1	protein_coding	ENSG00000179314.9	0.88505	1.08913	19.2406	1.15235e-05	0.00016383
LRRC14	protein_coding	ENSG00000160959.3	-0.468732	5.14754	19.2331	1.15687e-05	0.000164319
C7orf55-LUC7L2	protein_coding	ENSG00000146963.12	-0.280694	6.7131	19.2278	1.16012e-05	0.000164626
ADORA1	protein_coding	ENSG00000163485.11	1.1681	1.43681	19.2256	1.16145e-05	0.000164662
UGDH	protein_coding	ENSG00000109814.7	-0.305313	9.23071	19.2075	1.17254e-05	0.000166079
TRIM41	protein_coding	ENSG00000146063.14	-0.352884	5.94114	19.2035	1.175e-05	0.000166272
FHOD3	protein_coding	ENSG00000134775.11	0.836852	1.30077	19.1891	1.18387e-05	0.000167371
RPL12P38	pseudogene	ENSG00000213228.5	-0.402447	4.54645	19.1518	1.20724e-05	0.000170517
KIAA0101	protein_coding	ENSG00000166803.5	-0.329718	7.06825	19.1395	1.21504e-05	0.000171459
TRMT61A	protein_coding	ENSG00000166166.8	0.388005	4.88388	19.1131	1.23194e-05	0.000173683
ACKR6	protein_coding	ENSG00000091622.11	-0.86085	2.33338	19.0983	1.24154e-05	0.000174874
PFKP	protein_coding	ENSG00000067057.11	0.335667	7.99826	19.0938	1.24448e-05	0.000175126
MERTK	protein_coding	ENSG00000153208.12	0.720639	1.79398	19.0904	1.2467e-05	0.000175276
MARCKS	protein_coding	ENSG00000155130.5	0.374311	5.98385	19.0383	1.28118e-05	0.000179958
YPEL3	protein_coding	ENSG00000090238.7	-0.50421	5.4977	18.9966	1.30954e-05	0.00018377
RILP	protein_coding	ENSG00000167705.7	0.974202	1.03703	18.99	1.31407e-05	0.000184236
GPN2	protein_coding	ENSG00000142751.10	-0.313771	5.05821	18.9575	1.3366e-05	0.000187223
RDX	protein_coding	ENSG00000137710.10	0.38421	8.54836	18.9138	1.36763e-05	0.000191392
PKIA	protein_coding	ENSG00000171033.8	-0.356479	4.55047	18.9026	1.37566e-05	0.00019234
BMP5	protein_coding	ENSG00000112175.6	-0.714597	5.54348	18.8979	1.37906e-05	0.000192638
FAM86B1	protein_coding	ENSG00000186523.10	0.481989	3.20683	18.8831	1.38977e-05	0.000193955
GNB1	protein_coding	ENSG00000078369.13	-0.289665	8.3769	18.8792	1.3926e-05	0.000194172
MTOR	protein_coding	ENSG00000198793.8	-0.283994	6.96184	18.8761	1.39492e-05	0.000194316
AC005301.8	lincRNA	ENSG00000235343.1	-1.41592	-0.546756	18.8695	1.39976e-05	0.000194812
IFI27L2	protein_coding	ENSG00000119632.3	0.753575	1.21957	18.8405	1.4212e-05	0.000197616
BTNL9	protein_coding	ENSG00000165810.12	-0.7681	2.01365	18.8346	1.42558e-05	0.000198044
FBXO30	protein_coding	ENSG00000118496.4	0.352364	4.52703	18.8289	1.42985e-05	0.000198456
RPF2	protein_coding	ENSG00000197498.8	0.457312	5.59835	18.8012	1.45072e-05	0.000201169
DKFZP761J1410	protein_coding	ENSG00000105520.6	-0.467079	5.42323	18.7942	1.45608e-05	0.000201728
RP11-196G18.22	sense_overlapping	ENSG00000261716.1	-0.313263	5.82616	18.7516	1.489e-05	0.0002061
PHACTR4	protein_coding	ENSG00000204138.8	-0.284955	5.76573	18.7486	1.49131e-05	0.000206232
H1F0	protein_coding	ENSG00000189060.4	-0.366045	8.46325	18.742	1.49649e-05	0.000206598
SPRY2	protein_coding	ENSG00000136158.6	-1.01615	0.191069	18.7418	1.49668e-05	0.000206598
SSPN	protein_coding	ENSG00000123096.7	1.09986	0.350756	18.7391	1.49879e-05	0.000206702
ATP2B1	protein_coding	ENSG00000070961.10	0.325162	7.67993	18.6913	1.53683e-05	0.000211757
RNF11	protein_coding	ENSG00000123091.4	-0.328295	6.3436	18.6754	1.54971e-05	0.000213338
ST8SIA6	protein_coding	ENSG00000148488.11	-0.774281	1.49247	18.6721	1.55241e-05	0.000213516
RMND5B	protein_coding	ENSG00000145916.14	0.307008	7.35743	18.656	1.5655e-05	0.000215122
HTRA1	protein_coding	ENSG00000166033.7	0.396103	4.35465	18.6233	1.59266e-05	0.000218656
GMPR	protein_coding	ENSG00000137198.5	-0.582053	2.00014	18.6192	1.59605e-05	0.000218924
DHRS1	protein_coding	ENSG00000157379.9	-0.444596	4.57823	18.5652	1.6419e-05	0.00022501
BNIP3L	protein_coding	ENSG00000104765.10	-0.371425	6.07559	18.5478	1.65696e-05	0.00022687
ANKIB1	protein_coding	ENSG00000001629.5	0.272585	7.11524	18.5293	1.67311e-05	0.000228874
NES	protein_coding	ENSG00000132688.10	0.506042	3.94211	18.5177	1.68337e-05	0.000230071
TELO2	protein_coding	ENSG00000100726.10	-0.265143	6.27127	18.5112	1.68908e-05	0.000230644
TNS3	protein_coding	ENSG00000136205.12	0.757197	5.14381	18.5071	1.69272e-05	0.000230934
PTAR1	protein_coding	ENSG00000188647.8	-0.389092	5.57025	18.4979	1.70095e-05	0.000231847
RAB40C	protein_coding	ENSG00000197562.5	-0.305338	5.13437	18.465	1.73054e-05	0.000235669
DZIP3	protein_coding	ENSG00000198919.8	0.321384	5.01756	18.4492	1.74494e-05	0.00023728
ANKRD29	protein_coding	ENSG00000154065.11	1.25378	0.350635	18.4486	1.74549e-05	0.00023728
SRSF11	protein_coding	ENSG00000116754.9	-0.323818	7.08739	18.4329	1.75995e-05	0.000239032
RBM11	protein_coding	ENSG00000185272.9	-1.05362	0.372892	18.4271	1.76528e-05	0.000239543
EME2	protein_coding	ENSG00000197774.8	-0.459926	5.21208	18.3702	1.81884e-05	0.000246591
ERCC5	protein_coding	ENSG00000134899.13	-0.33395	4.49825	18.3025	1.88459e-05	0.000255276
CSNK1A1	protein_coding	ENSG00000113712.12	-0.276012	7.89946	18.2865	1.90048e-05	0.000257199
MBOAT1	protein_coding	ENSG00000172197.9	-0.33728	5.18456	18.2811	1.90587e-05	0.0002577
MTPAP	protein_coding	ENSG00000107951.7	0.342537	5.13708	18.2753	1.91173e-05	0.000258262
PTRF	protein_coding	ENSG00000177469.12	0.542699	3.31238	18.2666	1.92049e-05	0.000259215
TNK2	protein_coding	ENSG00000061938.12	-0.40589	5.91822	18.2642	1.92292e-05	0.000259313
ARHGEF39	protein_coding	ENSG00000137135.13	-0.390255	4.44309	18.2582	1.92892e-05	0.000259891
AC093838.4	pseudogene	ENSG00000152117.13	-0.314347	5.47538	18.2072	1.9813e-05	0.000266712
PDGFC	protein_coding	ENSG00000145431.6	-1.18461	-0.172957	18.1891	2.00018e-05	0.000269015
CDK5RAP2	protein_coding	ENSG00000136861.13	-0.281068	7.22972	18.1678	2.02267e-05	0.0002718
KLHDC2	protein_coding	ENSG00000165516.6	0.300289	5.75713	18.1621	2.02874e-05	0.000272375
LONRF2	protein_coding	ENSG00000170500.8	-0.318992	6.97149	18.1595	2.03153e-05	0.000272508
C1orf21	protein_coding	ENSG00000116667.7	-0.311792	5.75636	18.156	2.03524e-05	0.000272766
SLC22A4	protein_coding	ENSG00000197208.5	0.853819	0.668517	18.1488	2.04296e-05	0.000273558
DNMT1	protein_coding	ENSG00000130816.10	-0.290336	8.2719	18.1385	2.05409e-05	0.000274806
MGST1	protein_coding	ENSG00000008394.8	0.307741	7.27859	18.1217	2.07231e-05	0.000277001
LPIN1	protein_coding	ENSG00000134324.7	0.338827	4.9865	18.078	2.12032e-05	0.000283169
SH2B1	protein_coding	ENSG00000178188.10	-0.419643	5.66118	18.0753	2.12336e-05	0.000283327
TUBB8P7	polymorphic_pseudogene	ENSG00000261812.1	-1.57033	-0.341163	18.0665	2.13326e-05	0.000284234
AC010441.1	protein_coding	ENSG00000269636.1	-0.517353	2.58011	18.0659	2.13391e-05	0.000284234
NMB	protein_coding	ENSG00000197696.5	0.613818	2.79449	18.0603	2.14021e-05	0.000284823
LSS	protein_coding	ENSG00000160285.10	-0.360215	7.57247	18.0342	2.16969e-05	0.000288494
FAIM	protein_coding	ENSG00000158234.8	0.450355	4.25388	18.0307	2.1737e-05	0.000288776
POLR1B	protein_coding	ENSG00000125630.11	0.37213	5.95739	18.0072	2.2007e-05	0.000292107
PKN1	protein_coding	ENSG00000123143.8	0.299727	6.90475	18.0049	2.20336e-05	0.000292205
TLE3	protein_coding	ENSG00000140332.11	0.356108	5.69466	17.9734	2.24018e-05	0.00029656
BCL6	protein_coding	ENSG00000113916.13	-0.534278	3.24534	17.9732	2.24042e-05	0.00029656
GNAI1	protein_coding	ENSG00000127955.11	0.778465	1.36086	17.9716	2.24231e-05	0.00029656
NEO1	protein_coding	ENSG00000067141.12	-0.26947	6.43633	17.9701	2.24401e-05	0.00029656
G6PD	protein_coding	ENSG00000160211.11	0.353281	9.2422	17.9682	2.24624e-05	0.000296597
RP11-713M6.2	lincRNA	ENSG00000251081.1	-1.40383	-0.215943	17.9572	2.25929e-05	0.000298061
LAMB1	protein_coding	ENSG00000091136.9	0.780483	2.28806	17.9168	2.30769e-05	0.000304183
XRCC1	protein_coding	ENSG00000073050.7	-0.301549	5.9817	17.906	2.32086e-05	0.000305416
FAM86B3P	pseudogene	ENSG00000173295.3	0.518457	2.8129	17.9059	2.32106e-05	0.000305416
MEST	protein_coding	ENSG00000106484.9	0.343265	6.13045	17.898	2.33062e-05	0.000306408
APOPT1	protein_coding	ENSG00000256053.3	0.337349	4.79859	17.892	2.33803e-05	0.000307117
C10orf112	protein_coding	ENSG00000204740.5	0.441934	3.85194	17.8785	2.35471e-05	0.000309041
ATP6AP2	protein_coding	ENSG00000182220.9	0.29095	6.89791	17.8767	2.35691e-05	0.000309062
GOLGA8O	protein_coding	ENSG00000206127.6	5.62244	-1.05067	17.8621	2.37503e-05	0.00031117
TBL1X	protein_coding	ENSG00000101849.11	0.270652	6.94882	17.8583	2.37983e-05	0.00031153
SEPT6	protein_coding	ENSG00000125354.18	1.04232	0.171751	17.8498	2.39041e-05	0.000312646
MTRF1L	protein_coding	ENSG00000112031.11	0.329363	5.22629	17.8312	2.41394e-05	0.000315452
CLK4	protein_coding	ENSG00000113240.8	-0.356043	4.70697	17.8183	2.43039e-05	0.000317329
RP11-865I6.2	lincRNA	ENSG00000254337.1	-0.723126	2.6627	17.8126	2.43762e-05	0.000318
NKRF	protein_coding	ENSG00000186416.8	0.318063	5.30555	17.8079	2.44372e-05	0.000318522
P2RY6	protein_coding	ENSG00000171631.10	0.675317	2.40803	17.803	2.45e-05	0.000319039
EFNB2	protein_coding	ENSG00000125266.6	-0.282465	5.65195	17.8015	2.45189e-05	0.000319039
GALNT14	protein_coding	ENSG00000158089.10	0.734698	1.49442	17.7997	2.45427e-05	0.000319076
CTD-2562J17.7	antisense	ENSG00000254429.1	0.800068	1.25222	17.7693	2.49372e-05	0.000323928
HDAC5	protein_coding	ENSG00000108840.11	-0.578897	3.81667	17.7628	2.50235e-05	0.000324771
MAP9	protein_coding	ENSG00000164114.14	0.540548	3.99539	17.7506	2.51836e-05	0.00032657
KDM1A	protein_coding	ENSG00000004487.11	-0.259909	6.90007	17.7449	2.52595e-05	0.000327275
TMOD2	protein_coding	ENSG00000128872.5	0.658417	2.62131	17.73	2.54575e-05	0.000329559
SLC35E2	protein_coding	ENSG00000215790.2	-0.579499	2.79428	17.7234	2.55461e-05	0.000330425
PCDHGB7	protein_coding	ENSG00000254122.1	-0.721665	1.40146	17.7155	2.5653e-05	0.000331251
BMPR1B	protein_coding	ENSG00000138696.6	-0.630649	2.32272	17.7154	2.56535e-05	0.000331251
ST3GAL1	protein_coding	ENSG00000008513.10	0.535519	7.10345	17.7035	2.58149e-05	0.000333052
GXYLT2	protein_coding	ENSG00000172986.8	0.796962	1.07333	17.6961	2.59158e-05	0.00033407
FOXO3	protein_coding	ENSG00000118689.10	0.262976	7.00007	17.684	2.60813e-05	0.000335918
MRPL3	protein_coding	ENSG00000114686.4	0.340201	7.23406	17.6732	2.62296e-05	0.000337313
C2orf47	protein_coding	ENSG00000162972.6	0.33951	4.70726	17.6729	2.62339e-05	0.000337313
NEK6	protein_coding	ENSG00000119408.12	0.360462	5.66787	17.6511	2.6536e-05	0.000340909
DOK1	protein_coding	ENSG00000115325.9	0.50138	2.80043	17.6377	2.67242e-05	0.000343036
MST1P2	pseudogene	ENSG00000186301.7	-0.788455	1.6895	17.6333	2.6786e-05	0.000343538
PAPOLA	protein_coding	ENSG00000090060.13	0.28599	8.45418	17.6271	2.68734e-05	0.00034437
ASAP1	protein_coding	ENSG00000153317.10	0.314648	5.67089	17.6199	2.69752e-05	0.000345382
KTN1	protein_coding	ENSG00000126777.13	0.365175	7.32738	17.6098	2.71193e-05	0.000346936
RP11-220I1.1	lincRNA	ENSG00000233137.2	-0.335052	6.02756	17.6073	2.71545e-05	0.000347094
ZNF311	protein_coding	ENSG00000197935.6	-0.564069	2.11486	17.6013	2.72406e-05	0.000347901
COMMD4	protein_coding	ENSG00000140365.11	-0.262807	6.05523	17.583	2.7504e-05	0.000350971
HS3ST5	protein_coding	ENSG00000249853.3	-1.0789	0.288621	17.5754	2.76134e-05	0.00035207
PERP	protein_coding	ENSG00000112378.11	-0.334401	7.97366	17.5605	2.78317e-05	0.000354556
KRT81	protein_coding	ENSG00000205426.6	1.30074	2.45594	17.5476	2.80198e-05	0.000356654
BNIP3	protein_coding	ENSG00000176171.7	-0.306316	5.11742	17.5415	2.81105e-05	0.00035751
PDLIM7	protein_coding	ENSG00000196923.9	0.406593	5.71706	17.5327	2.82408e-05	0.000358835
PPP1R3C	protein_coding	ENSG00000119938.8	0.429045	3.95613	17.5313	2.82619e-05	0.000358835
WDR77	protein_coding	ENSG00000116455.9	0.332059	5.70195	17.4958	2.87937e-05	0.000365281
DEGS2	protein_coding	ENSG00000168350.6	-0.512137	4.56488	17.4925	2.88441e-05	0.000365615
PKD1L2	polymorphic_pseudogene	ENSG00000166473.12	0.659629	2.24324	17.4889	2.88986e-05	0.000366001
RHBDF2	protein_coding	ENSG00000129667.8	0.340975	4.42845	17.4598	2.93447e-05	0.000371342
NEIL2	protein_coding	ENSG00000154328.11	0.424744	3.82181	17.4192	2.99778e-05	0.000379037
LIG1	protein_coding	ENSG00000105486.9	-0.30247	7.21265	17.4014	3.0261e-05	0.000382299
SRR	protein_coding	ENSG00000167720.8	-0.345269	4.34797	17.3946	3.03681e-05	0.000383334
CNKSR1	protein_coding	ENSG00000142675.13	-0.424936	4.1738	17.3908	3.0429e-05	0.000383784
IFRD2	protein_coding	ENSG00000214706.6	0.34113	6.26904	17.3765	3.0659e-05	0.000386364
P2RX4	protein_coding	ENSG00000135124.10	0.338503	4.55271	17.3594	3.09367e-05	0.00038954
TICRR	protein_coding	ENSG00000140534.9	-0.280953	6.21856	17.3557	3.0997e-05	0.000389978
PDK4	protein_coding	ENSG00000004799.7	0.550573	2.2141	17.3399	3.12548e-05	0.000392895
PPIL6	protein_coding	ENSG00000185250.11	0.872531	0.772195	17.3075	3.17922e-05	0.000399321
CHST1	protein_coding	ENSG00000175264.3	-0.902311	0.814766	17.2928	3.20407e-05	0.000402109
COQ7	protein_coding	ENSG00000167186.6	-0.338128	4.28165	17.2666	3.24846e-05	0.000407297
NOB1	protein_coding	ENSG00000141101.8	0.323565	6.15403	17.2653	3.25077e-05	0.000407297
LYSMD2	protein_coding	ENSG00000140280.9	0.762493	2.51807	17.2545	3.26922e-05	0.000409271
GRHL1	protein_coding	ENSG00000134317.13	-0.291573	5.30717	17.2392	3.2956e-05	0.000412235
PSME4	protein_coding	ENSG00000068878.10	0.31539	7.06782	17.2302	3.31135e-05	0.000413864
PYCARD	protein_coding	ENSG00000103490.13	-0.42628	3.99684	17.228	3.31517e-05	0.000414001
RNASEL	protein_coding	ENSG00000135828.7	0.40803	4.05272	17.2079	3.3504e-05	0.000418057
CDK18	protein_coding	ENSG00000117266.11	0.409491	4.2939	17.1899	3.38226e-05	0.000421687
ZWINT	protein_coding	ENSG00000122952.12	-0.276167	7.4975	17.181	3.39816e-05	0.000423321
ITPR1	protein_coding	ENSG00000150995.13	0.628295	2.88989	17.1775	3.40438e-05	0.00042375
NXPE3	protein_coding	ENSG00000144815.9	0.440452	3.84285	17.1615	3.43319e-05	0.000426986
GPR135	protein_coding	ENSG00000181619.11	0.739439	1.7196	17.1571	3.44128e-05	0.000427582
SLC39A10	protein_coding	ENSG00000196950.9	0.411178	4.42075	17.1548	3.44539e-05	0.000427582
ISG15	protein_coding	ENSG00000187608.5	0.434346	4.76251	17.1542	3.44642e-05	0.000427582
SYDE1	protein_coding	ENSG00000105137.8	0.76528	0.943783	17.1346	3.48215e-05	0.000431662
USP25	protein_coding	ENSG00000155313.11	-0.339252	5.08027	17.1292	3.49204e-05	0.000432535
GFRA1	protein_coding	ENSG00000151892.10	-0.370478	9.87915	17.1172	3.51428e-05	0.000434597
SPTSSA	protein_coding	ENSG00000165389.6	-0.292929	7.01078	17.1171	3.5144e-05	0.000434597
CD55	protein_coding	ENSG00000196352.9	0.288533	6.41963	17.1068	3.5336e-05	0.000436615
UBE2J1	protein_coding	ENSG00000198833.6	0.286725	6.17907	17.082	3.58009e-05	0.000442
TMEM97	protein_coding	ENSG00000109084.9	0.273496	6.27015	17.0534	3.63425e-05	0.000448322
GSKIP	protein_coding	ENSG00000100744.10	0.330581	5.76175	17.0332	3.67323e-05	0.000452763
QDPR	protein_coding	ENSG00000151552.7	0.611943	2.22641	17.0228	3.69344e-05	0.000454886
FUCA2	protein_coding	ENSG00000001036.8	0.320788	7.1382	17.0054	3.72745e-05	0.000458703
TPM4	protein_coding	ENSG00000167460.10	0.335786	9.67557	17.0007	3.73663e-05	0.000459461
CBFA2T3	protein_coding	ENSG00000129993.10	0.325051	6.61193	16.9957	3.74637e-05	0.000460285
STK3	protein_coding	ENSG00000104375.11	-0.272377	5.7428	16.9634	3.8108e-05	0.000467824
RANGRF	protein_coding	ENSG00000108961.9	0.714371	1.42705	16.9608	3.81588e-05	0.00046807
XKR6	protein_coding	ENSG00000171044.6	0.830539	1.1795	16.9578	3.82191e-05	0.00046843
CDK8	protein_coding	ENSG00000132964.7	0.321767	4.89403	16.9446	3.84868e-05	0.000471332
C15orf39	protein_coding	ENSG00000167173.14	0.36637	4.40679	16.9418	3.85428e-05	0.000471637
PRDX4	protein_coding	ENSG00000123131.8	0.297079	6.14	16.9205	3.89781e-05	0.000476358
VPS13B	protein_coding	ENSG00000132549.14	-0.324564	7.3868	16.9199	3.89912e-05	0.000476358
SEPHS1	protein_coding	ENSG00000086475.10	0.288801	7.03601	16.915	3.90922e-05	0.000477207
PAN2	protein_coding	ENSG00000135473.10	-0.335846	6.14644	16.9072	3.92531e-05	0.000478787
CDCA3	protein_coding	ENSG00000111665.7	-0.304261	5.82164	16.8956	3.94926e-05	0.000481088
INPP1	protein_coding	ENSG00000151689.8	0.648774	1.46662	16.8946	3.95128e-05	0.000481088
POLR3GL	protein_coding	ENSG00000121851.8	-0.411168	4.1506	16.8935	3.95367e-05	0.000481088
TANC2	protein_coding	ENSG00000170921.10	0.414877	8.20551	16.8873	3.96657e-05	0.000482271
ZNF286A	protein_coding	ENSG00000187607.11	0.314727	5.04797	16.8611	4.0217e-05	0.00048835
SMIM22	protein_coding	ENSG00000267795.1	-0.468621	3.63741	16.8602	4.02363e-05	0.00048835
KPNA6	protein_coding	ENSG00000025800.9	-0.275566	6.75376	16.8568	4.0309e-05	0.00048835
NUSAP1	protein_coding	ENSG00000137804.8	-0.286936	7.25349	16.8563	4.03201e-05	0.00048835
LRPPRC	protein_coding	ENSG00000138095.14	0.326063	8.32404	16.8547	4.03542e-05	0.00048835
DSCR3	protein_coding	ENSG00000157538.9	-0.306968	5.09202	16.8545	4.03584e-05	0.00048835
HIST1H2BJ	protein_coding	ENSG00000124635.7	-0.54791	2.79954	16.8529	4.03914e-05	0.00048836
SCARA5	protein_coding	ENSG00000168079.12	0.968865	1.53027	16.8508	4.04359e-05	0.00048851
SDAD1	protein_coding	ENSG00000198301.7	0.290525	5.74613	16.8254	4.09817e-05	0.00049471
PIAS1	protein_coding	ENSG00000033800.9	-0.273179	5.06327	16.8161	4.11833e-05	0.000496749
ASF1B	protein_coding	ENSG00000105011.4	-0.265411	6.76832	16.8093	4.13313e-05	0.000498043
ITPRIP	protein_coding	ENSG00000148841.11	0.474141	3.0125	16.8081	4.13561e-05	0.000498043
AKR7A2	protein_coding	ENSG00000053371.8	-0.301349	5.50052	16.7957	4.16264e-05	0.000500901
RWDD1	protein_coding	ENSG00000111832.8	0.329033	5.25839	16.7923	4.17017e-05	0.00050141
RP11-174G6.5	sense_overlapping	ENSG00000261324.2	-0.432211	3.44649	16.7824	4.1921e-05	0.000503648
EPB41L5	protein_coding	ENSG00000115109.9	0.364267	6.91094	16.7535	4.2563e-05	0.000510958
KIAA0430	protein_coding	ENSG00000166783.15	-0.337112	5.76904	16.7163	4.34072e-05	0.000520681
TATDN2P3	pseudogene	ENSG00000235205.1	-0.859881	1.05757	16.7089	4.35751e-05	0.000522283
LTBR	protein_coding	ENSG00000111321.6	0.275723	6.77845	16.7	4.37818e-05	0.000524075
PTPRU	protein_coding	ENSG00000060656.15	-0.38421	5.31853	16.6995	4.37936e-05	0.000524075
MRPS35	protein_coding	ENSG00000061794.8	0.368766	6.12157	16.6951	4.38934e-05	0.000524557
GTF2H1	protein_coding	ENSG00000110768.7	0.268529	5.85249	16.6947	4.39029e-05	0.000524557
PABPC4L	protein_coding	ENSG00000254535.2	0.626515	2.01539	16.6846	4.41374e-05	0.000526945
TONSL	protein_coding	ENSG00000160949.12	-0.312132	6.17179	16.6784	4.42815e-05	0.000528249
NEBL	protein_coding	ENSG00000078114.14	0.381619	6.71457	16.6683	4.45191e-05	0.000530667
MED30	protein_coding	ENSG00000164758.3	-0.44139	3.10063	16.6612	4.46855e-05	0.000532233
TNS1	protein_coding	ENSG00000079308.12	0.58655	2.34642	16.658	4.47608e-05	0.000532713
AASDHPPT	protein_coding	ENSG00000149313.6	0.294451	4.93733	16.6128	4.58402e-05	0.00054454
TYMS	protein_coding	ENSG00000176890.11	-0.27598	6.45343	16.6126	4.58444e-05	0.00054454
GINS1	protein_coding	ENSG00000101003.8	-0.267238	6.46946	16.6119	4.5862e-05	0.00054454
ATP5G1	protein_coding	ENSG00000159199.9	-0.280801	6.17371	16.588	4.64434e-05	0.000551012
KDM4A	protein_coding	ENSG00000066135.8	-0.329611	6.08961	16.5756	4.67481e-05	0.000554195
ARHGAP33	protein_coding	ENSG00000004777.14	-0.654957	4.58394	16.5584	4.71741e-05	0.00055844
MRPS12	protein_coding	ENSG00000128626.7	0.303861	5.71992	16.5582	4.71797e-05	0.00055844
KIAA0895	protein_coding	ENSG00000164542.8	0.431567	3.38911	16.5517	4.73415e-05	0.000559868
DDX12P	pseudogene	ENSG00000214826.4	-0.378211	5.11739	16.5504	4.7374e-05	0.000559868
NSMF	protein_coding	ENSG00000165802.15	0.259498	6.16446	16.5484	4.7423e-05	0.000560012
RP3-468B3.3	lincRNA	ENSG00000249346.2	-0.627935	1.55346	16.5169	4.82182e-05	0.00056896
ZNF833P	lincRNA	ENSG00000197332.7	-0.746918	1.20951	16.514	4.82925e-05	0.000569394
TECPR1	protein_coding	ENSG00000205356.5	0.381823	4.20267	16.5092	4.84133e-05	0.000570377
TRIM2	protein_coding	ENSG00000109654.10	0.466189	3.76912	16.5061	4.84934e-05	0.000570877
SON	protein_coding	ENSG00000159140.13	-0.265282	8.59884	16.4698	4.94304e-05	0.000581458
GLS	protein_coding	ENSG00000115419.8	0.408131	5.85344	16.4471	5.00255e-05	0.000588002
C16orf59	protein_coding	ENSG00000162062.10	-0.326999	4.37279	16.4331	5.03968e-05	0.000591909
GPC6	protein_coding	ENSG00000183098.6	0.609388	2.714	16.4273	5.05516e-05	0.000593269
THRAP3	protein_coding	ENSG00000054118.9	-0.261764	7.76994	16.4202	5.07424e-05	0.000595048
EPS15	protein_coding	ENSG00000085832.12	-0.283042	6.2439	16.4031	5.12007e-05	0.00059996
SMTN	protein_coding	ENSG00000183963.13	-0.328875	5.19969	16.3865	5.16529e-05	0.000604793
CCL28	protein_coding	ENSG00000151882.7	-0.492526	2.56468	16.3731	5.20185e-05	0.000608605
UFSP1	protein_coding	ENSG00000176125.3	0.605042	2.30257	16.3581	5.24305e-05	0.000612953
AGPAT9	protein_coding	ENSG00000138678.6	0.469103	3.30367	16.3525	5.25874e-05	0.000614315
FNDC3B	protein_coding	ENSG00000075420.8	0.349797	4.77978	16.3431	5.28495e-05	0.000616903
ZNF493	protein_coding	ENSG00000196268.7	0.410902	3.6702	16.3265	5.3312e-05	0.000621561
PMAIP1	protein_coding	ENSG00000141682.11	-0.502103	2.63783	16.3259	5.33304e-05	0.000621561
CCDC85B	protein_coding	ENSG00000175602.2	0.579974	4.78318	16.3181	5.35504e-05	0.000623646
PLEKHG2	protein_coding	ENSG00000090924.10	-0.372048	5.10588	16.3142	5.36611e-05	0.000624457
MTND2P28	pseudogene	ENSG00000225630.1	0.291474	7.39388	16.3065	5.38779e-05	0.00062637
KIAA0556	protein_coding	ENSG00000047578.8	-0.353614	5.51831	16.3055	5.39079e-05	0.00062637
PPP3CA	protein_coding	ENSG00000138814.12	0.297385	6.61462	16.2906	5.43333e-05	0.000630831
ALDH1B1	protein_coding	ENSG00000137124.6	0.37924	5.06166	16.2672	5.50089e-05	0.000638188
SLC5A6	protein_coding	ENSG00000138074.10	0.314581	6.76799	16.2649	5.50757e-05	0.000638475
RP4-758J18.2	protein_coding	ENSG00000224870.3	-0.346193	4.56118	16.2497	5.55188e-05	0.00064312
URB2	protein_coding	ENSG00000135763.5	0.385115	4.83604	16.2477	5.55758e-05	0.000643291
PNO1	protein_coding	ENSG00000115946.3	0.35925	5.54761	16.2437	5.56932e-05	0.000644159
SUMO3	protein_coding	ENSG00000184900.11	-0.265741	7.91183	16.2378	5.58695e-05	0.000645694
LINC00339	lincRNA	ENSG00000218510.3	-0.478106	3.06631	16.2364	5.59109e-05	0.000645694
ENO2	protein_coding	ENSG00000111674.4	-0.381115	5.41202	16.2285	5.61441e-05	0.000647895
CHKA	protein_coding	ENSG00000110721.7	0.295569	5.0861	16.2144	5.6563e-05	0.000652234
KIFC2	protein_coding	ENSG00000167702.7	-0.527307	5.6995	16.2057	5.68228e-05	0.000654733
LYPD6B	protein_coding	ENSG00000150556.12	0.3309	4.57537	16.1971	5.70826e-05	0.000657228
SH2B2	protein_coding	ENSG00000160999.8	0.557977	2.13035	16.1925	5.72207e-05	0.00065832
FAM195A	protein_coding	ENSG00000172366.15	0.469319	4.31893	16.1628	5.81251e-05	0.000668219
KIAA0040	protein_coding	ENSG00000235750.5	-0.478993	3.12508	16.1564	5.83207e-05	0.000669479
CCNJ	protein_coding	ENSG00000107443.11	0.415948	4.2266	16.1563	5.83228e-05	0.000669479
ZNF43	protein_coding	ENSG00000198521.7	0.388556	4.55935	16.1375	5.8905e-05	0.000675651
ELOVL2-AS1	antisense	ENSG00000230314.2	-1.25568	-0.044082	16.1217	5.9398e-05	0.000680792
RASSF8	protein_coding	ENSG00000123094.11	-0.384211	5.70709	16.119	5.94853e-05	0.000680839
AC114494.1	protein_coding	ENSG00000268950.1	-1.14218	-0.261247	16.1188	5.94917e-05	0.000680839
ZNF605	protein_coding	ENSG00000196458.6	0.503424	2.19224	16.1147	5.96207e-05	0.000681802
GLRA3	protein_coding	ENSG00000145451.8	-0.505913	4.0118	16.1104	5.97561e-05	0.000682601
HOMER2	protein_coding	ENSG00000103942.8	0.255021	5.65418	16.1096	5.97804e-05	0.000682601
PCDHA13	protein_coding	ENSG00000239389.3	-0.68669	2.1956	16.0978	6.01537e-05	0.000686163
FZD5	protein_coding	ENSG00000163251.3	0.354719	4.39618	16.0969	6.01826e-05	0.000686163
ITGB1BP1	protein_coding	ENSG00000119185.8	0.284525	6.16346	16.0914	6.03568e-05	0.000687634
C11orf45	protein_coding	ENSG00000174370.5	1.00916	0.205306	16.0721	6.09747e-05	0.000694153
PIF1	protein_coding	ENSG00000140451.8	-0.368784	4.44282	16.0602	6.13597e-05	0.000698013
CDC20	protein_coding	ENSG00000117399.9	-0.366606	6.548	16.0321	6.2276e-05	0.000707907
PANK4	protein_coding	ENSG00000157881.9	-0.347723	4.34943	16.021	6.26422e-05	0.000711537
CRYBG3	protein_coding	ENSG00000233280.2	-0.661779	1.72601	15.9917	6.362e-05	0.000722103
KRT15	protein_coding	ENSG00000171346.9	-0.618966	3.04093	15.9874	6.37657e-05	0.000723217
PPFIA3	protein_coding	ENSG00000177380.9	-0.340071	4.5918	15.9711	6.43164e-05	0.00072892
CCDC64	protein_coding	ENSG00000135127.7	-0.301851	5.42132	15.9535	6.49187e-05	0.000735197
PISD	protein_coding	ENSG00000241878.5	0.31531	5.47534	15.9411	6.53436e-05	0.000739458
AP000525.9	processed_transcript	ENSG00000206195.5	0.3466	4.59573	15.9196	6.60918e-05	0.000746854
VPS37B	protein_coding	ENSG00000139722.2	-0.365055	4.41499	15.9195	6.60954e-05	0.000746854
CDC14A	protein_coding	ENSG00000079335.13	-0.578997	2.89504	15.9157	6.62268e-05	0.000747783
SOBP	protein_coding	ENSG00000112320.7	0.507902	2.35054	15.9131	6.63195e-05	0.000748273
TMEM231	protein_coding	ENSG00000205084.5	0.38416	3.74259	15.8928	6.70338e-05	0.000755771
C15orf41	protein_coding	ENSG00000186073.7	0.431926	3.23611	15.8896	6.71459e-05	0.000756475
GLRX	protein_coding	ENSG00000173221.9	0.532817	2.00281	15.8799	6.74908e-05	0.000759796
ANG	protein_coding	ENSG00000214274.5	1.08337	0.0234437	15.8718	6.77808e-05	0.000762497
WDR62	protein_coding	ENSG00000075702.11	-0.293063	6.0473	15.8271	6.94029e-05	0.000780166
RPA2	protein_coding	ENSG00000117748.5	-0.292347	5.87563	15.8237	6.95261e-05	0.000780974
SECISBP2	protein_coding	ENSG00000187742.10	-0.263446	6.27756	15.816	6.98082e-05	0.000783563
POTEM	protein_coding	ENSG00000187537.9	-0.784396	2.59405	15.8113	6.99848e-05	0.000784966
FBP1	protein_coding	ENSG00000165140.5	-0.35298	7.58754	15.8031	7.02864e-05	0.000787768
MAP3K8	protein_coding	ENSG00000107968.5	0.544942	2.1655	15.8005	7.0385e-05	0.000788292
CTD-2517M22.14	processed_transcript	ENSG00000255182.1	-1.1008	0.928876	15.7921	7.06964e-05	0.000791195
PADI3	protein_coding	ENSG00000142619.4	1.23767	0.316224	15.775	7.13384e-05	0.000797793
NTRK3	protein_coding	ENSG00000140538.11	-1.2013	0.280789	15.735	7.28617e-05	0.00081423
NUP205	protein_coding	ENSG00000155561.10	-0.260561	7.71625	15.7311	7.30127e-05	0.000815317
HABP4	protein_coding	ENSG00000130956.9	0.42984	3.78629	15.7178	7.35284e-05	0.000820473
MATK	protein_coding	ENSG00000007264.9	0.435542	3.35909	15.6916	7.45558e-05	0.000831328
RIMKLA	protein_coding	ENSG00000177181.10	-0.50434	2.38661	15.6849	7.48188e-05	0.000833648
RP11-27M24.1	antisense	ENSG00000256013.1	-8.93937	-1.15053	15.6759	7.51764e-05	0.000837019
IGFBP6	protein_coding	ENSG00000167779.3	1.04687	0.358361	15.6716	7.53486e-05	0.000838322
UTP20	protein_coding	ENSG00000120800.4	0.357553	6.22592	15.6657	7.55811e-05	0.000840294
DMAP1	protein_coding	ENSG00000178028.9	-0.325597	4.80231	15.6556	7.5988e-05	0.0008442
MTMR6	protein_coding	ENSG00000139505.10	0.321131	5.41461	15.6519	7.61347e-05	0.000845211
ME1	protein_coding	ENSG00000065833.7	0.337044	6.11753	15.6452	7.64068e-05	0.000847613
NSUN7	protein_coding	ENSG00000179299.12	0.427646	3.49151	15.6392	7.66478e-05	0.000849667
SGSM3	protein_coding	ENSG00000100359.16	-0.393434	4.71557	15.6294	7.70467e-05	0.000853466
PYGL	protein_coding	ENSG00000100504.12	0.391547	5.41772	15.6239	7.72708e-05	0.000855325
NAPRT1	protein_coding	ENSG00000147813.11	-0.289369	5.25562	15.6127	7.77296e-05	0.000859777
CBX4	protein_coding	ENSG00000141582.10	-0.264566	6.02754	15.6101	7.78385e-05	0.000860356
ASAP2	protein_coding	ENSG00000151693.5	0.245193	6.5962	15.5977	7.83516e-05	0.000865398
TBC1D8	protein_coding	ENSG00000204634.8	0.370785	4.22605	15.5959	7.84242e-05	0.000865564
CDK5RAP3	protein_coding	ENSG00000108465.10	-0.34332	7.80831	15.5945	7.84806e-05	0.000865564
MYO1B	protein_coding	ENSG00000128641.13	0.594765	8.2955	15.5728	7.93873e-05	0.000874929
TFF1	protein_coding	ENSG00000160182.2	-0.511057	8.32879	15.5673	7.96189e-05	0.000876847
ZDHHC9	protein_coding	ENSG00000188706.8	0.282567	5.90642	15.5627	7.98136e-05	0.000878355
ADCY3	protein_coding	ENSG00000138031.10	0.270261	5.3937	15.5425	8.06726e-05	0.000887165
FAM86DP	pseudogene	ENSG00000244026.2	0.43604	3.08006	15.5214	8.15762e-05	0.000896453
ATXN1	protein_coding	ENSG00000124788.13	-0.31022	6.45375	15.5082	8.21493e-05	0.000902099
CT62	protein_coding	ENSG00000225362.3	-0.963749	0.471581	15.5067	8.22151e-05	0.00090217
CAPS2	protein_coding	ENSG00000180881.15	-0.711977	1.8256	15.5026	8.23914e-05	0.000903452
GNPTG	protein_coding	ENSG00000090581.5	-0.36324	4.36586	15.4949	8.27282e-05	0.000906492
FNBP1L	protein_coding	ENSG00000137942.12	0.265057	6.03913	15.4932	8.28005e-05	0.00090663
PHF11	protein_coding	ENSG00000136147.12	0.415878	3.92662	15.483	8.32503e-05	0.000910898
YWHAG	protein_coding	ENSG00000170027.5	0.267292	8.42303	15.4783	8.34596e-05	0.000912531
SRCAP	protein_coding	ENSG00000080603.12	-0.305146	8.04962	15.4724	8.37171e-05	0.000914689
PTPN3	protein_coding	ENSG00000070159.9	-0.244894	6.28556	15.4441	8.4984e-05	0.000927486
BST2	protein_coding	ENSG00000130303.8	-1.28378	-0.139708	15.4435	8.50104e-05	0.000927486
ICAM5	protein_coding	ENSG00000105376.4	-0.825256	1.31771	15.4369	8.5307e-05	0.000929047
MEMO1	protein_coding	ENSG00000162959.8	0.299994	5.7181	15.4354	8.53723e-05	0.000929047
TRAPPC6A	protein_coding	ENSG00000007255.6	-0.377715	4.17309	15.4345	8.54167e-05	0.000929047
ERGIC1	protein_coding	ENSG00000113719.11	-0.262586	7.0453	15.434	8.54376e-05	0.000929047
GJB3	protein_coding	ENSG00000188910.7	-0.710113	1.69102	15.4335	8.54591e-05	0.000929047
C15orf52	protein_coding	ENSG00000188549.8	-1.10309	0.689345	15.4281	8.57063e-05	0.000931068
TSPAN3	protein_coding	ENSG00000140391.10	-0.33855	5.59056	15.4258	8.58069e-05	0.000931495
DOCK4	protein_coding	ENSG00000128512.15	0.756451	1.22456	15.4163	8.62416e-05	0.000935546
PSMA2	protein_coding	ENSG00000256646.3	-0.264383	5.18451	15.4143	8.6334e-05	0.00093588
GS1-358P8.4	sense_overlapping	ENSG00000260822.1	-0.36172	4.59243	15.409	8.65773e-05	0.000937848
SOS1	protein_coding	ENSG00000115904.8	0.271096	6.73964	15.4044	8.67879e-05	0.00093946
LY6G5B	protein_coding	ENSG00000240053.8	-0.420044	3.59374	15.3814	8.7847e-05	0.000950248
GAMT	protein_coding	ENSG00000130005.7	-0.676888	1.63155	15.3784	8.79894e-05	0.000951112
PRC1	protein_coding	ENSG00000198901.9	-0.315375	8.46248	15.3685	8.84529e-05	0.000955442
NSUN5	protein_coding	ENSG00000130305.12	0.260619	5.48817	15.3626	8.87278e-05	0.000957731
MEGF6	protein_coding	ENSG00000162591.11	-0.516361	4.72711	15.3511	8.92673e-05	0.000962871
CES4A	protein_coding	ENSG00000172824.10	-0.680346	2.28121	15.3495	8.93434e-05	0.000963007
SH3GL1	protein_coding	ENSG00000141985.5	0.259276	6.11823	15.3427	8.9668e-05	0.000965822
SPR	protein_coding	ENSG00000116096.5	0.292791	6.08163	15.3361	8.99817e-05	0.000968514
ACAT1	protein_coding	ENSG00000075239.9	0.309718	4.72792	15.3333	9.01148e-05	0.00096926
SDCBP2	protein_coding	ENSG00000125775.10	0.789233	0.790085	15.3193	9.0785e-05	0.000975778
HOXD8	protein_coding	ENSG00000175879.7	-0.82546	0.555385	15.2967	9.18782e-05	0.000986831
METTL21A	protein_coding	ENSG00000144401.10	0.268472	4.96111	15.2898	9.22143e-05	0.000989741
MAPKAPK3	protein_coding	ENSG00000114738.6	0.332369	5.19059	15.276	9.28891e-05	0.00099628
RNU6-813P	snRNA	ENSG00000207422.1	-0.570647	2.64718	15.2722	9.30767e-05	0.000997588
PSAP	protein_coding	ENSG00000197746.9	0.28263	8.72507	15.2633	9.35163e-05	0.00100159
NOC3L	protein_coding	ENSG00000173145.7	0.414384	4.78068	15.2455	9.44005e-05	0.00101035
ABTB2	protein_coding	ENSG00000166016.4	0.340506	4.46308	15.2416	9.4599e-05	0.00101176
LINC00494	processed_transcript	ENSG00000235621.4	-1.2665	2.94897	15.2248	9.54429e-05	0.00102007
RPS6KA1	protein_coding	ENSG00000117676.9	-0.287906	4.72683	15.2202	9.56762e-05	0.00102114
MEIS2	protein_coding	ENSG00000134138.15	0.357805	4.02458	15.2201	9.56774e-05	0.00102114
AMFR	protein_coding	ENSG00000159461.10	-0.274551	5.93366	15.2044	9.64785e-05	0.00102865
FAM111A	protein_coding	ENSG00000166801.11	-0.309631	6.09486	15.2036	9.65168e-05	0.00102865
TXLNG	protein_coding	ENSG00000086712.8	0.271316	6.14857	15.1993	9.67378e-05	0.00103029
VWFP1	pseudogene	ENSG00000241717.1	-0.764797	0.580902	15.1802	9.77248e-05	0.00104007
TSTA3	protein_coding	ENSG00000104522.11	-0.254012	6.03421	15.1779	9.78431e-05	0.0010406
HMG20B	protein_coding	ENSG00000064961.14	-0.285453	6.605	15.1723	9.81299e-05	0.00104292
AS3MT	protein_coding	ENSG00000214435.3	0.702662	1.31921	15.1519	9.92e-05	0.00105356
CPSF1	protein_coding	ENSG00000071894.10	-0.334466	6.90314	15.1492	9.93409e-05	0.00105432
ARHGEF19	protein_coding	ENSG00000142632.11	-0.47491	4.7055	15.14	9.98232e-05	0.0010587
MCCC1	protein_coding	ENSG00000078070.7	-0.269671	5.77554	15.1322	0.000100238	0.00106236
ZNF767	pseudogene	ENSG00000133624.9	-0.37579	3.84259	15.1212	0.000100827	0.00106785
GPD1L	protein_coding	ENSG00000152642.6	0.285752	6.91956	15.1102	0.000101414	0.00107333
UBE2D1	protein_coding	ENSG00000072401.10	0.434729	4.13628	15.1	0.000101966	0.00107841
GTF3A	protein_coding	ENSG00000122034.8	0.302002	7.08105	15.0901	0.000102499	0.0010833
NOL7	protein_coding	ENSG00000225921.2	0.324276	6.2745	15.0623	0.000104018	0.00109859
PNP	protein_coding	ENSG00000198805.7	0.283405	6.31348	15.0601	0.00010414	0.00109911
PIP5K1B	protein_coding	ENSG00000107242.13	-0.707798	1.08271	15.0565	0.000104343	0.00110012
SMYD5	protein_coding	ENSG00000135632.7	0.304636	5.09749	15.0558	0.00010438	0.00110012
KIF22	protein_coding	ENSG00000079616.8	-0.280311	8.00655	15.0404	0.000105232	0.00110832
FUBP1	protein_coding	ENSG00000162613.12	-0.250366	7.4888	15.0335	0.000105622	0.00111166
CLASRP	protein_coding	ENSG00000104859.10	-0.322359	5.07773	15.0056	0.000107192	0.00112741
ESPN	protein_coding	ENSG00000187017.10	-0.417888	4.65199	14.9892	0.000108128	0.00113646
INF2	protein_coding	ENSG00000203485.8	0.272571	6.92159	14.9829	0.000108492	0.00113951
PCED1A	protein_coding	ENSG00000132635.12	-0.50598	3.81875	14.9796	0.000108679	0.00114033
KLF4	protein_coding	ENSG00000136826.10	-0.277239	5.64336	14.9789	0.000108721	0.00114033
ZNF257	protein_coding	ENSG00000197134.7	0.553152	2.63066	14.9681	0.000109343	0.00114606
CENPL	protein_coding	ENSG00000120334.11	-0.277264	4.93262	14.957	0.000109988	0.00115204
FAM83E	protein_coding	ENSG00000105523.3	-1.001	0.325809	14.9511	0.000110331	0.00115483
MSMO1	protein_coding	ENSG00000052802.8	0.374458	5.94182	14.9341	0.000111333	0.00116452
MYZAP	protein_coding	ENSG00000263155.1	1.48651	1.08047	14.9284	0.000111672	0.00116726
LRRC15	protein_coding	ENSG00000172061.7	1.08301	0.534798	14.9078	0.000112895	0.00117922
EEPD1	protein_coding	ENSG00000122547.6	0.639268	1.55661	14.9051	0.00011306	0.00118014
SNX24	protein_coding	ENSG00000064652.6	-0.322198	4.48259	14.885	0.000114269	0.00119195
SPATS2	protein_coding	ENSG00000123352.13	-0.247851	5.86973	14.8706	0.000115141	0.00120022
INSR	protein_coding	ENSG00000171105.9	-0.308217	4.5753	14.8471	0.000116584	0.00121443
CHCHD4	protein_coding	ENSG00000163528.8	0.361255	4.4108	14.8196	0.000118303	0.00123148
MISP	protein_coding	ENSG00000099812.6	0.250382	6.20461	14.8058	0.000119167	0.00123963
ICA1	protein_coding	ENSG00000003147.13	-0.31527	5.5017	14.8002	0.000119522	0.00124248
BSDC1	protein_coding	ENSG00000160058.14	-0.262016	5.83107	14.7835	0.000120583	0.00125265
SOX3	protein_coding	ENSG00000134595.6	-0.567734	3.30289	14.7731	0.000121253	0.00125875
RP11-457M11.5	lincRNA	ENSG00000261584.1	-0.684173	1.19253	14.7672	0.000121635	0.00126185
COA1	protein_coding	ENSG00000106603.13	-0.245632	5.96294	14.7652	0.00012176	0.00126228
KIF20A	protein_coding	ENSG00000112984.7	-0.384014	7.02423	14.7627	0.00012192	0.00126309
KLF7	protein_coding	ENSG00000118263.10	0.502076	3.88559	14.7577	0.000122247	0.00126456
F2RL1	protein_coding	ENSG00000164251.4	0.520309	2.7071	14.7576	0.000122251	0.00126456
SEMA6A	protein_coding	ENSG00000092421.12	-0.555049	3.23241	14.7567	0.000122313	0.00126456
PARD3	protein_coding	ENSG00000148498.11	0.281961	6.20324	14.743	0.000123204	0.00127291
TMEM37	protein_coding	ENSG00000171227.6	0.617545	1.60953	14.7412	0.00012332	0.00127324
STARD10	protein_coding	ENSG00000214530.3	-0.306726	8.68453	14.7322	0.000123911	0.00127848
CNDP2	protein_coding	ENSG00000133313.10	0.277234	6.65283	14.7258	0.000124331	0.00128116
PLEC	protein_coding	ENSG00000178209.10	-0.298299	8.95709	14.7257	0.00012434	0.00128116
RUSC1	protein_coding	ENSG00000160753.11	-0.263908	6.29725	14.7173	0.000124897	0.00128603
PJA1	protein_coding	ENSG00000181191.11	0.407863	3.69248	14.7155	0.000125012	0.00128635
PSMC1P7	pseudogene	ENSG00000243838.1	-0.740693	0.894444	14.7121	0.000125242	0.00128784
AL163636.6	processed_transcript	ENSG00000259171.1	1.05634	0.516698	14.6828	0.000127203	0.00130712
NECAP2	protein_coding	ENSG00000157191.15	-0.270884	5.01859	14.6802	0.000127376	0.00130801
SELL	protein_coding	ENSG00000188404.4	0.749719	2.18908	14.6778	0.000127537	0.00130879
CBX2	protein_coding	ENSG00000173894.6	-0.249494	6.72499	14.6542	0.000129148	0.00132442
ANXA11	protein_coding	ENSG00000122359.13	0.242437	5.98979	14.6354	0.000130439	0.00133676
APOL2	protein_coding	ENSG00000128335.9	0.479549	2.67535	14.6301	0.000130812	0.00133967
ZBTB40	protein_coding	ENSG00000184677.12	-0.270376	5.67159	14.6217	0.00013139	0.00134469
FAM208B	protein_coding	ENSG00000108021.15	0.279647	8.19138	14.608	0.00013235	0.00135361
CRCP	protein_coding	ENSG00000241258.2	0.250032	6.27081	14.6033	0.00013268	0.00135606
ECHDC2	protein_coding	ENSG00000121310.12	-0.342045	5.11974	14.5963	0.000133177	0.00136024
CTSF	protein_coding	ENSG00000174080.6	-0.445834	3.05467	14.5829	0.000134126	0.00136901
CCDC86	protein_coding	ENSG00000110104.7	0.397793	5.47866	14.5374	0.000137405	0.00140153
FDX1	protein_coding	ENSG00000137714.2	0.421977	4.47538	14.5164	0.000138948	0.00141631
KIAA1033	protein_coding	ENSG00000136051.9	0.291319	6.6475	14.5128	0.00013921	0.00141722
LLPH	protein_coding	ENSG00000139233.2	0.349889	6.33902	14.512	0.000139269	0.00141722
DGAT1	protein_coding	ENSG00000185000.5	-0.355418	3.89941	14.5114	0.000139316	0.00141722
AL162407.1	protein_coding	ENSG00000234631.1	-0.558303	1.74665	14.5006	0.000140115	0.00142429
NUMA1	protein_coding	ENSG00000137497.13	-0.336003	8.91913	14.4995	0.000140198	0.00142429
CDH18	protein_coding	ENSG00000145526.7	-0.748274	2.77935	14.4922	0.000140743	0.00142887
PPP1R9A	protein_coding	ENSG00000158528.7	0.551747	2.05905	14.49	0.000140909	0.0014296
RGMB	protein_coding	ENSG00000174136.7	-0.311821	4.55538	14.488	0.000141052	0.00143009
HPX	protein_coding	ENSG00000110169.6	-0.990162	0.00673806	14.4839	0.000141366	0.00143162
SPC25	protein_coding	ENSG00000152253.4	-0.29349	5.38157	14.4835	0.000141391	0.00143162
ACSL4	protein_coding	ENSG00000068366.14	0.678508	1.71464	14.4665	0.000142673	0.00144364
MEAF6	protein_coding	ENSG00000163875.11	-0.299662	5.61417	14.4586	0.000143278	0.00144879
WDR20	protein_coding	ENSG00000140153.13	0.247479	5.50129	14.4498	0.000143946	0.00145459
ALPK3	protein_coding	ENSG00000136383.6	0.590772	2.12515	14.4443	0.000144363	0.00145698
ZP3	protein_coding	ENSG00000188372.10	0.407751	3.73629	14.4442	0.000144375	0.00145698
ARMCX4	protein_coding	ENSG00000196440.7	-0.608212	2.12996	14.4374	0.000144896	0.00146127
AC005754.7	antisense	ENSG00000272154.1	-0.930085	0.241265	14.4137	0.000146728	0.00147876
MCM8	protein_coding	ENSG00000125885.9	-0.280223	5.41517	14.4044	0.000147461	0.00148516
CCDC74A	protein_coding	ENSG00000163040.10	-0.304148	4.7191	14.3996	0.000147831	0.00148791
COLGALT1	protein_coding	ENSG00000130309.6	0.299333	5.5333	14.3915	0.000148475	0.0014934
UBE2Q2	protein_coding	ENSG00000140367.7	0.344251	5.52217	14.3885	0.000148705	0.00149472
ZNF506	protein_coding	ENSG00000081665.9	0.343111	4.02103	14.3847	0.000149008	0.00149678
SCD5	protein_coding	ENSG00000145284.7	-0.36255	3.92011	14.3656	0.000150525	0.00151101
EFCAB14	protein_coding	ENSG00000159658.6	-0.282574	6.64728	14.3631	0.000150729	0.00151206
JUNB	protein_coding	ENSG00000171223.4	0.357496	5.83923	14.3526	0.00015157	0.0015195
RP4-798A10.7	lincRNA	ENSG00000261135.1	-0.553169	2.48195	14.3494	0.000151831	0.00152111
RAB11FIP2	protein_coding	ENSG00000107560.6	0.414068	3.69321	14.3384	0.000152718	0.00152899
NANS	protein_coding	ENSG00000095380.10	-0.292377	6.94337	14.3324	0.000153209	0.00153289
H2AFV	protein_coding	ENSG00000105968.14	-0.241363	7.59618	14.3269	0.000153652	0.00153598
SLFN11	protein_coding	ENSG00000172716.12	-0.443397	2.83879	14.3261	0.000153719	0.00153598
CD9	protein_coding	ENSG00000010278.7	-0.258318	8.31336	14.3241	0.000153883	0.00153607
PRKCZ	protein_coding	ENSG00000067606.11	-0.28073	4.70888	14.3235	0.000153931	0.00153607
NTPCR	protein_coding	ENSG00000135778.6	0.311681	4.48082	14.3158	0.000154561	0.00154135
DOK7	protein_coding	ENSG00000175920.11	-0.357134	4.34638	14.3074	0.000155253	0.00154723
RP11-783K16.5	antisense	ENSG00000256940.1	0.627309	1.80175	14.3018	0.000155717	0.00155085
SLC2A6	protein_coding	ENSG00000160326.9	0.52576	3.23932	14.2889	0.000156783	0.00156044
TIMP4	protein_coding	ENSG00000157150.4	0.987369	0.0395348	14.2872	0.000156928	0.00156086
MAP3K1	protein_coding	ENSG00000095015.5	-0.387095	6.25026	14.2795	0.000157569	0.00156621
RAMP1	protein_coding	ENSG00000132329.6	0.583658	2.35099	14.2646	0.000158821	0.00157762
NARS2	protein_coding	ENSG00000137513.5	0.27802	5.12964	14.261	0.000159131	0.00157967
RP11-1186N24.5	processed_transcript	ENSG00000270580.1	-0.761027	1.57022	14.2386	0.000161032	0.0015975
CYB5R1	protein_coding	ENSG00000159348.8	0.249243	5.97132	14.2277	0.00016197	0.00160575
HOOK1	protein_coding	ENSG00000134709.6	-0.256845	5.93745	14.2013	0.000164254	0.00162734
HDAC3	protein_coding	ENSG00000171720.4	-0.24057	5.71332	14.195	0.000164811	0.00163113
AURKB	protein_coding	ENSG00000178999.8	-0.294939	6.08692	14.1945	0.000164852	0.00163113
ADM	protein_coding	ENSG00000148926.5	1.22145	-0.437952	14.1617	0.000167754	0.00165877
THOC6	protein_coding	ENSG00000131652.9	-0.321362	4.85736	14.1588	0.000168009	0.00166021
FSIP1	protein_coding	ENSG00000150667.6	-0.747787	1.28536	14.1511	0.000168702	0.00166597
CACNA1H	protein_coding	ENSG00000196557.6	-0.29358	5.87919	14.1444	0.0001693	0.00167079
CDC45	protein_coding	ENSG00000093009.5	-0.252632	5.90505	14.142	0.000169513	0.00167181
BAIAP3	protein_coding	ENSG00000007516.9	-0.520395	3.98096	14.1294	0.000170653	0.00168125
IL1R1	protein_coding	ENSG00000115594.7	-0.593223	2.94637	14.129	0.000170691	0.00168125
MUC16	protein_coding	ENSG00000181143.11	-0.86037	2.26789	14.126	0.000170962	0.00168283
PTPN12	protein_coding	ENSG00000127947.11	0.242144	6.68389	14.1179	0.000171701	0.00168901
HOXA5	protein_coding	ENSG00000106004.4	0.563869	2.21556	14.1107	0.000172357	0.00169387
PINK1	protein_coding	ENSG00000158828.5	0.322103	4.91005	14.1101	0.000172418	0.00169387
DPYSL2	protein_coding	ENSG00000092964.12	-0.368083	4.84908	14.0959	0.00017372	0.00170555
PCDHB14	protein_coding	ENSG00000120327.4	-0.471674	3.1014	14.0896	0.000174306	0.0017102
PCDHB4	protein_coding	ENSG00000081818.1	-0.607428	1.59255	14.0724	0.000175905	0.00172438
HSPA2	protein_coding	ENSG00000126803.8	-0.405458	3.21942	14.0716	0.000175978	0.00172438
OPLAH	protein_coding	ENSG00000178814.11	-0.477542	3.12405	14.0492	0.000178085	0.0017439
UBE4B	protein_coding	ENSG00000130939.14	-0.246921	6.56746	14.0435	0.000178631	0.00174812
TMEM205	protein_coding	ENSG00000105518.9	-0.352723	6.5634	14.0359	0.000179349	0.00175305
VIPR1	protein_coding	ENSG00000114812.8	-0.497375	2.84829	14.0358	0.000179366	0.00175305
SNHG17	processed_transcript	ENSG00000196756.7	0.389717	4.06863	14.0283	0.000180082	0.00175849
ZNF687	protein_coding	ENSG00000143373.13	-0.278686	6.57103	14.0275	0.000180153	0.00175849
GPR114	protein_coding	ENSG00000159618.11	-0.657421	1.25892	14.0151	0.000181345	0.00176899
UBXN11	protein_coding	ENSG00000158062.16	-0.420056	3.85577	13.9981	0.000182999	0.00178397
RP11-473M20.14	antisense	ENSG00000263072.1	-0.397972	3.25315	13.9842	0.000184352	0.00179601
EEF1DP1	pseudogene	ENSG00000228887.2	-1.0311	-0.195147	13.9673	0.000186018	0.00181108
KIAA1984-AS1	antisense	ENSG00000228544.1	-0.484495	2.67161	13.9658	0.000186163	0.00181134
ZBTB17	protein_coding	ENSG00000116809.7	-0.356904	4.14442	13.9557	0.000187171	0.00181997
RP4-659J6.2	antisense	ENSG00000260231.1	-0.578206	1.72867	13.954	0.000187341	0.00182047
TOR4A	protein_coding	ENSG00000198113.2	0.524976	2.32831	13.9492	0.000187815	0.00182391
SDCCAG3	protein_coding	ENSG00000165689.12	0.287938	5.97532	13.9211	0.000190648	0.00185023
TSC22D3	protein_coding	ENSG00000157514.12	0.263557	6.08858	13.918	0.000190958	0.00185206
ZNF195	protein_coding	ENSG00000005801.12	0.322872	4.59317	13.9127	0.0001915	0.00185613
AC005154.6	processed_transcript	ENSG00000196295.6	-0.382669	4.17099	13.9023	0.00019256	0.00186522
SLC2A8	protein_coding	ENSG00000136856.13	0.289714	4.75213	13.8889	0.000193942	0.00187741
SHROOM3	protein_coding	ENSG00000138771.10	-0.273967	5.21473	13.8862	0.000194215	0.00187782
TMEM43	protein_coding	ENSG00000170876.7	0.23987	6.49379	13.8861	0.000194231	0.00187782
COL1A1	protein_coding	ENSG00000108821.9	-0.481398	4.11306	13.8808	0.000194782	0.00188195
TOB1	protein_coding	ENSG00000141232.4	-0.251861	7.25811	13.8746	0.000195423	0.00188694
C8orf46	protein_coding	ENSG00000169085.7	-1.0395	0.365847	13.8708	0.000195821	0.00188744
ITSN2	protein_coding	ENSG00000198399.10	0.260134	6.06133	13.8701	0.000195894	0.00188744
MRAS	protein_coding	ENSG00000158186.8	0.733597	1.13203	13.8696	0.000195938	0.00188744
VMP1	protein_coding	ENSG00000062716.6	0.338091	9.80758	13.8681	0.000196094	0.00188744
MSH2	protein_coding	ENSG00000095002.8	-0.240989	6.68512	13.8672	0.000196192	0.00188744
KIF11	protein_coding	ENSG00000138160.4	-0.269118	7.12707	13.8669	0.00019622	0.00188744
TMUB2	protein_coding	ENSG00000168591.11	-0.33019	4.84603	13.8633	0.000196596	0.00188923
PCDHB11	protein_coding	ENSG00000197479.4	-0.792131	1.04823	13.8628	0.000196655	0.00188923
CTD-2173L22.4	pseudogene	ENSG00000198416.8	-1.04429	0.709963	13.8585	0.000197108	0.00189238
IBTK	protein_coding	ENSG00000005700.10	0.291673	7.01146	13.8503	0.000197963	0.00189855
GNG13	protein_coding	ENSG00000127588.4	-0.850291	0.725406	13.85	0.000198	0.00189855
SMIM14	protein_coding	ENSG00000163683.6	-0.280003	7.44125	13.8463	0.000198383	0.00190022
DUSP10	protein_coding	ENSG00000143507.13	0.778172	1.07092	13.8459	0.000198424	0.00190022
ATMIN	protein_coding	ENSG00000166454.5	0.247776	7.43706	13.8407	0.000198982	0.00190436
ITM2C	protein_coding	ENSG00000135916.11	0.547409	1.75715	13.8361	0.000199463	0.00190776
PDCD2	protein_coding	ENSG00000071994.6	0.26356	6.23891	13.8344	0.000199644	0.00190829
AHNAK	protein_coding	ENSG00000124942.9	-0.334595	9.96984	13.8261	0.000200535	0.00191561
DDA1	protein_coding	ENSG00000130311.6	-0.30596	4.74062	13.8117	0.000202079	0.00192915
PAK1IP1	protein_coding	ENSG00000111845.4	0.432764	4.87412	13.7931	0.000204081	0.00194703
SH2D4A	protein_coding	ENSG00000104611.7	0.387015	4.48629	13.7909	0.000204329	0.00194817
GNB3	protein_coding	ENSG00000111664.6	-0.776143	0.822686	13.7885	0.000204588	0.00194942
RP1-283E3.8	processed_transcript	ENSG00000268575.1	-0.53408	3.87517	13.7867	0.000204781	0.00195004
ATP6V0A1	protein_coding	ENSG00000033627.10	-0.25421	5.30389	13.7831	0.000205169	0.00195251
CHST3	protein_coding	ENSG00000122863.5	0.479591	2.36391	13.7815	0.000205348	0.00195299
COL6A3	protein_coding	ENSG00000163359.11	-0.550456	2.46046	13.7711	0.000206484	0.00196256
IFT57	protein_coding	ENSG00000114446.4	0.278572	4.97318	13.7633	0.000207346	0.00196791
PIK3C2B	protein_coding	ENSG00000133056.9	0.292519	6.10343	13.7628	0.0002074	0.00196791
IQGAP3	protein_coding	ENSG00000183856.6	-0.292832	6.54512	13.7625	0.000207434	0.00196791
BUD31	protein_coding	ENSG00000106245.5	0.282469	6.59271	13.7592	0.000207803	0.00197017
KCTD3	protein_coding	ENSG00000136636.8	0.270542	7.37235	13.7535	0.000208429	0.00197488
APLP2	protein_coding	ENSG00000084234.12	0.254573	8.49084	13.7491	0.000208922	0.00197832
PRPF38A	protein_coding	ENSG00000134748.12	-0.243823	5.88551	13.7402	0.000209909	0.00198643
RP5-1142A6.9	antisense	ENSG00000260121.1	0.343095	4.99421	13.7387	0.000210079	0.0019868
BAG3	protein_coding	ENSG00000151929.5	0.252867	7.23404	13.7335	0.000210667	0.00199112
SERPINA1	protein_coding	ENSG00000197249.8	-0.91158	1.28858	13.7236	0.000211782	0.00199921
ACP1	protein_coding	ENSG00000143727.11	0.245621	6.80432	13.7235	0.000211787	0.00199921
MFGE8	protein_coding	ENSG00000140545.10	-0.413581	3.19692	13.7178	0.000212435	0.00200408
TTC6	protein_coding	ENSG00000139865.12	-0.518976	2.76042	13.701	0.000214345	0.00202085
ACTR3	protein_coding	ENSG00000115091.7	0.284262	8.00547	13.6898	0.000215627	0.00203168
SLC29A3	protein_coding	ENSG00000198246.7	0.351678	4.2203	13.6879	0.000215845	0.00203247
APEX1	protein_coding	ENSG00000100823.7	0.242447	7.56144	13.6704	0.000217858	0.00205015
WNT11	protein_coding	ENSG00000085741.8	1.18049	-0.208144	13.6635	0.000218667	0.0020565
PLCG2	protein_coding	ENSG00000197943.5	0.364034	3.65219	13.6431	0.000221054	0.00207766
MAOB	protein_coding	ENSG00000069535.11	-0.631492	4.44546	13.641	0.000221298	0.00207867
ASCC2	protein_coding	ENSG00000100325.10	0.256423	5.98912	13.609	0.000225099	0.00211307
FBXO42	protein_coding	ENSG00000037637.6	-0.269859	4.75476	13.6078	0.000225249	0.00211317
PPIE	protein_coding	ENSG00000084072.12	-0.245522	5.68327	13.6012	0.000226047	0.00211907
KIF16B	protein_coding	ENSG00000089177.13	-0.279777	4.72307	13.6002	0.000226157	0.00211907
WBSCR22	protein_coding	ENSG00000071462.7	0.299517	7.07539	13.5908	0.000227295	0.00212842
CTD-2015H6.3	antisense	ENSG00000249042.1	-0.353385	4.02016	13.5859	0.000227888	0.00213266
IQCC	protein_coding	ENSG00000160051.7	-0.411104	2.91962	13.5799	0.000228617	0.00213817
CEBPZ	protein_coding	ENSG00000115816.9	0.284695	6.406	13.5609	0.000230943	0.00215859
RP11-3P17.4	lincRNA	ENSG00000240567.1	-0.713543	0.854266	13.5564	0.000231498	0.00216245
CARHSP1	protein_coding	ENSG00000153048.6	-0.292701	6.09012	13.5482	0.000232517	0.00217064
RBM33	protein_coding	ENSG00000184863.6	-0.237377	6.42379	13.5448	0.000232939	0.00217324
RP11-274H24.1	lincRNA	ENSG00000260239.1	1.04515	0.0311104	13.5416	0.000233334	0.00217445
GNAQ	protein_coding	ENSG00000156052.6	-0.246101	6.58554	13.5414	0.000233355	0.00217445
PPIL1	protein_coding	ENSG00000137168.7	0.282449	6.06617	13.5259	0.00023529	0.00219114
CSRP2BP	protein_coding	ENSG00000149474.8	-0.299246	4.88768	13.5203	0.000235998	0.00219638
BCAR3	protein_coding	ENSG00000137936.12	0.418751	3.74725	13.5095	0.000237353	0.00220765
SLC4A10	protein_coding	ENSG00000144290.11	-0.659486	3.29567	13.5065	0.00023774	0.00220989
CTD-3099C6.9	sense_intronic	ENSG00000269825.1	0.502652	1.87295	13.4989	0.0002387	0.00221746
LIFR-AS1	antisense	ENSG00000244968.2	-0.688232	0.813719	13.4915	0.000239644	0.00222395
CBX6	protein_coding	ENSG00000183741.7	-0.23275	6.51677	13.4912	0.000239691	0.00222395
SPTBN5	protein_coding	ENSG00000137877.8	1.03398	-0.362082	13.4807	0.000241026	0.00223497
LMBRD1	protein_coding	ENSG00000168216.6	0.297321	4.57469	13.4695	0.000242476	0.00224704
VCL	protein_coding	ENSG00000035403.12	0.321258	5.97773	13.4604	0.000243652	0.00225656
OBSL1	protein_coding	ENSG00000124006.10	0.334683	6.42431	13.4583	0.000243925	0.00225772
KNTC1	protein_coding	ENSG00000184445.7	-0.272876	7.2682	13.4548	0.000244384	0.00226059
YBEY	protein_coding	ENSG00000182362.9	-0.492163	2.27305	13.4521	0.000244726	0.00226237
SRRM2	protein_coding	ENSG00000167978.12	-0.304128	9.63301	13.4478	0.000245293	0.00226375
USP37	protein_coding	ENSG00000135913.6	-0.23949	5.79711	13.447	0.000245403	0.00226375
RABEP2	protein_coding	ENSG00000177548.8	-0.281668	5.19244	13.4468	0.000245429	0.00226375
PLCB1	protein_coding	ENSG00000182621.12	-0.300014	5.64541	13.4464	0.00024547	0.00226375
DLG3	protein_coding	ENSG00000082458.7	-0.222371	6.49097	13.4259	0.000248178	0.00228733
GAREML	protein_coding	ENSG00000157833.8	0.825258	0.269068	13.4215	0.000248762	0.00229133
PEX14	protein_coding	ENSG00000142655.8	-0.388879	3.86881	13.4197	0.000249001	0.00229214
BLM	protein_coding	ENSG00000197299.6	-0.284137	5.55132	13.4165	0.000249426	0.00229466
SLCO4C1	protein_coding	ENSG00000173930.8	-0.654169	1.77781	13.4128	0.00024991	0.00229772
INPP4A	protein_coding	ENSG00000040933.10	0.333309	5.24919	13.4101	0.00025027	0.00229964
ARGLU1	protein_coding	ENSG00000134884.9	-0.249598	6.02603	13.4006	0.000251539	0.0023099
ENTPD2	protein_coding	ENSG00000054179.7	-0.477245	3.4727	13.3979	0.00025191	0.00231191
POTEF	protein_coding	ENSG00000196604.7	-0.675017	2.06994	13.3818	0.000254084	0.00233045
AAED1	protein_coding	ENSG00000158122.7	0.4297	3.39783	13.3783	0.000254556	0.00233338
NFE2L3	protein_coding	ENSG00000050344.8	0.326281	4.32512	13.3758	0.000254886	0.00233499
ADAT2	protein_coding	ENSG00000189007.11	0.456186	2.82804	13.3627	0.000256681	0.00235003
RAB13	protein_coding	ENSG00000143545.4	-0.239724	6.64124	13.3586	0.000257235	0.00235368
MCEE	protein_coding	ENSG00000124370.6	-0.440843	3.2097	13.3552	0.000257704	0.00235524
ENOX1	protein_coding	ENSG00000120658.8	1.28752	-0.479473	13.3551	0.000257716	0.00235524
ZNF625	protein_coding	ENSG00000257591.1	-0.946463	0.0980973	13.3445	0.000259186	0.00236726
ZBED3-AS1	antisense	ENSG00000250802.2	1.03107	-0.000625594	13.3266	0.00026167	0.0023885
CASZ1	protein_coding	ENSG00000130940.10	-0.365706	4.85832	13.3089	0.000264149	0.00240969
FLVCR1	protein_coding	ENSG00000162769.8	0.385337	3.84512	13.3038	0.000264864	0.00241476
CD320	protein_coding	ENSG00000167775.6	0.390731	3.86072	13.3026	0.000265044	0.00241495
CYB5R4	protein_coding	ENSG00000065615.8	0.278851	5.14657	13.296	0.000265971	0.00242172
CBLN4	protein_coding	ENSG00000054803.3	-0.666131	0.871194	13.2951	0.000266106	0.00242172
FAM160A1	protein_coding	ENSG00000164142.11	-0.464001	3.14506	13.2937	0.000266303	0.00242207
UBE2E1	protein_coding	ENSG00000170142.7	0.269823	6.16894	13.2856	0.000267457	0.00243111
LRRCC1	protein_coding	ENSG00000133739.11	-0.346117	4.40454	13.2826	0.000267886	0.00243355
PPM1H	protein_coding	ENSG00000111110.7	0.253585	6.37286	13.2794	0.000268338	0.0024362
RGS3	protein_coding	ENSG00000138835.18	-0.285015	5.62256	13.2769	0.000268699	0.00243802
RAB30	protein_coding	ENSG00000137502.5	-0.296333	5.48807	13.2707	0.000269584	0.0024446
RPS6KA5	protein_coding	ENSG00000100784.5	-0.371475	3.94136	13.2508	0.000272461	0.00246921
PHC2	protein_coding	ENSG00000134686.12	-0.258982	4.82716	13.2464	0.00027311	0.0024733
TEAD3	protein_coding	ENSG00000007866.14	-0.315704	5.14805	13.2455	0.000273238	0.0024733
RBP1	protein_coding	ENSG00000114115.5	0.961326	0.259671	13.2386	0.000274241	0.0024809
AC093642.3	lincRNA	ENSG00000237940.3	-0.732909	1.05173	13.2368	0.000274509	0.00248185
RP11-958N24.2	pseudogene	ENSG00000227827.3	-0.896858	0.468221	13.2283	0.000275751	0.00249159
UROD	protein_coding	ENSG00000126088.8	-0.308932	4.59947	13.2222	0.000276646	0.00249819
FILIP1L	protein_coding	ENSG00000168386.14	-0.84452	1.85913	13.211	0.00027831	0.00251173
IRF2BP2	protein_coding	ENSG00000168264.6	0.277756	5.73672	13.208	0.000278755	0.00251425
TSC2	protein_coding	ENSG00000103197.12	-0.292156	6.35078	13.2052	0.000279177	0.00251656
SULF2	protein_coding	ENSG00000196562.10	-0.417168	10.3894	13.1984	0.000280183	0.00252414
POMGNT1	protein_coding	ENSG00000085998.9	-0.237513	5.47296	13.191	0.000281293	0.00253264
PCDHGA7	protein_coding	ENSG00000253537.1	-0.778171	0.987518	13.1767	0.000283445	0.0025505
HIP1R	protein_coding	ENSG00000130787.9	-0.24542	6.24282	13.1715	0.000284233	0.00255608
MRPS2	protein_coding	ENSG00000122140.6	0.2549	6.45313	13.1703	0.000284414	0.00255619
RSBN1L-AS1	processed_transcript	ENSG00000214293.4	0.40268	3.32045	13.1632	0.000285508	0.00256451
SPATA7	protein_coding	ENSG00000042317.12	0.453517	2.53597	13.1594	0.000286085	0.00256818
FBN2	protein_coding	ENSG00000138829.6	-0.889428	1.24757	13.1577	0.000286338	0.00256893
ABCC4	protein_coding	ENSG00000125257.9	0.570917	3.50169	13.1553	0.000286712	0.00257076
AP001468.1	protein_coding	ENSG00000235878.4	-0.664866	2.25468	13.1408	0.000288938	0.00258919
ACTRT3	protein_coding	ENSG00000184378.2	0.655328	1.3277	13.1319	0.000290306	0.00259993
WASH5P	pseudogene	ENSG00000225373.3	-0.239453	6.94888	13.1275	0.000291	0.00260461
RP11-545E17.3	antisense	ENSG00000223478.1	-0.394718	3.34898	13.1246	0.000291438	0.00260696
SLC52A3	protein_coding	ENSG00000101276.10	-0.940781	0.269044	13.1229	0.000291713	0.00260696
MIS12	protein_coding	ENSG00000167842.11	-0.250136	5.63445	13.1225	0.000291778	0.00260696
ATP5F1	protein_coding	ENSG00000116459.6	0.263948	7.85409	13.1135	0.000293179	0.00261794
RBL2	protein_coding	ENSG00000103479.10	-0.380206	6.23914	13.1044	0.000294596	0.00262904
FAM193B	protein_coding	ENSG00000146067.11	-0.291518	5.27125	13.0899	0.000296887	0.0026473
LDOC1L	protein_coding	ENSG00000188636.3	0.275086	5.06355	13.0893	0.000296989	0.0026473
CD68	protein_coding	ENSG00000129226.9	0.669739	1.2367	13.0847	0.000297711	0.00265218
TMPRSS2	protein_coding	ENSG00000184012.7	0.432314	3.12778	13.0835	0.000297915	0.00265244
ACSL3	protein_coding	ENSG00000123983.9	0.268855	7.81911	13.0792	0.0002986	0.00265698
RPS2P46	pseudogene	ENSG00000189343.6	-1.14512	6.72076	13.0758	0.00029913	0.00266014
C2orf54	protein_coding	ENSG00000172478.13	0.947087	0.703733	13.0728	0.000299619	0.00266293
ANKRD36B	pseudogene	ENSG00000196912.8	-0.535616	3.08274	13.0711	0.000299891	0.00266379
PKP3	protein_coding	ENSG00000184363.5	0.253822	6.32849	13.0678	0.000300419	0.00266692
C21orf67	protein_coding	ENSG00000183250.7	-0.425464	2.60875	13.0632	0.000301159	0.00267139
RABGEF1	protein_coding	ENSG00000154710.10	0.401299	4.62183	13.0625	0.000301274	0.00267139
AHCYL1	protein_coding	ENSG00000168710.13	0.235475	7.45773	13.0593	0.000301785	0.00267436
GPR39	protein_coding	ENSG00000183840.5	0.522161	1.88409	13.0514	0.000303063	0.00268412
ARPC1A	protein_coding	ENSG00000241685.4	0.257535	7.93578	13.0487	0.000303499	0.00268641
ZNF761	processed_transcript	ENSG00000160336.10	0.271812	5.65734	13.0449	0.000304111	0.00269027
STAU2	protein_coding	ENSG00000040341.13	-0.238985	5.70351	13.0405	0.000304828	0.00269504
RP4-694A7.2	antisense	ENSG00000233589.1	-0.712948	0.755755	13.031	0.00030638	0.00270719
COMT	protein_coding	ENSG00000093010.7	0.304744	6.22927	13.0236	0.000307588	0.00271628
PKD1	protein_coding	ENSG00000008710.13	-0.35148	6.55768	13.006	0.000310494	0.00274036
GALNT18	protein_coding	ENSG00000110328.5	0.650468	1.50696	13.0002	0.000311463	0.00274571
RBM24	protein_coding	ENSG00000112183.10	-0.643463	1.28469	12.9994	0.000311589	0.00274571
PHLDA3	protein_coding	ENSG00000174307.5	0.318861	5.70092	12.9987	0.000311711	0.00274571
CREBBP	protein_coding	ENSG00000005339.8	-0.26093	7.59548	12.998	0.000311824	0.00274571
STK38	protein_coding	ENSG00000112079.8	0.237344	6.91194	12.9961	0.000312145	0.00274695
LIMA1	protein_coding	ENSG00000050405.9	0.300462	5.53857	12.9934	0.000312588	0.00274926
PKP2	protein_coding	ENSG00000057294.9	0.334863	4.49471	12.9885	0.000313413	0.00275492
EML1	protein_coding	ENSG00000066629.12	-0.254277	5.78389	12.9847	0.000314047	0.00275889
ABCG1	protein_coding	ENSG00000160179.14	-0.468386	4.02047	12.9824	0.000314429	0.00276066
TLCD1	protein_coding	ENSG00000160606.6	0.402262	3.73161	12.9797	0.000314888	0.00276309
EIF5B	protein_coding	ENSG00000158417.5	0.264933	7.58619	12.9575	0.000318644	0.00279443
CLDN12	protein_coding	ENSG00000157224.10	0.313454	4.82242	12.9531	0.000319396	0.00279923
HIST2H2AA3	protein_coding	ENSG00000183558.5	-0.401357	3.24482	12.9521	0.00031956	0.00279923
SERHL2	protein_coding	ENSG00000183569.13	-0.514725	2.57379	12.9505	0.000319838	0.00280005
AIDA	protein_coding	ENSG00000186063.8	0.260707	6.14839	12.9207	0.000324972	0.00284337
BMPER	protein_coding	ENSG00000164619.4	-0.934559	0.748173	12.9132	0.000326275	0.00285312
CHRAC1	protein_coding	ENSG00000104472.5	-0.264865	5.32466	12.9079	0.0003272	0.00285957
SBK1	protein_coding	ENSG00000188322.4	-0.337766	4.63927	12.9036	0.000327954	0.00286392
PIGO	protein_coding	ENSG00000165282.9	-0.249365	5.85966	12.9029	0.000328075	0.00286392
LINC00885	lincRNA	ENSG00000224652.1	-1.06436	-0.344241	12.899	0.000328754	0.0028682
SLC47A1	protein_coding	ENSG00000142494.9	0.572191	1.52291	12.8939	0.000329652	0.00287379
RP11-173P15.3	antisense	ENSG00000256364.1	-0.905634	1.88679	12.8932	0.000329774	0.00287379
PDCD11	protein_coding	ENSG00000148843.9	0.257529	6.21948	12.886	0.000331056	0.00288332
CAPG	protein_coding	ENSG00000042493.11	-0.519009	3.60323	12.884	0.000331398	0.00288465
GCSHP5	pseudogene	ENSG00000224837.1	0.395369	4.50342	12.872	0.000333528	0.00290153
VPS45	protein_coding	ENSG00000136631.8	-0.210226	6.43579	12.8672	0.000334396	0.00290741
DAD1	protein_coding	ENSG00000129562.6	0.240306	6.38951	12.8659	0.00033463	0.00290778
ZMYM4	protein_coding	ENSG00000146463.7	-0.220789	6.03631	12.8636	0.000335031	0.0029096
SLC6A6	protein_coding	ENSG00000131389.12	0.264535	6.85091	12.8602	0.000335653	0.00291334
GPR153	protein_coding	ENSG00000158292.6	-0.402913	3.45465	12.8512	0.000337268	0.00292569
MOB1B	protein_coding	ENSG00000173542.4	0.338766	5.52195	12.8428	0.000338776	0.00293709
CRNKL1	protein_coding	ENSG00000101343.10	-0.244545	6.12957	12.8217	0.000342622	0.00296874
TMPRSS3	protein_coding	ENSG00000160183.9	-0.717768	1.17638	12.8191	0.000343095	0.00297115
FANCC	protein_coding	ENSG00000158169.7	-0.227984	5.40256	12.8039	0.000345894	0.00299367
FAM53C	protein_coding	ENSG00000120709.6	-0.233818	5.89454	12.7923	0.000348042	0.00301055
ZNF525	protein_coding	ENSG00000203326.5	0.350325	4.64116	12.7897	0.000348542	0.00301316
CENPW	protein_coding	ENSG00000203760.4	-0.312882	4.67325	12.7876	0.000348923	0.00301474
SDK1	protein_coding	ENSG00000146555.14	-0.405171	5.40978	12.7815	0.00035007	0.00302219
FAAH2	protein_coding	ENSG00000165591.6	-0.563638	1.8533	12.7809	0.000350183	0.00302219
MAGED4	protein_coding	ENSG00000154545.11	-0.979475	0.783359	12.7776	0.0003508	0.0030258
CDK6	protein_coding	ENSG00000105810.5	0.373492	5.67939	12.7723	0.000351786	0.00303258
C19orf54	protein_coding	ENSG00000188493.10	-0.391538	4.16717	12.7677	0.00035265	0.00303831
PITX1	protein_coding	ENSG00000069011.11	0.461747	3.29835	12.7654	0.000353088	0.00304036
XPOT	protein_coding	ENSG00000184575.7	0.285768	8.35842	12.7581	0.000354476	0.00305058
ZNF3	protein_coding	ENSG00000166526.12	0.237233	5.76671	12.7498	0.000356049	0.00306239
NABP1	protein_coding	ENSG00000173559.7	0.591817	3.5026	12.7466	0.000356649	0.00306581
IL17D	protein_coding	ENSG00000172458.4	0.420315	3.88792	12.7426	0.000357417	0.00307033
KALRN	protein_coding	ENSG00000160145.10	-0.337752	4.63333	12.7418	0.000357579	0.00307033
RHOT2	protein_coding	ENSG00000140983.8	-0.27077	6.64547	12.7391	0.000358097	0.00307072
POLE	protein_coding	ENSG00000177084.12	-0.257801	7.68514	12.7386	0.000358189	0.00307072
NT5C2	protein_coding	ENSG00000076685.14	-0.276112	7.79231	12.7384	0.000358231	0.00307072
RP11-274B21.1	pseudogene	ENSG00000242588.2	-0.401174	4.26257	12.7332	0.000359228	0.00307754
ZIC3	protein_coding	ENSG00000156925.7	-0.746246	0.510688	12.7252	0.000360759	0.00308891
PTPRF	protein_coding	ENSG00000142949.12	-0.347132	8.56722	12.7214	0.000361502	0.00309353
SNRNP40	protein_coding	ENSG00000060688.8	-0.268505	5.37261	12.7191	0.000361933	0.00309547
MFN2	protein_coding	ENSG00000116688.12	-0.227978	6.71438	12.7159	0.000362554	0.00309904
NR1H3	protein_coding	ENSG00000025434.14	0.432211	3.00611	12.7145	0.000362831	0.00309967
AIFM2	protein_coding	ENSG00000042286.10	0.341602	4.79967	12.707	0.000364282	0.00311031
MAN2C1	protein_coding	ENSG00000140400.10	-0.389345	6.37193	12.704	0.000364884	0.0031137
CTSD	protein_coding	ENSG00000117984.8	-0.273899	10.1999	12.7005	0.000365567	0.00311778
RP11-473M20.7	antisense	ENSG00000261971.2	-0.531715	2.81763	12.6813	0.000369334	0.00314814
ZNF609	protein_coding	ENSG00000180357.5	-0.226206	6.74287	12.6787	0.000369839	0.00314949
RP11-830F9.6	protein_coding	ENSG00000205018.2	0.955887	0.031089	12.6784	0.00036991	0.00314949
EIF4H	protein_coding	ENSG00000106682.10	0.256241	9.05028	12.6773	0.000370114	0.00314949
SLC35F2	protein_coding	ENSG00000110660.10	0.377138	3.49713	12.6731	0.000370958	0.00315491
PTPRCAP	protein_coding	ENSG00000213402.2	-0.675205	1.38817	12.6582	0.000373928	0.00317839
SGK223	protein_coding	ENSG00000182319.5	-0.364231	4.2495	12.6482	0.000375934	0.00319365
FAM86C1	protein_coding	ENSG00000158483.11	0.303376	4.12071	12.6443	0.000376712	0.00319847
UNC93B1	protein_coding	ENSG00000110057.3	0.281414	5.11353	12.6397	0.000377646	0.00320461
UNKL	protein_coding	ENSG00000059145.14	-0.232319	5.61756	12.6247	0.00038068	0.00322855
AGPAT5	protein_coding	ENSG00000155189.7	0.268872	5.81769	12.6067	0.000384359	0.00325794
WBSCR16	protein_coding	ENSG00000174374.9	0.235487	6.40952	12.5965	0.000386461	0.00327393
ID4	protein_coding	ENSG00000172201.6	-0.468921	2.98826	12.5897	0.000387873	0.00328406
RP4-539M6.19	protein_coding	ENSG00000249590.3	1.11364	0.225195	12.5878	0.000388281	0.00328569
RP11-255A11.21	lincRNA	ENSG00000226562.2	0.996642	-0.0639521	12.5687	0.000392271	0.0033176
NEK7	protein_coding	ENSG00000151414.10	-0.31517	6.34628	12.5663	0.000392765	0.00331993
ZNF251	protein_coding	ENSG00000198169.4	-0.358809	3.83668	12.5577	0.000394584	0.00333345
SMCO4	protein_coding	ENSG00000166002.2	0.709079	0.699999	12.5383	0.000398703	0.00336639
CAPN12	protein_coding	ENSG00000182472.4	-0.598822	1.49569	12.534	0.000399605	0.00337213
RBM34	protein_coding	ENSG00000188739.10	0.269497	5.20624	12.5166	0.000403346	0.00340077
AIMP2	protein_coding	ENSG00000106305.5	0.323833	5.36792	12.5154	0.000403613	0.00340077
NDC80	protein_coding	ENSG00000080986.7	-0.283006	5.67834	12.5151	0.00040367	0.00340077
SMC1A	protein_coding	ENSG00000072501.12	-0.232817	8.23987	12.5113	0.000404503	0.00340589
RPRD1B	protein_coding	ENSG00000101413.7	-0.214824	6.04253	12.5003	0.000406885	0.00342406
PDIA6	protein_coding	ENSG00000143870.8	0.263995	8.30787	12.4965	0.000407719	0.00342917
ZHX1	protein_coding	ENSG00000165156.10	0.249993	6.86969	12.4911	0.000408888	0.00343418
INPP4B	protein_coding	ENSG00000109452.8	0.373514	7.0255	12.4911	0.000408894	0.00343418
UBE2I	protein_coding	ENSG00000103275.14	-0.231445	7.27285	12.4906	0.000409004	0.00343418
PTP4A2	protein_coding	ENSG00000184007.13	-0.259083	7.19987	12.4896	0.000409218	0.00343418
MITF	protein_coding	ENSG00000187098.10	0.775099	0.894662	12.4817	0.000410955	0.00344685
COL28A1	protein_coding	ENSG00000215018.5	-0.657486	0.976039	12.4656	0.000414525	0.00347488
SUN1	protein_coding	ENSG00000164828.13	-0.231611	7.35969	12.4635	0.00041498	0.00347602
SMAP2	protein_coding	ENSG00000084070.7	-0.245286	5.12372	12.4629	0.000415119	0.00347602
USP1	protein_coding	ENSG00000162607.8	-0.264298	6.71401	12.4572	0.000416384	0.0034847
SNHG9	lincRNA	ENSG00000255198.3	-0.520521	1.88707	12.451	0.000417758	0.00349427
FAM57A	protein_coding	ENSG00000167695.10	0.322611	4.08573	12.4459	0.000418917	0.00350203
SPAG5	protein_coding	ENSG00000076382.11	-0.245315	6.79292	12.443	0.000419556	0.00350476
MFHAS1	protein_coding	ENSG00000147324.6	0.267438	4.99685	12.4424	0.000419704	0.00350476
MYSM1	protein_coding	ENSG00000162601.5	-0.268983	5.50742	12.4299	0.000422514	0.00352628
GRTP1	protein_coding	ENSG00000139835.9	-0.330089	4.48187	12.4234	0.000423991	0.00353667
ERVMER34-1	protein_coding	ENSG00000226887.3	0.562016	1.97346	12.4214	0.000424439	0.00353847
CALHM2	protein_coding	ENSG00000138172.6	-0.353847	4.39939	12.4134	0.000426267	0.00355176
NEURL	protein_coding	ENSG00000107954.6	-0.73568	1.41285	12.4048	0.000428234	0.0035648
GUSBP3	pseudogene	ENSG00000253203.2	-0.431074	3.58191	12.4045	0.000428301	0.0035648
YIPF1	protein_coding	ENSG00000058799.9	-0.346108	3.94872	12.4003	0.00042926	0.00357083
PUS7	protein_coding	ENSG00000091127.9	0.307485	6.0377	12.3856	0.00043266	0.00359631
HIPK2	protein_coding	ENSG00000064393.11	-0.407346	5.45413	12.385	0.000432797	0.00359631
ARMC10	protein_coding	ENSG00000170632.9	0.273793	6.45439	12.3796	0.000434041	0.00360467
GGA2	protein_coding	ENSG00000103365.11	-0.237105	7.13963	12.3737	0.000435414	0.0036141
CNTNAP2	protein_coding	ENSG00000174469.13	-0.783557	0.474618	12.3707	0.000436129	0.00361806
ADPRHL2	protein_coding	ENSG00000116863.10	-0.30285	4.33854	12.3677	0.000436834	0.00362193
DOM3Z	protein_coding	ENSG00000204348.5	-0.322411	4.13649	12.3594	0.000438767	0.00363598
ITGA5	protein_coding	ENSG00000161638.6	0.436451	3.35837	12.3546	0.000439897	0.00364335
TPM1	protein_coding	ENSG00000140416.15	0.352961	7.9367	12.3356	0.000444397	0.00367862
SIAE	protein_coding	ENSG00000110013.8	0.261794	4.56162	12.3266	0.000446551	0.00369444
MTSS1	protein_coding	ENSG00000170873.14	-0.419713	5.80662	12.3171	0.00044882	0.00371119
TMEM107	protein_coding	ENSG00000179029.10	-0.346075	4.03401	12.3161	0.000449078	0.00371131
EEF1A1P6	pseudogene	ENSG00000233476.2	-0.344063	4.3127	12.3136	0.000449658	0.00371408
RRAGD	protein_coding	ENSG00000025039.9	0.547693	1.74464	12.3021	0.000452456	0.00373516
KCNG1	protein_coding	ENSG00000026559.8	0.99121	0.11693	12.2988	0.000453245	0.00373964
CTD-2314B22.3	lincRNA	ENSG00000244306.5	0.242755	5.14002	12.2943	0.000454337	0.00374662
NUP155	protein_coding	ENSG00000113569.11	-0.233153	6.79948	12.2791	0.000458052	0.00377316
LGMN	protein_coding	ENSG00000100600.10	0.262768	5.33053	12.2785	0.000458203	0.00377316
BAZ1B	protein_coding	ENSG00000009954.6	0.230338	8.00448	12.2781	0.000458301	0.00377316
IFIH1	protein_coding	ENSG00000115267.5	0.451173	2.40173	12.2752	0.000459016	0.003777
SMARCE1	protein_coding	ENSG00000073584.14	-0.22029	6.95156	12.2732	0.000459514	0.00377905
SV2B	protein_coding	ENSG00000185518.7	0.799199	0.418869	12.2708	0.000460089	0.00378174
RP11-465B22.8	lincRNA	ENSG00000272141.1	-0.658179	1.3144	12.2682	0.000460752	0.00378514
ACPL2	protein_coding	ENSG00000155893.7	0.397095	3.20289	12.2653	0.00046147	0.00378899
RIMS3	protein_coding	ENSG00000117016.5	-0.491967	3.05856	12.2582	0.000463219	0.00380039
ZNF559	protein_coding	ENSG00000188321.9	0.564723	2.22727	12.2576	0.000463359	0.00380039
PCTP	protein_coding	ENSG00000141179.9	0.264396	5.01758	12.2558	0.000463805	0.003802
FADS2	protein_coding	ENSG00000134824.9	0.352536	3.87444	12.2489	0.000465524	0.00381403
GPR64	protein_coding	ENSG00000173698.13	-0.637679	1.33032	12.2407	0.000467595	0.00382894
SMYD2	protein_coding	ENSG00000143499.9	0.297971	4.3107	12.2396	0.000467861	0.00382905
CNP	protein_coding	ENSG00000173786.11	0.25901	4.82973	12.2354	0.000468904	0.00383372
PRKCA	protein_coding	ENSG00000154229.7	0.28207	5.08137	12.2353	0.000468936	0.00383372
PAG1	protein_coding	ENSG00000076641.4	-0.517878	1.9869	12.229	0.000470535	0.00384473
PJA2	protein_coding	ENSG00000198961.5	-0.245573	6.77548	12.2274	0.000470921	0.00384581
UBE2F	protein_coding	ENSG00000184182.14	0.297329	4.60123	12.2199	0.000472837	0.00385939
HERC4	protein_coding	ENSG00000148634.10	0.253594	5.82437	12.2109	0.0004751	0.00387578
GUSBP9	pseudogene	ENSG00000215630.5	-0.44292	2.79505	12.209	0.000475586	0.00387677
ADI1	protein_coding	ENSG00000182551.9	0.245514	7.26507	12.2085	0.000475732	0.00387677
STARD4-AS1	antisense	ENSG00000246859.2	-0.688858	1.03369	12.2002	0.000477834	0.00389181
CCDC64B	protein_coding	ENSG00000162069.10	-0.306084	4.83951	12.1934	0.000479596	0.00390407
SLC35D2	protein_coding	ENSG00000130958.7	0.306957	4.11783	12.1906	0.000480308	0.00390777
NAMPT	protein_coding	ENSG00000105835.7	0.297303	6.51204	12.1844	0.000481904	0.00391866
PIEZO1	protein_coding	ENSG00000103335.15	0.282443	9.19507	12.1826	0.000482382	0.00392045
ZNF394	protein_coding	ENSG00000160908.14	0.306253	4.39571	12.1736	0.000484714	0.0039373
AL645728.2	pseudogene	ENSG00000215791.2	-1.55741	0.864436	12.1723	0.000485042	0.00393786
CDH11	protein_coding	ENSG00000140937.9	0.537022	3.23898	12.1546	0.000489662	0.00397324
PGM2	protein_coding	ENSG00000169299.9	0.262891	5.94967	12.1439	0.000492494	0.00399409
DUSP3	protein_coding	ENSG00000108861.4	0.266791	5.926	12.1416	0.000493101	0.00399688
ZHX2	protein_coding	ENSG00000178764.6	0.271452	5.67486	12.1319	0.00049567	0.00401556
DLX4	protein_coding	ENSG00000108813.9	-0.618505	1.81457	12.1277	0.000496774	0.00402158
ALKBH8	protein_coding	ENSG00000137760.10	0.42933	2.9193	12.1271	0.000496942	0.00402158
KBTBD8	protein_coding	ENSG00000163376.7	0.659429	2.45834	12.1213	0.000498494	0.00403199
SAMD10	protein_coding	ENSG00000130590.9	-0.451605	3.04498	12.1158	0.000499962	0.00404172
MBNL3	protein_coding	ENSG00000076770.10	0.338786	6.08473	12.1015	0.000503803	0.0040706
AC013268.3	pseudogene	ENSG00000235721.1	0.800877	0.825573	12.1	0.000504212	0.00407174
RP11-275F13.1	antisense	ENSG00000261664.1	-0.840839	0.265251	12.0965	0.000505171	0.00407732
EIF4G3	protein_coding	ENSG00000075151.15	-0.22706	7.01196	12.0908	0.000506699	0.00408748
ZC3H6	protein_coding	ENSG00000188177.9	-0.406908	3.98577	12.0781	0.000510174	0.00411333
EXOC6B	protein_coding	ENSG00000144036.10	0.24052	5.27822	12.0683	0.000512877	0.00413293
KCTD21	protein_coding	ENSG00000188997.3	0.294392	4.44671	12.0666	0.00051333	0.00413439
CERK	protein_coding	ENSG00000100422.9	0.316056	4.16199	12.0645	0.00051391	0.00413687
HPRT1	protein_coding	ENSG00000165704.10	0.270915	6.56076	12.0585	0.000515574	0.00414807
CTNNBIP1	protein_coding	ENSG00000178585.10	-0.277847	4.87955	12.0573	0.000515893	0.00414844
CERS2	protein_coding	ENSG00000143418.15	0.250486	8.78045	12.054	0.000516823	0.00415371
C9orf47	protein_coding	ENSG00000186354.6	0.6175	1.63717	12.0516	0.000517475	0.00415676
SCIN	protein_coding	ENSG00000006747.10	0.53195	2.37458	12.0447	0.000519396	0.00416998
LPPR5	protein_coding	ENSG00000117598.7	-0.512285	2.20655	12.0298	0.000523574	0.00420131
UBE2J2	protein_coding	ENSG00000160087.16	-0.231801	5.36449	12.0279	0.000524104	0.00420334
MTMR12	protein_coding	ENSG00000150712.6	-0.213171	5.75931	12.0186	0.000526712	0.00422203
C7orf49	protein_coding	ENSG00000122783.12	-0.224508	5.34158	12.0022	0.000531369	0.00425711
RALGAPA2	protein_coding	ENSG00000188559.8	-0.271074	5.69	11.9978	0.000532646	0.00426509
RPRD2	protein_coding	ENSG00000163125.11	-0.233535	7.09795	11.9927	0.000534085	0.00427437
SLC25A39	protein_coding	ENSG00000013306.11	0.243402	7.77202	11.9884	0.000535327	0.00428205
SIRT5	protein_coding	ENSG00000124523.10	0.298358	4.11285	11.9782	0.000538279	0.0043034
RLN2	protein_coding	ENSG00000107014.7	-0.692585	1.59523	11.9722	0.000539991	0.00431482
CBWD1	protein_coding	ENSG00000172785.14	0.270822	5.73681	11.9501	0.000546447	0.00436406
KAT8	protein_coding	ENSG00000103510.15	-0.243687	5.32578	11.9491	0.000546728	0.00436406
MARK1	protein_coding	ENSG00000116141.10	-0.871355	0.129324	11.9439	0.000548272	0.00437409
SERINC5	protein_coding	ENSG00000164300.11	-0.295555	4.36477	11.9353	0.000550814	0.00439206
SLC2A4RG	protein_coding	ENSG00000125520.8	-0.26321	6.82613	11.9323	0.000551703	0.00439685
NOL10	protein_coding	ENSG00000115761.11	0.301997	5.97206	11.9271	0.000553233	0.00440673
CAPN8	protein_coding	ENSG00000203697.7	-0.781241	2.11653	11.9165	0.000556374	0.00442673
TMEM185B	protein_coding	ENSG00000226479.3	0.275277	5.07667	11.9155	0.000556694	0.00442673
SRSF5	protein_coding	ENSG00000100650.11	-0.277882	8.09352	11.915	0.000556827	0.00442673
C12orf5	protein_coding	ENSG00000078237.4	0.447087	4.38631	11.9148	0.000556909	0.00442673
SUCLG1	protein_coding	ENSG00000163541.7	0.246614	6.4493	11.9114	0.000557906	0.00443234
MRPL33	protein_coding	ENSG00000243147.3	0.272572	5.30059	11.9087	0.00055872	0.00443648
ADAMTS7	protein_coding	ENSG00000136378.10	0.692014	1.14169	11.9015	0.00056088	0.00445131
RGAG4	protein_coding	ENSG00000242732.2	0.520917	2.9074	11.8972	0.000562176	0.00445869
TNIK	protein_coding	ENSG00000154310.12	0.689933	1.54061	11.8965	0.000562397	0.00445869
MST1	protein_coding	ENSG00000173531.11	-0.594179	2.73125	11.8952	0.000562791	0.00445949
HS1BP3	protein_coding	ENSG00000118960.8	0.325487	4.1356	11.8915	0.000563895	0.0044659
FUS	protein_coding	ENSG00000089280.14	-0.292304	8.79978	11.8873	0.000565177	0.00447296
CIRBP	protein_coding	ENSG00000099622.9	-0.244281	7.18366	11.8867	0.000565374	0.00447296
CD3EAP	protein_coding	ENSG00000117877.6	0.282374	4.96373	11.88	0.000567385	0.00448653
NLRX1	protein_coding	ENSG00000160703.10	0.420521	2.8064	11.8773	0.000568213	0.00448967
EPRS	protein_coding	ENSG00000136628.12	0.275145	7.89673	11.8768	0.000568373	0.00448967
BTF3L4	protein_coding	ENSG00000134717.13	-0.231929	6.1206	11.8743	0.000569149	0.00449347
EME1	protein_coding	ENSG00000154920.10	-0.269161	4.99671	11.869	0.000570766	0.0045039
TH	protein_coding	ENSG00000180176.10	0.544221	1.88384	11.8677	0.000571171	0.00450419
TRAPPC9	protein_coding	ENSG00000167632.10	-0.293211	5.32199	11.8669	0.000571396	0.00450419
RP11-6N17.4	processed_transcript	ENSG00000264920.1	-0.510021	2.12293	11.859	0.000573831	0.00451985
XPO4	protein_coding	ENSG00000132953.12	0.252604	6.56444	11.8581	0.000574102	0.00451985
BEND6	protein_coding	ENSG00000151917.13	0.527362	2.46808	11.8576	0.000574274	0.00451985
KDM3B	protein_coding	ENSG00000120733.9	-0.22238	7.14922	11.8461	0.00057782	0.0045454
CLIC4	protein_coding	ENSG00000169504.10	-0.278161	7.08338	11.843	0.000578793	0.0045507
ADCK5	protein_coding	ENSG00000173137.7	-0.404143	3.79161	11.8391	0.000579987	0.00455773
ZNF431	protein_coding	ENSG00000196705.4	0.324203	4.14186	11.8267	0.000583887	0.004586
LINC00478	lincRNA	ENSG00000215386.6	-1.05982	-0.0786832	11.8164	0.000587099	0.00460885
LPP	protein_coding	ENSG00000145012.8	0.311372	7.06391	11.8078	0.000589844	0.004628
MRPL52	protein_coding	ENSG00000172590.14	0.235992	5.31719	11.8037	0.000591125	0.00463567
HMGCL	protein_coding	ENSG00000117305.10	-0.264631	4.74694	11.7916	0.000594978	0.00466347
RHOBTB3	protein_coding	ENSG00000164292.8	0.309944	8.53199	11.7907	0.000595284	0.00466347
SZT2	protein_coding	ENSG00000198198.9	-0.317411	4.95123	11.7887	0.000595923	0.00466607
MTF1	protein_coding	ENSG00000188786.9	-0.240183	5.00052	11.7873	0.000596359	0.00466611
MRPL37	protein_coding	ENSG00000116221.11	-0.224035	6.44126	11.7867	0.000596543	0.00466611
OST4	protein_coding	ENSG00000228474.1	0.257653	6.22506	11.7854	0.000596985	0.00466717
CYTH2	protein_coding	ENSG00000105443.9	-0.294298	6.72373	11.7834	0.000597606	0.00466962
AC025171.1	antisense	ENSG00000215068.3	-0.480579	2.24664	11.7806	0.000598523	0.00467432
AHSA2	protein_coding	ENSG00000173209.17	-0.347465	5.80349	11.7791	0.000599005	0.00467432
TMPRSS4	protein_coding	ENSG00000137648.12	0.356119	3.82441	11.7787	0.000599129	0.00467432
BCCIP	protein_coding	ENSG00000107949.12	0.286571	5.90549	11.7755	0.000600144	0.00467983
SNX3	protein_coding	ENSG00000112335.10	0.227086	6.86525	11.7738	0.000600703	0.00468179
PFKM	protein_coding	ENSG00000152556.11	0.236798	5.89193	11.7666	0.000603039	0.00469758
MAATS1	protein_coding	ENSG00000183833.12	0.709198	0.843338	11.7558	0.000606528	0.00472234
PYCR1	protein_coding	ENSG00000183010.12	0.263805	5.64415	11.7475	0.000609244	0.00474106
SLC35F5	protein_coding	ENSG00000115084.8	0.236691	6.11442	11.7442	0.000610342	0.00474505
TMED5	protein_coding	ENSG00000117500.8	0.286245	5.58675	11.744	0.000610382	0.00474505
RPL9	protein_coding	ENSG00000163682.11	0.241802	6.98944	11.7392	0.000611967	0.00475494
RP11-977G19.10	protein_coding	ENSG00000144785.4	0.367245	4.24066	11.7362	0.000612962	0.00476024
RHOC	protein_coding	ENSG00000155366.11	0.265496	7.6365	11.7334	0.000613881	0.00476495
ITGAV	protein_coding	ENSG00000138448.7	0.303639	7.44125	11.7269	0.000616019	0.0047791
LIF	protein_coding	ENSG00000128342.4	0.675835	1.62863	11.7237	0.000617097	0.00478502
METTL7B	protein_coding	ENSG00000170439.5	0.589525	1.76162	11.7207	0.000618094	0.00479031
TMEM45B	protein_coding	ENSG00000151715.3	0.611071	2.83203	11.7179	0.000619019	0.00479503
MYCN	protein_coding	ENSG00000134323.10	-1.05711	-0.301254	11.7128	0.000620713	0.00480571
CLPB	protein_coding	ENSG00000162129.8	0.26741	4.98775	11.7093	0.00062188	0.00481229
NMRK1	protein_coding	ENSG00000106733.16	-0.376884	3.21934	11.7072	0.000622582	0.00481527
PTTG1	protein_coding	ENSG00000164611.8	-0.32006	5.69031	11.6977	0.000625777	0.00483562
FAF1	protein_coding	ENSG00000185104.15	-0.230485	5.64272	11.6975	0.00062585	0.00483562
OAZ2	protein_coding	ENSG00000180304.10	-0.233537	5.83648	11.6886	0.000628826	0.00485615
TUBGCP6	protein_coding	ENSG00000128159.7	-0.350506	5.01891	11.6768	0.000632852	0.00488475
PPIH	protein_coding	ENSG00000171960.6	-0.300784	5.03348	11.6731	0.000634087	0.00488945
TMEM161B-AS1	antisense	ENSG00000247828.3	-0.509648	1.9325	11.6729	0.000634177	0.00488945
TM2D2	protein_coding	ENSG00000169490.12	0.272357	4.54676	11.6722	0.000634426	0.00488945
C11orf80	protein_coding	ENSG00000173715.11	-0.247888	4.89945	11.6706	0.000634946	0.00489099
NUS1	protein_coding	ENSG00000153989.7	0.276027	6.72162	11.6635	0.000637369	0.00490716
PRKX	protein_coding	ENSG00000183943.5	0.246243	5.36316	11.6518	0.000641419	0.00493584
VPS13D	protein_coding	ENSG00000048707.9	-0.246386	6.40468	11.6428	0.000644503	0.00495706
ORC5	protein_coding	ENSG00000164815.6	0.250734	5.68523	11.631	0.000648601	0.00498606
MAST1	protein_coding	ENSG00000105613.5	-0.585082	1.62092	11.623	0.000651409	0.00500511
PAPD7	protein_coding	ENSG00000112941.8	-0.229978	5.61152	11.622	0.000651745	0.00500517
USP48	protein_coding	ENSG00000090686.11	-0.220154	6.20897	11.6196	0.000652597	0.00500917
EBPL	protein_coding	ENSG00000123179.9	0.372025	4.70389	11.612	0.000655282	0.00502725
ESYT3	protein_coding	ENSG00000158220.9	-0.52232	1.61573	11.6093	0.000656228	0.00503196
COBLL1	protein_coding	ENSG00000082438.11	0.266527	6.12387	11.6032	0.000658382	0.00504594
DPH3	protein_coding	ENSG00000154813.5	0.270846	5.12757	11.5947	0.000661385	0.00506463
CTD-2006C1.6	pseudogene	ENSG00000267500.1	-0.593324	2.03458	11.5945	0.000661488	0.00506463
RP11-496I9.1	antisense	ENSG00000254815.1	-0.8394	1.85072	11.5882	0.000663712	0.0050791
FANCA	protein_coding	ENSG00000187741.10	-0.228178	7.03103	11.5841	0.000665179	0.00508777
EPB41L4B	protein_coding	ENSG00000095203.10	0.279611	5.45165	11.5623	0.000673018	0.00514513
RHPN1-AS1	antisense	ENSG00000254389.2	-0.434652	2.68817	11.5565	0.000675132	0.00515859
AC124944.2	antisense	ENSG00000224614.1	-0.688453	0.847769	11.5527	0.000676492	0.00515859
ZNF517	protein_coding	ENSG00000197363.5	-0.35806	3.44889	11.5527	0.000676495	0.00515859
PARK7	protein_coding	ENSG00000116288.8	-0.25005	7.78057	11.5522	0.000676677	0.00515859
LINC00475	processed_transcript	ENSG00000225511.2	0.924453	0.277593	11.5522	0.00067668	0.00515859
MAP4K3	protein_coding	ENSG00000011566.9	0.248493	6.07732	11.5519	0.000676814	0.00515859
CENPK	protein_coding	ENSG00000123219.8	-0.274805	4.97067	11.5462	0.000678892	0.00517183
HAGH	protein_coding	ENSG00000063854.8	-0.294072	4.98188	11.5394	0.000681382	0.00518561
CIC	protein_coding	ENSG00000079432.3	-0.283801	6.07203	11.5394	0.000681383	0.00518561
PRR5	protein_coding	ENSG00000186654.16	0.42912	2.46878	11.5353	0.000682868	0.00519431
OBFC1	protein_coding	ENSG00000107960.6	0.325635	4.12272	11.5327	0.00068383	0.00519902
[truncated: 13,199 more rows]

## Sheet: Sheet3
Symbol	Gene_type	genes	logFC	logCPM	LR	PValue	FDR
ROR2	protein_coding	ENSG00000169071.10	9.43974	7.77435	2766.21	0	0
LCP1	protein_coding	ENSG00000136167.9	3.09584	4.61435	1033.45	9.63428e-227	7.32109e-223
FAT1	protein_coding	ENSG00000083857.9	3.22754	4.38213	843.506	1.87703e-185	9.50905e-182
VIL1	protein_coding	ENSG00000127831.6	3.57941	4.13154	765.263	1.92603e-168	7.31794e-165
HNF4G	protein_coding	ENSG00000164749.7	5.53588	2.26345	587.803	7.53025e-130	2.2889e-126
WIPF1	protein_coding	ENSG00000115935.12	1.63172	5.76998	427.939	4.56527e-95	1.15638e-91
FAM133A	protein_coding	ENSG00000179083.5	4.60935	1.2633	294.399	5.47152e-66	1.18795e-62
S100A14	protein_coding	ENSG00000189334.4	-1.16866	7.23421	259.032	2.78948e-58	5.29931e-55
CA2	protein_coding	ENSG00000104267.5	-1.11572	7.93123	246.297	1.66612e-55	2.81353e-52
TMEM26	protein_coding	ENSG00000196932.7	-1.51901	4.20145	241.516	1.83758e-54	2.79275e-51
COL12A1	protein_coding	ENSG00000111799.16	-2.40374	5.73251	234.565	6.02243e-53	8.3208e-50
CLYBL	protein_coding	ENSG00000125246.11	2.60183	2.11601	230.105	5.656e-52	7.16333e-49
ALCAM	protein_coding	ENSG00000170017.8	-1.21508	5.81938	222.352	2.77526e-50	3.2445e-47
RPL22L1	protein_coding	ENSG00000163584.13	1.35775	5.10926	220.302	7.77033e-50	8.43524e-47
MUC5AC	protein_coding	ENSG00000215182.6	-1.9213	2.86603	187.397	1.17651e-42	1.19204e-39
GSTM3	protein_coding	ENSG00000134202.6	1.36848	5.58355	181.978	1.79251e-41	1.70266e-38
PDE1A	protein_coding	ENSG00000115252.14	-3.50026	1.04282	178.719	9.22941e-41	8.25109e-38
L1CAM	protein_coding	ENSG00000198910.8	1.54332	6.40642	168.074	1.94933e-38	1.64589e-35
CORO2A	protein_coding	ENSG00000106789.8	1.04783	5.30279	165.875	5.88934e-38	4.71086e-35
ANXA9	protein_coding	ENSG00000143412.5	1.19021	6.05516	163.446	1.99878e-37	1.51887e-34
IGFBP5	protein_coding	ENSG00000115461.4	-2.58967	4.60399	159.827	1.23435e-36	8.93316e-34
AGR2	protein_coding	ENSG00000106541.7	-0.992416	8.60287	159.693	1.32015e-36	9.11981e-34
AMOT	protein_coding	ENSG00000126016.9	-1.39423	3.65272	157.825	3.3803e-36	2.23364e-33
KIAA1324	protein_coding	ENSG00000116299.12	-1.54228	5.813	157.495	3.99051e-36	2.52699e-33
MDK	protein_coding	ENSG00000110492.11	0.821224	6.54667	150.831	1.14103e-34	6.93655e-32
DPY19L2P1	pseudogene	ENSG00000189212.8	0.967228	5.08411	147.042	7.68464e-34	4.49197e-31
C9orf152	protein_coding	ENSG00000188959.9	-2.46358	1.84052	145.514	1.65819e-33	9.33376e-31
NRP1	protein_coding	ENSG00000099250.12	1.27667	6.49781	145.238	1.90545e-33	1.03425e-30
GNA14	protein_coding	ENSG00000156049.6	-1.50607	3.13456	142.278	8.45423e-33	4.4306e-30
ACTG2	protein_coding	ENSG00000163017.9	2.09156	3.12205	141.18	1.46972e-32	7.44561e-30
SLC16A1	protein_coding	ENSG00000155380.7	0.90161	5.5854	140.357	2.2244e-32	1.09053e-29
CD44	protein_coding	ENSG00000026508.12	-0.929733	6.15031	139.87	2.84214e-32	1.34984e-29
SYT12	protein_coding	ENSG00000173227.9	1.11796	4.96834	137.365	1.00316e-31	4.62001e-29
ENTPD3	protein_coding	ENSG00000168032.4	3.83939	0.144453	137.243	1.06715e-31	4.77016e-29
ADAMTS15	protein_coding	ENSG00000166106.2	-3.34649	0.51887	136.13	1.86868e-31	8.11432e-29
HSPB8	protein_coding	ENSG00000152137.2	1.78086	3.78826	135.626	2.40892e-31	1.01697e-28
ALDH3B1	protein_coding	ENSG00000006534.11	1.5223	4.67587	133.419	7.32064e-31	3.007e-28
RIMS2	protein_coding	ENSG00000176406.16	1.70287	2.25811	133.357	7.55195e-31	3.02038e-28
CALML5	protein_coding	ENSG00000178372.6	-1.14282	4.19134	132.75	1.0255e-30	3.99631e-28
CTA-392E5.1	lincRNA	ENSG00000253154.1	-1.36587	3.34818	130.977	2.50486e-30	9.51722e-28
PKIB	protein_coding	ENSG00000135549.9	-0.914711	4.47891	130.767	2.78488e-30	1.03231e-27
PRG4	protein_coding	ENSG00000116690.7	-1.58427	2.67753	129.759	4.62728e-30	1.67441e-27
ABCG2	protein_coding	ENSG00000118777.6	1.94408	4.90808	129.614	4.97671e-30	1.75898e-27
SCUBE2	protein_coding	ENSG00000175356.8	-0.856509	5.60504	127.242	1.6446e-29	5.6806e-27
BAMBI	protein_coding	ENSG00000095739.7	1.07388	6.69598	119.722	7.27808e-28	2.45805e-25
TSKU	protein_coding	ENSG00000182704.6	0.975749	6.1931	119.401	8.55626e-28	2.82691e-25
AGR3	protein_coding	ENSG00000173467.4	-1.19262	4.48787	116.326	4.03157e-27	1.30366e-24
CD59	protein_coding	ENSG00000085063.10	0.836591	7.36428	111.616	4.33616e-26	1.37294e-23
TFF3	protein_coding	ENSG00000160180.14	-1.5776	3.6113	111.018	5.86431e-26	1.81889e-23
MUC1	protein_coding	ENSG00000185499.12	-1.30429	6.08277	110.518	7.54646e-26	2.29382e-23
PLXNA2	protein_coding	ENSG00000076356.6	1.58743	2.8882	110.324	8.32153e-26	2.47982e-23
MEGF9	protein_coding	ENSG00000106780.7	0.851261	5.38152	110.103	9.30068e-26	2.7183e-23
XIST	lincRNA	ENSG00000229807.5	-1.34649	7.07345	106.663	5.27747e-25	1.51334e-22
SERPINB1	protein_coding	ENSG00000021355.8	0.709542	5.28236	106.126	6.92056e-25	1.94775e-22
EPB41L4A	protein_coding	ENSG00000129595.8	-1.40318	2.70475	105.962	7.51634e-25	2.07697e-22
PCSK6	protein_coding	ENSG00000140479.12	0.830525	5.43846	105.331	1.0336e-24	2.80511e-22
NCOA4	protein_coding	ENSG00000138293.15	0.754297	7.26255	104.478	1.58975e-24	4.23879e-22
HS6ST2	protein_coding	ENSG00000171004.12	1.54936	3.57284	104.301	1.73815e-24	4.55455e-22
AKR1C2	protein_coding	ENSG00000151632.12	-0.933939	5.73035	104.03	1.99227e-24	5.13196e-22
TFPI	protein_coding	ENSG00000003436.10	1.14858	5.16583	103.195	3.03705e-24	7.69286e-22
SULF1	protein_coding	ENSG00000137573.9	-1.12369	6.22789	101.043	9.00184e-24	2.24279e-21
S100A16	protein_coding	ENSG00000188643.6	-0.661071	6.10365	100.391	1.25109e-23	3.06677e-21
LOXL2	protein_coding	ENSG00000134013.11	1.57896	4.1423	100.06	1.47872e-23	3.56723e-21
SLC5A12	protein_coding	ENSG00000148942.10	-4.66241	-0.460124	99.0539	2.45724e-23	5.83518e-21
AMER2	protein_coding	ENSG00000165566.11	2.05126	0.952411	97.6108	5.09246e-23	1.19069e-20
NT5E	protein_coding	ENSG00000135318.7	1.72133	3.93748	97.3981	5.66998e-23	1.30564e-20
NAV2	protein_coding	ENSG00000166833.15	1.36299	2.57244	97.3209	5.89535e-23	1.33728e-20
RERG	protein_coding	ENSG00000134533.2	-0.979132	4.31898	96.6515	8.26695e-23	1.84766e-20
LAMA3	protein_coding	ENSG00000053747.11	0.87685	4.74682	96.2061	1.03523e-22	2.28021e-20
ITPK1	protein_coding	ENSG00000100605.12	0.856979	7.37979	92.3249	7.35527e-22	1.59693e-19
C6orf141	protein_coding	ENSG00000197261.7	-0.962462	5.90885	92.257	7.61194e-22	1.62938e-19
SLC2A1	protein_coding	ENSG00000117394.15	-0.666721	6.36189	90.3381	2.00748e-21	4.23745e-19
ELOVL2	protein_coding	ENSG00000197977.3	-0.968538	6.08647	90.2968	2.04983e-21	4.26758e-19
HLA-C	protein_coding	ENSG00000204525.10	0.803393	5.00352	90.1988	2.15388e-21	4.4236e-19
UNC13D	protein_coding	ENSG00000092929.7	0.782284	5.45396	89.7926	2.64475e-21	5.35932e-19
HMCN1	protein_coding	ENSG00000143341.7	1.06309	8.88118	88.7845	4.40262e-21	8.80409e-19
SLC7A5	protein_coding	ENSG00000103257.4	1.06031	7.74764	88.3238	5.55722e-21	1.09686e-18
IGSF1	protein_coding	ENSG00000147255.13	-1.34365	4.96224	85.2862	2.58164e-20	5.03023e-18
AC104135.4	lincRNA	ENSG00000230836.1	-1.25375	3.18561	85.1828	2.72013e-20	5.23299e-18
BACE1	protein_coding	ENSG00000186318.12	0.674514	6.28955	84.6589	3.54537e-20	6.73532e-18
RP11-662G23.1	antisense	ENSG00000254251.1	0.712955	5.27198	83.8474	5.34488e-20	1.00286e-17
PCDHB3	protein_coding	ENSG00000113205.2	-1.06485	3.15172	82.9069	8.60088e-20	1.5941e-17
SLC35C1	protein_coding	ENSG00000181830.7	-0.825442	5.91998	82.4273	1.0963e-19	2.00742e-17
PON2	protein_coding	ENSG00000105854.8	0.880802	4.15812	81.4938	1.75809e-19	3.18088e-17
FREM2	protein_coding	ENSG00000150893.9	0.579898	6.9409	80.2628	3.27776e-19	5.86063e-17
CTSZ	protein_coding	ENSG00000101160.9	1.54653	2.60769	80.0112	3.72302e-19	6.57936e-17
MARCH8	protein_coding	ENSG00000165406.11	0.986082	3.70621	79.3203	5.28143e-19	9.2261e-17
FAM5B	protein_coding	ENSG00000198797.6	-1.41791	3.42302	78.9191	6.47064e-19	1.11751e-16
ARHGEF37	protein_coding	ENSG00000183111.7	-1.15319	2.64481	78.8907	6.5643e-19	1.12095e-16
FOSL2	protein_coding	ENSG00000075426.7	0.63389	7.43171	78.6178	7.53659e-19	1.27268e-16
KCNJ3	protein_coding	ENSG00000162989.3	0.656654	6.32815	78.0162	1.02197e-18	1.70681e-16
CADM1	protein_coding	ENSG00000182985.11	0.765504	4.50371	77.828	1.12413e-18	1.85702e-16
RHOU	protein_coding	ENSG00000116574.4	1.08919	3.80885	77.0653	1.65401e-18	2.70298e-16
HLA-B	protein_coding	ENSG00000234745.5	0.888324	3.68937	77.0317	1.68234e-18	2.72002e-16
RASGRP1	protein_coding	ENSG00000172575.7	1.2935	5.1269	76.9959	1.71312e-18	2.74063e-16
TIMP3	protein_coding	ENSG00000100234.11	0.906677	6.2997	76.2814	2.45985e-18	3.89425e-16
PCDHA6	protein_coding	ENSG00000081842.13	-1.16598	3.36557	75.1712	4.31612e-18	6.76252e-16
CADPS2	protein_coding	ENSG00000081803.11	-0.738996	4.44953	74.3003	6.70925e-18	1.04048e-15
SOX2	protein_coding	ENSG00000181449.2	-0.970934	4.61925	74.1872	7.10481e-18	1.0907e-15
CRISP3	protein_coding	ENSG00000096006.7	-2.24727	0.63137	74.1342	7.29839e-18	1.10921e-15
CPNE4	protein_coding	ENSG00000196353.7	1.5729	1.67109	74.0884	7.4696e-18	1.12399e-15
FN1	protein_coding	ENSG00000115414.14	0.67759	5.77909	73.8751	8.32204e-18	1.23998e-15
CLIC3	protein_coding	ENSG00000169583.12	-0.928982	4.88461	73.646	9.34594e-18	1.37581e-15
CLU	protein_coding	ENSG00000120885.15	0.706406	8.75837	73.6316	9.41466e-18	1.37581e-15
BMP1	protein_coding	ENSG00000168487.13	0.927857	4.06201	73.6	9.56638e-18	1.38467e-15
NPNT	protein_coding	ENSG00000168743.8	0.764494	6.96255	72.8018	1.43343e-17	2.05521e-15
FBLIM1	protein_coding	ENSG00000162458.8	1.05298	3.42308	72.5087	1.66299e-17	2.34358e-15
TRIM14	protein_coding	ENSG00000106785.10	1.02087	5.24053	72.5058	1.66539e-17	2.34358e-15
GDPD5	protein_coding	ENSG00000158555.10	1.25954	2.14054	72.2274	1.91777e-17	2.67398e-15
PGR	protein_coding	ENSG00000082175.10	-0.991906	5.36754	72.1028	2.04274e-17	2.82233e-15
SLC39A6	protein_coding	ENSG00000141424.8	-0.665674	10.8269	71.9478	2.20971e-17	3.0255e-15
ABCA12	protein_coding	ENSG00000144452.10	-1.52193	5.06891	71.8458	2.32692e-17	3.15755e-15
BDKRB2	protein_coding	ENSG00000168398.5	1.96743	0.92464	71.0574	3.46986e-17	4.6668e-15
BASP1	protein_coding	ENSG00000176788.7	0.902408	7.35616	70.9448	3.67362e-17	4.89751e-15
SHH	protein_coding	ENSG00000164690.3	-1.47658	5.51732	70.2423	5.24508e-17	6.93171e-15
TMTC1	protein_coding	ENSG00000133687.11	-1.07182	4.73515	69.5273	7.53657e-17	9.8742e-15
TRGC1	TR_C_gene	ENSG00000211689.2	2.57741	-0.0905752	69.0419	9.63938e-17	1.25213e-14
FAM102B	protein_coding	ENSG00000162636.11	0.643208	7.89217	68.3504	1.36875e-16	1.7629e-14
ASNS	protein_coding	ENSG00000070669.12	0.700398	6.09256	68.285	1.41495e-16	1.80709e-14
ACAA2	protein_coding	ENSG00000167315.13	0.638635	5.32442	68.0655	1.58156e-16	2.00305e-14
IFITM10	protein_coding	ENSG00000244242.1	-0.674672	5.14898	67.9977	1.63685e-16	2.05593e-14
CMAHP	pseudogene	ENSG00000168405.10	-2.13238	0.367041	67.4349	2.17757e-16	2.71268e-14
N4BP3	protein_coding	ENSG00000145911.5	0.898543	6.63958	67.1592	2.50446e-16	3.09453e-14
ZNF486	protein_coding	ENSG00000256229.3	1.12624	2.50111	66.9688	2.75836e-16	3.38077e-14
DOCK8	protein_coding	ENSG00000107099.11	0.679929	5.3457	66.9413	2.79715e-16	3.40088e-14
GPRIN3	protein_coding	ENSG00000185477.3	1.30246	2.44671	66.8601	2.91469e-16	3.51567e-14
CEACAM5	protein_coding	ENSG00000105388.10	-0.854426	3.80193	66.8098	2.9901e-16	3.57824e-14
ANKRD24	protein_coding	ENSG00000089847.8	1.66518	1.5127	66.2304	4.01187e-16	4.76347e-14
PDE5A	protein_coding	ENSG00000138735.11	0.719309	4.70386	65.5797	5.58117e-16	6.5754e-14
ID2	protein_coding	ENSG00000115738.5	-1.06559	5.05959	65.55	5.6659e-16	6.62387e-14
PTPRN2	protein_coding	ENSG00000155093.13	-1.82942	1.01634	65.086	7.17001e-16	8.3183e-14
SLCO2B1	protein_coding	ENSG00000137491.10	2.86208	-0.348852	65.0452	7.31988e-16	8.42784e-14
GPATCH2	protein_coding	ENSG00000092978.6	-0.522803	6.34838	63.861	1.33514e-15	1.52568e-13
SASH1	protein_coding	ENSG00000111961.12	-0.689843	5.44039	63.4908	1.61116e-15	1.82734e-13
CYP24A1	protein_coding	ENSG00000019186.5	1.67658	1.82699	63.4024	1.68515e-15	1.89711e-13
TRAM1L1	protein_coding	ENSG00000174599.4	-3.14309	-0.692651	62.9315	2.14018e-15	2.39165e-13
SYNPO	protein_coding	ENSG00000171992.8	1.41337	1.57989	62.4489	2.7345e-15	3.0335e-13
ABHD2	protein_coding	ENSG00000140526.12	-0.520315	7.86566	61.503	4.42079e-15	4.86863e-13
TPR	protein_coding	ENSG00000047410.8	-0.55544	8.87602	61.3508	4.77588e-15	5.22186e-13
DIO2	protein_coding	ENSG00000211448.7	3.52588	5.13121	60.8579	6.13483e-15	6.6598e-13
ABCA1	protein_coding	ENSG00000165029.11	0.546203	5.2077	60.6778	6.72244e-15	7.22303e-13
TLE1	protein_coding	ENSG00000196781.9	-0.512882	6.73021	60.6701	6.74872e-15	7.22303e-13
AFAP1L2	protein_coding	ENSG00000169129.10	1.03431	3.12594	60.3873	7.79149e-15	8.28077e-13
SLC16A2	protein_coding	ENSG00000147100.5	0.64215	4.53694	60.2911	8.18185e-15	8.63526e-13
NDRG4	protein_coding	ENSG00000103034.10	0.734731	4.14939	60.1013	9.00987e-15	9.44358e-13
CAT	protein_coding	ENSG00000121691.4	0.56431	5.2544	60.0603	9.19961e-15	9.57642e-13
C3orf14	protein_coding	ENSG00000114405.6	-0.56921	6.769	59.8453	1.02612e-14	1.05604e-12
FERMT1	protein_coding	ENSG00000101311.11	1.48624	1.47762	59.841	1.02838e-14	1.05604e-12
DOCK10	protein_coding	ENSG00000135905.14	-0.825051	4.63446	59.431	1.26659e-14	1.29192e-12
SLC4A8	protein_coding	ENSG00000050438.12	1.05065	3.10566	58.7168	1.82076e-14	1.84479e-12
SORCS2	protein_coding	ENSG00000184985.12	-1.5504	1.28578	58.5372	1.99479e-14	2.00774e-12
EPAS1	protein_coding	ENSG00000116016.9	1.44257	5.98192	58.5221	2.01021e-14	2.00994e-12
GRAMD1A	protein_coding	ENSG00000089351.10	0.605004	5.67986	57.74	2.99151e-14	2.97156e-12
PKP1	protein_coding	ENSG00000081277.7	-1.2035	4.35152	56.9552	4.4586e-14	4.40011e-12
ONECUT2	protein_coding	ENSG00000119547.5	0.815091	3.82999	56.4687	5.70995e-14	5.5987e-12
CREG2	protein_coding	ENSG00000175874.4	1.09892	2.83435	56.3802	5.97296e-14	5.81904e-12
ISOC1	protein_coding	ENSG00000066583.7	-0.53161	7.99785	56.3076	6.19744e-14	5.99928e-12
FAM5C	protein_coding	ENSG00000162670.7	-0.80594	4.94636	55.5716	9.01184e-14	8.66848e-12
DTX4	protein_coding	ENSG00000110042.3	0.916973	2.85644	55.552	9.10194e-14	8.70008e-12
GRIK3	protein_coding	ENSG00000163873.5	-1.44035	2.45445	55.3074	1.03079e-13	9.79126e-12
ACSS1	protein_coding	ENSG00000154930.10	-1.07551	3.12802	54.9324	1.24748e-13	1.17759e-11
ARRB1	protein_coding	ENSG00000137486.12	0.762947	4.88748	54.6915	1.41013e-13	1.32291e-11
WISP2	protein_coding	ENSG00000064205.6	0.751307	5.50218	54.6429	1.44543e-13	1.34771e-11
CPE	protein_coding	ENSG00000109472.9	0.792913	3.51869	54.3099	1.71236e-13	1.57958e-11
RCN1	protein_coding	ENSG00000049449.4	1.11749	2.43258	54.307	1.7149e-13	1.57958e-11
FURIN	protein_coding	ENSG00000140564.6	0.802812	4.50448	53.9165	2.09196e-13	1.91528e-11
QPRT	protein_coding	ENSG00000103485.12	0.675564	5.46699	53.8477	2.16645e-13	1.97159e-11
SAMD4A	protein_coding	ENSG00000020577.9	0.966927	3.6803	53.8134	2.20465e-13	1.99442e-11
NTN4	protein_coding	ENSG00000074527.7	1.26321	4.54073	53.6578	2.38634e-13	2.14601e-11
TRIB2	protein_coding	ENSG00000071575.7	0.688582	5.21051	53.5261	2.55185e-13	2.28135e-11
MYO16	protein_coding	ENSG00000041515.11	0.888317	2.56781	53.442	2.66338e-13	2.36714e-11
SYTL4	protein_coding	ENSG00000102362.11	-0.813033	4.70985	53.3369	2.80982e-13	2.48277e-11
AUTS2	protein_coding	ENSG00000158321.11	1.59141	1.13035	53.1567	3.07968e-13	2.70549e-11
SYCP1	protein_coding	ENSG00000198765.7	-2.31789	-0.00870778	53.0721	3.21533e-13	2.80842e-11
PDLIM1	protein_coding	ENSG00000107438.4	0.688387	5.32985	52.9864	3.35874e-13	2.91692e-11
ELP2	protein_coding	ENSG00000134759.9	-0.621591	8.04842	52.9245	3.46628e-13	2.99321e-11
DHRS3	protein_coding	ENSG00000162496.4	1.68898	2.83378	52.724	3.83879e-13	3.29616e-11
TRIP6	protein_coding	ENSG00000087077.7	0.479941	6.51127	52.6844	3.91682e-13	3.34426e-11
STXBP5	protein_coding	ENSG00000164506.10	0.510308	6.01395	52.6732	3.93921e-13	3.34459e-11
DCLK1	protein_coding	ENSG00000133083.10	-1.01242	4.4477	52.6001	4.08876e-13	3.45228e-11
RHBG	protein_coding	ENSG00000132677.8	0.891314	2.87338	52.1577	5.12189e-13	4.30069e-11
VAT1	protein_coding	ENSG00000108828.11	0.505516	6.38572	52.0424	5.43161e-13	4.5357e-11
FAXDC2	protein_coding	ENSG00000170271.6	-1.25259	3.56587	51.9541	5.68136e-13	4.71833e-11
NFIL3	protein_coding	ENSG00000165030.3	-0.63159	4.48063	51.8049	6.12972e-13	5.06301e-11
C15orf38	protein_coding	ENSG00000242498.3	0.924438	2.49011	51.7408	6.33341e-13	5.20298e-11
ZG16B	protein_coding	ENSG00000162078.7	-0.679667	4.3317	51.3559	7.70512e-13	6.29583e-11
EGR3	protein_coding	ENSG00000179388.8	-1.29924	2.44221	51.2805	8.00653e-13	6.50713e-11
ASCL1	protein_coding	ENSG00000139352.3	-1.51964	1.69218	51.1189	8.6938e-13	7.0281e-11
ST3GAL4	protein_coding	ENSG00000110080.14	0.567213	5.64169	50.85	9.97037e-13	8.01744e-11
OPTN	protein_coding	ENSG00000123240.12	0.734897	3.55686	50.5761	1.14633e-12	9.16944e-11
UPK3A	protein_coding	ENSG00000100373.5	2.62214	-0.473464	50.4954	1.19447e-12	9.50451e-11
ZCCHC11	protein_coding	ENSG00000134744.9	-0.995898	2.22453	50.1088	1.45457e-12	1.15138e-10
LMBR1	protein_coding	ENSG00000105983.14	-0.545109	6.92038	49.9977	1.53923e-12	1.21208e-10
VAV3	protein_coding	ENSG00000134215.11	-0.707353	6.62951	49.979	1.55399e-12	1.2174e-10
PRTG	protein_coding	ENSG00000166450.8	0.789531	3.12569	49.9385	1.58644e-12	1.23645e-10
TNFRSF19	protein_coding	ENSG00000127863.11	-1.49597	1.15031	49.7861	1.71455e-12	1.32948e-10
BLVRA	protein_coding	ENSG00000106605.6	-0.504158	5.53191	49.7643	1.73366e-12	1.33747e-10
RP11-504P24.6	3prime_overlapping_ncrna	ENSG00000263182.1	8.66305	0.479916	49.6478	1.8398e-12	1.41218e-10
BMP7	protein_coding	ENSG00000101144.8	-0.593924	8.23936	49.5563	1.92763e-12	1.47217e-10
ATP6V1C2	protein_coding	ENSG00000143882.5	1.19721	1.95357	49.4144	2.07218e-12	1.57465e-10
CDK14	protein_coding	ENSG00000058091.12	-0.954869	2.80226	49.3862	2.10223e-12	1.58953e-10
PLCB4	protein_coding	ENSG00000101333.12	-0.61343	4.74048	49.3658	2.12421e-12	1.59821e-10
FANCD2	protein_coding	ENSG00000144554.6	-0.46346	6.72387	49.2512	2.252e-12	1.68601e-10
LRRK1	protein_coding	ENSG00000154237.8	0.98202	2.0997	49.1812	2.33375e-12	1.73864e-10
RP11-553A10.1	protein_coding	ENSG00000206532.2	2.27418	0.330014	49.0081	2.54913e-12	1.88984e-10
ALDH1A3	protein_coding	ENSG00000184254.11	1.88188	3.54723	48.8525	2.75959e-12	2.02389e-10
NR3C1	protein_coding	ENSG00000113580.10	0.543877	5.58857	48.8466	2.76778e-12	2.02389e-10
CEP85	protein_coding	ENSG00000130695.9	-0.456347	5.49997	48.8452	2.76989e-12	2.02389e-10
SFXN2	protein_coding	ENSG00000156398.7	-0.653902	5.56498	48.7536	2.90222e-12	2.11043e-10
NTN1	protein_coding	ENSG00000065320.4	-0.871636	4.0581	48.4509	3.38661e-12	2.45094e-10
GPX3	protein_coding	ENSG00000211445.7	0.755192	4.58081	48.4029	3.47056e-12	2.489e-10
MYC	protein_coding	ENSG00000136997.10	0.520778	5.5196	48.4021	3.47196e-12	2.489e-10
SH3KBP1	protein_coding	ENSG00000147010.13	0.692091	4.19002	48.3288	3.6042e-12	2.57167e-10
LMCD1	protein_coding	ENSG00000071282.7	1.21587	2.47153	48.3007	3.65628e-12	2.59664e-10
MARC1	protein_coding	ENSG00000186205.8	0.84265	4.37281	48.287	3.68188e-12	2.60266e-10
LAMC1	protein_coding	ENSG00000135862.5	0.459315	6.94916	48.1857	3.87713e-12	2.72799e-10
PCP4	protein_coding	ENSG00000183036.6	-0.886022	3.43283	48.0152	4.22922e-12	2.96202e-10
ZFP36L2	protein_coding	ENSG00000152518.5	0.861897	7.30375	47.8675	4.56026e-12	3.17921e-10
RP11-21L23.2	sense_overlapping	ENSG00000261578.1	0.938222	2.98952	47.8023	4.71437e-12	3.27164e-10
SHISA2	protein_coding	ENSG00000180730.4	0.885954	3.47957	47.644	5.11081e-12	3.53064e-10
LYPD6	protein_coding	ENSG00000187123.10	0.623145	4.86106	47.5999	5.227e-12	3.59457e-10
FAM213A	protein_coding	ENSG00000122378.9	0.518023	6.01446	47.3256	6.01216e-12	4.11589e-10
RP11-423O2.2	pseudogene	ENSG00000236055.1	1.33713	2.32375	47.182	6.46931e-12	4.39988e-10
MMP16	protein_coding	ENSG00000156103.11	0.788014	5.65956	47.1772	6.48489e-12	4.39988e-10
SIK1	protein_coding	ENSG00000142178.7	0.784185	4.7611	47.0962	6.75877e-12	4.56533e-10
TBX3	protein_coding	ENSG00000135111.10	0.845746	3.16441	47.0854	6.79599e-12	4.57015e-10
EPHA4	protein_coding	ENSG00000116106.7	0.695572	6.8468	46.984	7.15676e-12	4.79156e-10
PIK3R1	protein_coding	ENSG00000145675.10	-0.535553	7.3165	46.7668	7.99559e-12	5.32969e-10
MYO10	protein_coding	ENSG00000145555.10	-0.480351	5.11334	46.753	8.05217e-12	5.34397e-10
LGR4	protein_coding	ENSG00000205213.9	0.579268	4.75749	46.7213	8.18367e-12	5.40763e-10
ADA	protein_coding	ENSG00000196839.8	1.32388	1.66182	46.7098	8.23173e-12	5.41584e-10
NBEA	protein_coding	ENSG00000172915.14	0.558407	6.41035	46.6727	8.38879e-12	5.49538e-10
DSCAM-AS1	antisense	ENSG00000235123.1	-0.563959	8.98308	46.5799	8.79599e-12	5.7374e-10
ANKHD1-EIF4EBP3	protein_coding	ENSG00000254996.1	-1.59518	4.71998	46.5373	8.98932e-12	5.83845e-10
SEPT5	protein_coding	ENSG00000184702.13	-0.790774	3.16861	46.3203	1.00416e-11	6.49416e-10
DHFR	protein_coding	ENSG00000228716.2	-0.48179	7.43894	46.2375	1.0475e-11	6.74575e-10
ATP11C	protein_coding	ENSG00000101974.10	0.48517	5.9434	46.0396	1.15888e-11	7.43153e-10
SPDEF	protein_coding	ENSG00000124664.6	-0.670878	6.37715	46.0149	1.17359e-11	7.47319e-10
HSH2D	protein_coding	ENSG00000196684.8	-0.717989	4.47617	46.0122	1.17522e-11	7.47319e-10
AC104135.3	lincRNA	ENSG00000204792.2	-1.05222	2.42056	45.9727	1.19912e-11	7.59344e-10
C2orf72	protein_coding	ENSG00000204128.5	1.58011	0.434883	45.893	1.24892e-11	7.87596e-10
PALD1	protein_coding	ENSG00000107719.8	1.36714	1.21839	45.6101	1.44293e-11	9.06185e-10
PVT1	processed_transcript	ENSG00000249859.3	0.539897	5.06255	45.5539	1.48492e-11	9.28718e-10
MYPN	protein_coding	ENSG00000138347.11	2.25418	-0.165822	45.4139	1.59497e-11	9.93457e-10
PITPNM2	protein_coding	ENSG00000090975.8	0.884817	2.83607	45.2836	1.70471e-11	1.05748e-09
STON2	protein_coding	ENSG00000140022.5	0.993989	2.72033	45.2528	1.73175e-11	1.06989e-09
MUC5B	protein_coding	ENSG00000117983.13	-1.21017	7.02377	45.2297	1.75231e-11	1.0782e-09
STON1	protein_coding	ENSG00000243244.1	1.00818	2.27141	44.9912	1.97924e-11	1.21292e-09
OSMR	protein_coding	ENSG00000145623.8	-0.68287	3.5641	44.9396	2.03207e-11	1.2403e-09
DIRAS2	protein_coding	ENSG00000165023.5	-1.51616	1.28956	44.6754	2.32558e-11	1.41377e-09
RAB3D	protein_coding	ENSG00000105514.3	-0.565631	6.5504	44.5836	2.43721e-11	1.47573e-09
SLC9A3R2	protein_coding	ENSG00000065054.9	-0.620232	4.85342	44.3267	2.77899e-11	1.67272e-09
PLEKHA2	protein_coding	ENSG00000169499.10	0.512541	4.62663	44.3228	2.78456e-11	1.67272e-09
GLRA3	protein_coding	ENSG00000145451.8	-0.838858	4.0118	44.2416	2.90245e-11	1.73434e-09
BTG3	protein_coding	ENSG00000154640.10	-1.03205	2.45227	44.2366	2.90997e-11	1.73434e-09
PMP22	protein_coding	ENSG00000109099.9	0.89284	4.86376	44.2262	2.92534e-11	1.73669e-09
SPINK5	protein_coding	ENSG00000133710.11	1.33628	0.94228	44.1842	2.98882e-11	1.76747e-09
PCLO	protein_coding	ENSG00000186472.14	0.663683	4.55138	44.1752	3.00259e-11	1.76874e-09
BATF	protein_coding	ENSG00000156127.6	0.821963	3.60982	44.0197	3.25086e-11	1.90759e-09
IRF6	protein_coding	ENSG00000117595.6	0.589495	4.44192	43.7824	3.66989e-11	2.14519e-09
CYP51A1	protein_coding	ENSG00000001630.11	0.601994	7.51265	43.6965	3.83448e-11	2.23281e-09
ANO6	protein_coding	ENSG00000177119.11	0.571093	6.30923	43.6477	3.93136e-11	2.28049e-09
RIN3	protein_coding	ENSG00000100599.11	0.857853	2.31111	43.6065	4.01511e-11	2.32021e-09
RBBP4	protein_coding	ENSG00000162521.14	-0.441382	7.2449	43.5468	4.13935e-11	2.38295e-09
MUC2	protein_coding	ENSG00000198788.7	-2.30767	-0.153755	43.4306	4.39266e-11	2.51923e-09
FHL2	protein_coding	ENSG00000115641.14	1.10546	2.78708	43.2983	4.69996e-11	2.68534e-09
FLVCR2	protein_coding	ENSG00000119686.5	0.681263	4.463	43.2755	4.755e-11	2.70661e-09
FZD4	protein_coding	ENSG00000174804.3	-0.63708	4.62924	43.1039	5.191e-11	2.93741e-09
C21orf58	protein_coding	ENSG00000160298.13	-0.78039	5.20531	43.1008	5.19913e-11	2.93741e-09
TSPAN13	protein_coding	ENSG00000106537.7	-0.469621	7.74017	43.0062	5.45662e-11	3.07147e-09
UBL3	protein_coding	ENSG00000122042.9	0.60243	6.26946	42.8947	5.77679e-11	3.23969e-09
CNOT8	protein_coding	ENSG00000155508.9	-0.433999	6.5307	42.7799	6.12593e-11	3.42286e-09
STRA6	protein_coding	ENSG00000137868.14	1.49419	3.05932	42.5312	6.95653e-11	3.87272e-09
KANK1	protein_coding	ENSG00000107104.14	0.860007	4.07727	42.4685	7.18292e-11	3.98416e-09
PDE3B	protein_coding	ENSG00000152270.4	0.524615	5.10495	42.3191	7.75316e-11	4.28482e-09
PTGES	protein_coding	ENSG00000148344.10	1.31899	2.85723	42.1886	8.28804e-11	4.56383e-09
ZNF704	protein_coding	ENSG00000164684.9	-0.723888	4.83065	41.9415	9.40437e-11	5.15984e-09
BMP4	protein_coding	ENSG00000125378.10	-0.654561	3.66076	41.7777	1.02261e-10	5.59053e-09
MFSD1	protein_coding	ENSG00000118855.14	0.586887	6.03162	41.6348	1.1002e-10	5.99313e-09
SPTSSB	protein_coding	ENSG00000196542.4	-0.518488	10.6386	41.5781	1.13257e-10	6.14745e-09
TENM4	protein_coding	ENSG00000149256.10	0.909908	3.58757	41.5444	1.15225e-10	6.23197e-09
MATN3	protein_coding	ENSG00000132031.8	1.03791	2.35403	41.5081	1.17381e-10	6.3215e-09
ZSWIM5	protein_coding	ENSG00000162415.6	-0.639765	5.03394	41.5026	1.17712e-10	6.3215e-09
ATPIF1	protein_coding	ENSG00000130770.13	-0.411866	6.62119	41.4416	1.21446e-10	6.49905e-09
PAQR4	protein_coding	ENSG00000162073.9	-0.437561	5.33836	41.3631	1.2642e-10	6.7185e-09
HERC6	protein_coding	ENSG00000138642.10	-0.964274	2.36402	41.363	1.26431e-10	6.7185e-09
FANCI	protein_coding	ENSG00000140525.13	-0.428398	8.37006	41.1913	1.38036e-10	7.30967e-09
TST	protein_coding	ENSG00000128311.9	-0.576118	5.16681	41.0573	1.47832e-10	7.80121e-09
ANXA1	protein_coding	ENSG00000135046.9	-1.09715	2.38301	41.0109	1.51381e-10	7.96086e-09
NDE1	protein_coding	ENSG00000072864.8	-0.447068	5.29645	40.9451	1.56564e-10	8.20503e-09
ACKR3	protein_coding	ENSG00000144476.5	0.440542	6.58573	40.8227	1.66687e-10	8.70551e-09
STMN1	protein_coding	ENSG00000117632.16	-0.454613	8.0078	40.6858	1.78781e-10	9.30518e-09
AR	protein_coding	ENSG00000169083.11	0.565107	5.42195	40.4549	2.01207e-10	1.04367e-08
CENPV	protein_coding	ENSG00000166582.5	0.776115	3.42447	40.4313	2.03656e-10	1.05277e-08
TCF7L1	protein_coding	ENSG00000152284.4	0.888277	2.26626	40.4065	2.06249e-10	1.06257e-08
RIPK4	protein_coding	ENSG00000183421.7	0.757695	3.01963	40.2717	2.2099e-10	1.13467e-08
MAP3K6	protein_coding	ENSG00000142733.10	-0.594565	4.78143	40.2355	2.25121e-10	1.15198e-08
TAP1	protein_coding	ENSG00000168394.9	0.689483	3.61298	40.0503	2.47511e-10	1.26231e-08
FGFR2	protein_coding	ENSG00000066468.16	0.890917	4.08407	40.0121	2.5239e-10	1.27865e-08
H19	processed_transcript	ENSG00000130600.11	1.50701	5.79672	40.0121	2.52399e-10	1.27865e-08
NEU1	protein_coding	ENSG00000204386.6	0.462357	5.8027	39.9394	2.61963e-10	1.3227e-08
BAK1	protein_coding	ENSG00000030110.8	0.484746	5.46467	39.9327	2.62871e-10	1.32289e-08
ABHD4	protein_coding	ENSG00000100439.6	0.510116	5.02346	39.8385	2.75858e-10	1.38366e-08
APOBEC3B	protein_coding	ENSG00000179750.11	-0.760044	3.15879	39.7544	2.87988e-10	1.43975e-08
FYN	protein_coding	ENSG00000010810.12	1.36495	1.29549	39.7027	2.95718e-10	1.47355e-08
LIMK1	protein_coding	ENSG00000106683.10	0.50127	5.21547	39.6953	2.96839e-10	1.4743e-08
BAG1	protein_coding	ENSG00000107262.12	0.478705	6.16728	39.6025	3.11291e-10	1.54104e-08
DNAJA4	protein_coding	ENSG00000140403.8	-0.412081	5.77408	39.3466	3.54874e-10	1.7511e-08
RNF32	protein_coding	ENSG00000105982.12	-0.861983	2.68442	39.3345	3.57084e-10	1.7563e-08
KIF2C	protein_coding	ENSG00000142945.8	-0.490105	6.42178	39.3108	3.61445e-10	1.77201e-08
SRI	protein_coding	ENSG00000075142.9	0.486105	5.92668	39.2057	3.81429e-10	1.86111e-08
GPR126	protein_coding	ENSG00000112414.10	0.506683	7.53192	39.2024	3.82067e-10	1.86111e-08
SLC37A3	protein_coding	ENSG00000157800.13	-0.523842	4.29624	39.1579	3.90875e-10	1.89793e-08
ADCY5	protein_coding	ENSG00000173175.10	0.865543	5.87465	39.035	4.16267e-10	2.01479e-08
FAM225A	lincRNA	ENSG00000231528.2	0.888937	3.38863	38.8794	4.50816e-10	2.17508e-08
TTC39A	protein_coding	ENSG00000085831.11	-0.446849	5.98631	38.8614	4.54983e-10	2.18824e-08
C12orf75	protein_coding	ENSG00000235162.4	0.535097	4.84493	38.8335	4.61547e-10	2.21281e-08
RP11-347E10.1	lincRNA	ENSG00000254416.1	1.12272	2.88188	38.8226	4.64131e-10	2.2182e-08
CREB3L4	protein_coding	ENSG00000143578.11	-0.596548	5.13825	38.6566	5.05311e-10	2.40744e-08
DDAH1	protein_coding	ENSG00000153904.14	-0.560041	5.16403	38.5749	5.26935e-10	2.50261e-08
C10orf112	protein_coding	ENSG00000204740.5	0.658471	3.85194	38.4975	5.48248e-10	2.59572e-08
PCSK2	protein_coding	ENSG00000125851.5	1.16533	4.36392	38.2684	6.16545e-10	2.91002e-08
RND1	protein_coding	ENSG00000172602.5	1.00177	1.74509	38.1865	6.42973e-10	3.02536e-08
PCDHGA2	protein_coding	ENSG00000081853.13	-0.813262	3.14124	38.16	6.51749e-10	3.05719e-08
ACSS3	protein_coding	ENSG00000111058.3	0.417187	5.28818	38.0716	6.81961e-10	3.18906e-08
RGS16	protein_coding	ENSG00000143333.6	1.10377	4.32816	37.9237	7.35672e-10	3.42968e-08
CDKN2C	protein_coding	ENSG00000123080.6	-0.580436	4.77588	37.9031	7.43452e-10	3.45535e-08
SYT7	protein_coding	ENSG00000011347.5	-0.513046	5.05158	37.8562	7.6154e-10	3.52862e-08
SCN1B	protein_coding	ENSG00000105711.6	0.632884	4.8888	37.8384	7.68549e-10	3.55028e-08
PRRT3	protein_coding	ENSG00000163704.7	-0.492911	4.9481	37.7822	7.90998e-10	3.6429e-08
FAM47E	protein_coding	ENSG00000272414.1	0.687684	3.24037	37.763	7.98837e-10	3.66789e-08
CAMK1D	protein_coding	ENSG00000183049.8	0.809743	3.22632	37.7325	8.11415e-10	3.71442e-08
RAD54L	protein_coding	ENSG00000085999.7	-0.423262	5.21154	37.6031	8.67074e-10	3.95729e-08
PCNT	protein_coding	ENSG00000160299.12	-0.451602	7.04132	37.5903	8.72768e-10	3.97136e-08
SLIT2	protein_coding	ENSG00000145147.15	0.651846	4.40851	37.4483	9.38699e-10	4.25861e-08
CAV1	protein_coding	ENSG00000105974.7	-0.748648	6.03489	37.3867	9.68793e-10	4.38206e-08
FADS1	protein_coding	ENSG00000149485.12	0.400097	7.16933	37.3108	1.00724e-09	4.54244e-08
GSTM4	protein_coding	ENSG00000168765.11	0.866404	2.86955	37.2923	1.01685e-09	4.5722e-08
EPS8L1	protein_coding	ENSG00000131037.10	-0.621988	4.7297	37.273	1.02697e-09	4.60409e-08
RAMP3	protein_coding	ENSG00000122679.4	-1.18601	4.89683	37.2247	1.05273e-09	4.70568e-08
MAP4K4	protein_coding	ENSG00000071054.11	0.414005	6.95236	37.0995	1.12255e-09	5.00306e-08
WRB	protein_coding	ENSG00000182093.9	-0.407104	5.96538	37.0899	1.12807e-09	5.01299e-08
MZB1	protein_coding	ENSG00000170476.11	-1.81796	0.375707	37.0719	1.13851e-09	5.04462e-08
SRSF4	protein_coding	ENSG00000116350.11	-0.415245	6.11411	36.9737	1.19734e-09	5.28064e-08
CSRP1	protein_coding	ENSG00000159176.9	0.441926	7.44688	36.9714	1.19872e-09	5.28064e-08
SFXN5	protein_coding	ENSG00000144040.8	0.399106	5.62236	36.6083	1.44416e-09	6.34346e-08
RP1-140K8.5	lincRNA	ENSG00000260604.1	2.17662	-0.169187	36.5985	1.45146e-09	6.35716e-08
ITGB5	protein_coding	ENSG00000082781.6	0.563729	6.93065	36.5792	1.46591e-09	6.40197e-08
GALM	protein_coding	ENSG00000143891.12	1.20241	1.6141	36.3423	1.65529e-09	7.20833e-08
FAM21C	protein_coding	ENSG00000172661.13	0.537124	4.66853	36.3301	1.66572e-09	7.23304e-08
C7orf41	protein_coding	ENSG00000180354.11	-0.834869	3.57609	36.2558	1.73046e-09	7.49274e-08
AMPD2	protein_coding	ENSG00000116337.11	0.449004	5.4192	36.2204	1.76215e-09	7.6083e-08
LIN7A	protein_coding	ENSG00000111052.3	0.502936	5.40273	35.8376	2.14465e-09	9.22866e-08
MAPK4	protein_coding	ENSG00000141639.7	1.88433	-0.358427	35.8332	2.14959e-09	9.22866e-08
KLF9	protein_coding	ENSG00000119138.3	-0.535394	4.46155	35.7871	2.20097e-09	9.41274e-08
ZNF778	protein_coding	ENSG00000170100.9	-0.461495	5.00572	35.7837	2.20485e-09	9.41274e-08
SH3BP4	protein_coding	ENSG00000130147.11	0.390186	5.66606	35.6771	2.32889e-09	9.91442e-08
NDRG1	protein_coding	ENSG00000104419.10	-0.626111	4.38132	35.5543	2.48033e-09	1.05296e-07
FAM107B	protein_coding	ENSG00000065809.9	0.566021	4.85509	35.5393	2.49961e-09	1.05819e-07
PLD1	protein_coding	ENSG00000075651.11	-0.678061	3.24293	35.5151	2.53084e-09	1.06843e-07
LXN	protein_coding	ENSG00000079257.3	0.984273	7.83187	35.4873	2.56715e-09	1.08076e-07
NAB2	protein_coding	ENSG00000166886.8	-0.68867	5.0245	35.3876	2.70205e-09	1.13441e-07
MGME1	protein_coding	ENSG00000125871.9	-0.377916	5.82328	35.3483	2.75706e-09	1.15432e-07
ID4	protein_coding	ENSG00000172201.6	-0.784004	2.98826	35.3392	2.76994e-09	1.15652e-07
PCK2	protein_coding	ENSG00000100889.7	0.378111	6.32699	35.3335	2.77813e-09	1.15677e-07
PROB1	protein_coding	ENSG00000228672.2	-0.917249	1.89999	35.324	2.79165e-09	1.15922e-07
SYTL1	protein_coding	ENSG00000142765.13	-0.614228	5.09636	35.2716	2.86784e-09	1.18761e-07
UST	protein_coding	ENSG00000111962.7	0.66339	3.20003	35.2599	2.88516e-09	1.19154e-07
SGMS2	protein_coding	ENSG00000164023.10	-0.691141	3.53556	35.2074	2.964e-09	1.21879e-07
HMGN2	protein_coding	ENSG00000198830.6	-0.383101	9.80265	35.2053	2.96719e-09	1.21879e-07
NQO1	protein_coding	ENSG00000181019.8	0.526781	9.50714	35.1926	2.98663e-09	1.22347e-07
COPG2	protein_coding	ENSG00000158623.10	-0.41642	5.1191	35.1241	3.09356e-09	1.26387e-07
LPCAT2	protein_coding	ENSG00000087253.7	0.752474	3.30191	35.0176	3.26733e-09	1.33129e-07
FAM171B	protein_coding	ENSG00000144369.8	0.494485	4.73943	34.9777	3.33495e-09	1.3552e-07
GLRX5	protein_coding	ENSG00000182512.4	0.395859	6.29112	34.9703	3.34773e-09	1.35677e-07
U2AF1	protein_coding	ENSG00000160201.7	-0.403006	7.67414	34.9526	3.37833e-09	1.36553e-07
SELENBP1	protein_coding	ENSG00000143416.16	-0.830777	6.01567	34.905	3.46191e-09	1.3956e-07
RUNX2	protein_coding	ENSG00000124813.16	0.922194	3.43208	34.899	3.47259e-09	1.3962e-07
BEND7	protein_coding	ENSG00000165626.12	0.534385	3.9845	34.8589	3.54481e-09	1.42148e-07
THADA	protein_coding	ENSG00000115970.14	0.392867	6.24419	34.8245	3.60812e-09	1.44306e-07
B3GALNT1	protein_coding	ENSG00000169255.9	-0.499637	7.56576	34.779	3.69327e-09	1.47324e-07
SEL1L3	protein_coding	ENSG00000091490.6	0.613544	3.55314	34.4386	4.39914e-09	1.75021e-07
EXT2	protein_coding	ENSG00000151348.9	0.418934	5.49832	34.4049	4.47599e-09	1.77614e-07
SOGA2	protein_coding	ENSG00000168502.13	0.611838	3.88194	34.3631	4.57312e-09	1.80996e-07
TIMM23	protein_coding	ENSG00000138297.9	0.487823	6.11329	34.356	4.5898e-09	1.81184e-07
RHOD	protein_coding	ENSG00000173156.2	0.448219	5.87569	34.329	4.65385e-09	1.83236e-07
PARP14	protein_coding	ENSG00000173193.9	0.784736	2.83839	34.198	4.97794e-09	1.9549e-07
FIGN	protein_coding	ENSG00000182263.9	-0.44767	5.09541	34.1137	5.19849e-09	2.03625e-07
FBLN1	protein_coding	ENSG00000077942.13	0.752233	3.16526	34.0173	5.46229e-09	2.13409e-07
EZH2	protein_coding	ENSG00000106462.6	-0.351712	6.55681	34.0025	5.50402e-09	2.14487e-07
ZKSCAN1	protein_coding	ENSG00000106261.12	0.405994	7.46069	33.9019	5.79618e-09	2.25295e-07
SLC12A8	protein_coding	ENSG00000221955.6	0.823127	2.34519	33.8745	5.87851e-09	2.27525e-07
AC112229.1	pseudogene	ENSG00000230650.1	0.912272	2.77461	33.8728	5.88348e-09	2.27525e-07
MXD3	protein_coding	ENSG00000213347.6	-0.640268	4.79437	33.6416	6.62618e-09	2.55596e-07
AMPH	protein_coding	ENSG00000078053.12	-1.62192	0.178487	33.6215	6.69481e-09	2.57589e-07
RP11-66B24.4	antisense	ENSG00000259583.1	1.88118	0.170674	33.6029	6.75903e-09	2.59403e-07
WASF1	protein_coding	ENSG00000112290.8	0.508625	4.08085	33.5382	6.98775e-09	2.67506e-07
TFF1	protein_coding	ENSG00000160182.2	-0.7539	8.32879	33.4999	7.12679e-09	2.72143e-07
SUSD1	protein_coding	ENSG00000106868.12	0.5671	4.17028	33.495	7.14469e-09	2.72143e-07
UPP1	protein_coding	ENSG00000183696.9	1.10009	1.87043	33.4833	7.18794e-09	2.73106e-07
RASD1	protein_coding	ENSG00000108551.4	1.67146	1.46706	33.3563	7.67306e-09	2.90811e-07
ARHGEF28	protein_coding	ENSG00000214944.5	-0.600158	3.95284	33.3138	7.84251e-09	2.96082e-07
RP11-295K3.1	protein_coding	ENSG00000250644.1	-0.84356	4.09843	33.3116	7.8511e-09	2.96082e-07
PLEKHG1	protein_coding	ENSG00000120278.10	1.32689	1.21245	33.2792	7.98321e-09	3.00319e-07
FUT8	protein_coding	ENSG00000033170.12	0.401057	7.40449	33.2577	8.07185e-09	3.02904e-07
CHPT1	protein_coding	ENSG00000111666.6	0.481747	5.45541	33.2508	8.10054e-09	3.03232e-07
STRADB	protein_coding	ENSG00000082146.8	0.550884	3.7303	33.2024	8.30466e-09	3.10109e-07
SERPINH1	protein_coding	ENSG00000149257.9	0.462213	7.20973	33.1951	8.33596e-09	3.10182e-07
INHBB	protein_coding	ENSG00000163083.5	0.61245	6.0246	33.1924	8.34745e-09	3.10182e-07
LACTB	protein_coding	ENSG00000103642.7	0.95095	6.19766	33.0741	8.87131e-09	3.28844e-07
KIAA1161	protein_coding	ENSG00000164976.8	0.428209	5.51318	33.0292	9.07831e-09	3.35699e-07
NUAK1	protein_coding	ENSG00000074590.9	0.495562	4.4311	33.0174	9.13389e-09	3.3633e-07
UPK3B	protein_coding	ENSG00000243566.2	0.553734	4.27704	33.0161	9.13966e-09	3.3633e-07
SEC23A	protein_coding	ENSG00000100934.10	0.35935	6.53504	32.8141	1.01404e-08	3.72256e-07
MLKL	protein_coding	ENSG00000168404.8	0.836993	2.58243	32.7111	1.06924e-08	3.91573e-07
MERTK	protein_coding	ENSG00000153208.12	0.966	1.79398	32.554	1.15927e-08	4.23525e-07
NFASC	protein_coding	ENSG00000163531.11	1.22857	0.464484	32.4929	1.19629e-08	4.36e-07
S1PR3	protein_coding	ENSG00000213694.3	0.581251	6.02522	32.4776	1.20577e-08	4.38404e-07
RPS6KA2	protein_coding	ENSG00000071242.7	0.613076	3.70909	32.4601	1.21665e-08	4.41305e-07
P2RX4	protein_coding	ENSG00000135124.10	0.467802	4.55271	32.4459	1.22558e-08	4.43485e-07
SDC2	protein_coding	ENSG00000169439.7	-1.00664	1.26258	32.322	1.30628e-08	4.71562e-07
SEPT11	protein_coding	ENSG00000138758.7	0.434689	5.79321	32.312	1.313e-08	4.72867e-07
WSB2	protein_coding	ENSG00000176871.4	0.444804	6.14858	32.3061	1.31698e-08	4.73178e-07
SLC1A2	protein_coding	ENSG00000110436.7	-0.916529	2.10045	32.26	1.34864e-08	4.83411e-07
RP11-66B24.2	lincRNA	ENSG00000232386.4	0.732298	2.81749	32.2269	1.37179e-08	4.90552e-07
SALL4	protein_coding	ENSG00000101115.8	0.789896	2.84678	32.194	1.39523e-08	4.97762e-07
PLOD3	protein_coding	ENSG00000106397.7	0.421797	7.11563	32.098	1.46586e-08	5.21738e-07
LY6E	protein_coding	ENSG00000160932.6	-0.45964	7.25318	31.9948	1.54584e-08	5.48918e-07
RCBTB1	protein_coding	ENSG00000136144.7	0.464187	4.64656	31.9585	1.57498e-08	5.57961e-07
ID1	protein_coding	ENSG00000125968.7	-0.817797	5.01787	31.939	1.5909e-08	5.62291e-07
PCDHB2	protein_coding	ENSG00000112852.4	-0.904332	2.94147	31.8731	1.64581e-08	5.80349e-07
CHPF	protein_coding	ENSG00000123989.9	0.432333	6.43334	31.8443	1.67042e-08	5.86985e-07
PDIK1L	protein_coding	ENSG00000175087.5	-0.479403	4.56291	31.842	1.67236e-08	5.86985e-07
SLC38A1	protein_coding	ENSG00000111371.11	-0.376203	9.94174	31.8077	1.70213e-08	5.96058e-07
TP53I3	protein_coding	ENSG00000115129.9	0.697457	2.78843	31.7494	1.75401e-08	6.12815e-07
EMP2	protein_coding	ENSG00000213853.5	-0.424247	8.8797	31.6867	1.81158e-08	6.31476e-07
SLC35E2B	protein_coding	ENSG00000189339.7	-0.538319	6.39361	31.6606	1.83606e-08	6.38545e-07
STX1A	protein_coding	ENSG00000106089.7	0.623301	3.62601	31.6362	1.85929e-08	6.43298e-07
ENO1	protein_coding	ENSG00000074800.9	-0.386096	10.8246	31.6354	1.86012e-08	6.43298e-07
GAL	protein_coding	ENSG00000069482.6	0.803992	4.23817	31.633	1.86242e-08	6.43298e-07
ATP1B1	protein_coding	ENSG00000143153.7	-0.422304	6.68286	31.5768	1.91707e-08	6.60673e-07
ERC2	protein_coding	ENSG00000187672.8	0.893872	1.80338	31.3515	2.15296e-08	7.38594e-07
MAP1B	protein_coding	ENSG00000131711.10	0.756446	2.27928	31.3502	2.15434e-08	7.38594e-07
TLE2	protein_coding	ENSG00000065717.10	0.603124	3.9092	31.3471	2.15776e-08	7.38594e-07
LYPD1	protein_coding	ENSG00000150551.10	0.69272	4.85187	31.3162	2.19242e-08	7.48774e-07
ZNF532	protein_coding	ENSG00000074657.9	0.721974	2.52247	31.2899	2.22234e-08	7.57289e-07
TRIM16	protein_coding	ENSG00000221926.7	0.614532	6.59792	31.2604	2.25633e-08	7.67151e-07
MCM3AP	protein_coding	ENSG00000160294.6	-0.369214	7.13635	31.1043	2.44525e-08	8.29528e-07
NELL2	protein_coding	ENSG00000184613.6	1.13478	1.13667	31.0701	2.4887e-08	8.42387e-07
CDH5	protein_coding	ENSG00000179776.13	2.41649	-0.397644	31.0344	2.53494e-08	8.56133e-07
ST8SIA4	protein_coding	ENSG00000113532.8	-0.641026	4.59007	31.0204	2.55324e-08	8.60403e-07
CD22	protein_coding	ENSG00000012124.10	0.967199	2.0651	30.9857	2.59934e-08	8.73999e-07
PGM2L1	protein_coding	ENSG00000165434.6	0.698515	4.14116	30.9685	2.6225e-08	8.79839e-07
KLK6	protein_coding	ENSG00000167755.9	0.924866	5.05503	30.925	2.68193e-08	8.97798e-07
PGF	protein_coding	ENSG00000119630.9	1.83814	0.0010769	30.873	2.75471e-08	9.20133e-07
PDXK	protein_coding	ENSG00000160209.13	-0.402398	7.80697	30.8539	2.78196e-08	9.27199e-07
LRFN5	protein_coding	ENSG00000165379.9	1.05009	1.28207	30.842	2.79912e-08	9.30876e-07
BMI1	protein_coding	ENSG00000168283.9	0.426479	6.75722	30.8155	2.83759e-08	9.41609e-07
APOD	protein_coding	ENSG00000189058.4	0.893843	4.06133	30.8097	2.84613e-08	9.42387e-07
RNF145	protein_coding	ENSG00000145860.7	0.506483	4.19275	30.7067	3.00124e-08	9.91584e-07
RECQL4	protein_coding	ENSG00000160957.7	-0.383098	6.49034	30.5901	3.18714e-08	1.05072e-06
CA5B	protein_coding	ENSG00000169239.8	-0.592903	3.95649	30.5252	3.29565e-08	1.08414e-06
TAP2	protein_coding	ENSG00000204267.9	0.879729	3.04802	30.5121	3.31788e-08	1.0891e-06
RP11-521O16.2	lincRNA	ENSG00000260163.1	-1.7834	-0.376634	30.4963	3.345e-08	1.09563e-06
TIAM1	protein_coding	ENSG00000156299.8	-0.51612	4.09007	30.4481	3.4292e-08	1.12079e-06
FRAS1	protein_coding	ENSG00000138759.13	0.614798	4.67644	30.3951	3.52411e-08	1.14934e-06
LAMB1	protein_coding	ENSG00000091136.9	1.03474	2.28806	30.3897	3.53408e-08	1.15013e-06
NR4A2	protein_coding	ENSG00000153234.9	-0.72915	3.43429	30.3648	3.57969e-08	1.16248e-06
EGR1	protein_coding	ENSG00000120738.7	-0.701044	3.13746	30.3374	3.63054e-08	1.17648e-06
ATP6V0B	protein_coding	ENSG00000117410.9	-0.369229	5.74859	30.3191	3.66492e-08	1.18509e-06
HERC5	protein_coding	ENSG00000138646.4	-0.894334	2.06364	30.2721	3.75491e-08	1.21162e-06
HLA-A	protein_coding	ENSG00000206503.7	0.399049	5.65516	30.2301	3.83714e-08	1.23553e-06
SC5D	protein_coding	ENSG00000109929.5	0.576167	4.96243	30.1808	3.93577e-08	1.26461e-06
SLC41A2	protein_coding	ENSG00000136052.5	0.562223	3.81881	30.1512	3.99633e-08	1.27881e-06
ATP6V0D2	protein_coding	ENSG00000147614.3	-1.65143	0.0623302	30.151	3.9968e-08	1.27881e-06
B4GALT1	protein_coding	ENSG00000086062.8	0.375433	6.77024	30.0453	4.22061e-08	1.34758e-06
ARHGAP36	protein_coding	ENSG00000147256.6	-0.896283	1.94047	30.0189	4.27858e-08	1.36323e-06
RP11-423O2.3	pseudogene	ENSG00000230446.1	1.35704	0.323715	29.9016	4.5453e-08	1.44518e-06
RND3	protein_coding	ENSG00000115963.9	0.688373	5.66808	29.8392	4.69405e-08	1.48935e-06
ITGA3	protein_coding	ENSG00000005884.13	0.384936	6.20972	29.7834	4.83099e-08	1.52961e-06
ARID1A	protein_coding	ENSG00000117713.13	-0.390827	7.27573	29.7133	5.00895e-08	1.58266e-06
SGCG	protein_coding	ENSG00000102683.6	-0.729221	3.05803	29.6698	5.12268e-08	1.61524e-06
ST6GALNAC4	protein_coding	ENSG00000136840.14	0.732933	3.67532	29.5834	5.35619e-08	1.68537e-06
FAM57B	protein_coding	ENSG00000149926.9	-1.00525	2.34033	29.3976	5.89515e-08	1.85113e-06
DNM1	protein_coding	ENSG00000106976.14	-0.757466	4.53616	29.3234	6.12511e-08	1.91937e-06
LRRN2	protein_coding	ENSG00000170382.7	0.795256	2.40899	29.2898	6.23223e-08	1.94892e-06
PVRL3	protein_coding	ENSG00000177707.6	-0.616261	3.32503	29.1759	6.60956e-08	2.06267e-06
THSD4	protein_coding	ENSG00000187720.10	-0.536933	6.05919	29.1347	6.75154e-08	2.10266e-06
SIAE	protein_coding	ENSG00000110013.8	0.407248	4.56162	29.0894	6.9113e-08	2.14523e-06
LMNB1	protein_coding	ENSG00000113368.7	-0.389381	8.02902	29.0873	6.91906e-08	2.14523e-06
RP11-389K14.3	lincRNA	ENSG00000231107.1	-1.15155	0.867978	29.084	6.93058e-08	2.14523e-06
[truncated: 14,707 more rows]
