# Supplementary material for: Ror2 Signaling and Its Relevance in Breast Cancer Progression
Source: Front Oncol. 2017 Jun 26;7:135. doi: 10.3389/fonc.2017.00135 (PMC5483589; doi:10.3389/fonc.2017.00135)
Supplement: Supplementary file 3 [file Table_3.XLS]

## Sheet: Sheet1
Edge	from	to
1	PRKCZ	MAPK10
2	FLNA	MAPK10
3	PSME1	PRICKLE1
4	PSME4	PRICKLE1
5	CSK	ITGB5
6	CSK	PPP3CA
7	CSK	MYL6
8	CSK	TPM2
9	CSK	ACTG2
10	CSK	MAPK13
11	CSK	MAPKAPK2
12	CSK	MAPKAPK3
13	RAB11A	AQP2
14	RAB11FIP2	AQP2
15	FURIN	F7
16	ATP6AP2	AGT
17	CTSZ	AGT
18	MME	AGT
19	TRPC1	ITGB5
20	TRPC1	PPP3CA
21	TRPC1	MYL6
22	TRPC1	TPM2
23	TRPC1	ACTG2
24	TBL1X	AGT
25	TBL1X	PPARGC1B
26	TBL1X	NFYC
27	TBL1X	ABCA1
28	TBL1X	CD36
29	TBL1X	CTGF
30	TBL1X	CYP1A1
31	TBL1X	FADS1
32	TBL1X	FHL2
33	TBL1X	GRHL1
34	TBL1X	NPAS2
35	TBL1X	PLIN2
36	UBE2E1	HIST1H2BJ
37	UBE2E1	H3F3B
38	UBE2C	HIST1H2BJ
39	UBE2C	H3F3B
40	UBE2D1	HIST1H2BJ
41	UBE2D1	H3F3B
42	CDK8	CD36
43	MED30	CD36
44	NR3C1	PER2
45	PRKACA	ITGB5
46	PRKACA	PPP3CA
47	PRKACA	MYL6
48	PRKACA	TPM2
49	PRKACA	ACTG2
50	PRKACA	CREB1
51	PRKACA	AQP2
52	PLCB1	ITGB5
53	PLCB1	PPP3CA
54	PLCB1	MYL6
55	PLCB1	TPM2
56	PLCB1	ACTG2
57	PLCB1	BCAR1
58	RASGRP1	WNT5A
59	RASGRP1	WNT11
60	RASGRP1	FZD5
61	RASGRP1	VAMP2
62	RASGRP1	ITGB5
63	RASGRP1	PPP3CA
64	RASGRP1	MYL6
65	RASGRP1	TPM2
66	RASGRP1	ACTG2
67	RASGRP1	STX1A
68	RASGRP1	GNB1
69	RASGRP1	GNG13
70	RASGRP1	FZD4
71	RASGRP1	BCAR1
72	RAPGEF3	WNT5A
73	RAPGEF3	WNT11
74	RAPGEF3	FZD5
75	RAPGEF3	VAMP2
76	RAPGEF3	ITGB5
77	RAPGEF3	PPP3CA
78	RAPGEF3	MYL6
79	RAPGEF3	TPM2
80	RAPGEF3	ACTG2
81	RAPGEF3	STX1A
82	RAPGEF3	GNB1
83	RAPGEF3	GNG13
84	RAPGEF3	FZD4
85	RAPGEF3	BCAR1
86	CSNK1D	PER2
87	CSNK1D	CRY2
88	SIPA1	ITGB5
89	SIPA1	PPP3CA
90	SIPA1	MYL6
91	SIPA1	TPM2
92	SIPA1	ACTG2
93	SIPA1	BCAR1
94	ADCY3	ITGB5
95	ADCY3	PPP3CA
96	ADCY3	MYL6
97	ADCY3	TPM2
98	ADCY3	ACTG2
99	ADCY7	ITGB5
100	ADCY7	PPP3CA
101	ADCY7	MYL6
102	ADCY7	TPM2
103	ADCY7	ACTG2
104	ADCY1	ITGB5
105	ADCY1	PPP3CA
106	ADCY1	MYL6
107	ADCY1	TPM2
108	ADCY1	ACTG2
109	ADCY5	ITGB5
110	ADCY5	PPP3CA
111	ADCY5	MYL6
112	ADCY5	TPM2
113	ADCY5	ACTG2
114	PRKCD	ITGB5
115	PRKCD	PPP3CA
116	PRKCD	MYL6
117	PRKCD	TPM2
118	PRKCD	ACTG2
119	GNAI1	VAMP2
120	GNAI1	ITGB5
121	GNAI1	PPP3CA
122	GNAI1	MYL6
123	GNAI1	TPM2
124	GNAI1	ACTG2
125	GNAI1	STX1A
126	TEAD3	CTGF
127	CTSD	AGT
128	PLCB4	PPP3CA
129	WNT5A	RAC1
130	WNT5A	DVL2
131	WNT5A	CSNK1A1
132	WNT5A	MAPK10
133	WNT5A	DVL1
134	WNT5A	FZD5
135	WNT5A	VAMP2
136	WNT5A	ITGB5
137	WNT5A	PPP3CA
138	WNT5A	MYL6
139	WNT5A	TPM2
140	WNT5A	ACTG2
141	WNT5A	STX1A
142	WNT5A	GNB1
143	WNT5A	GNG13
144	WNT5A	FZD4
145	WNT11	FZD5
146	WNT11	VAMP2
147	WNT11	ITGB5
148	WNT11	PPP3CA
149	WNT11	MYL6
150	WNT11	TPM2
151	WNT11	ACTG2
152	WNT11	STX1A
153	WNT11	GNB1
154	WNT11	GNG13
155	WNT11	FZD4
156	DVL2	RAC1
157	DVL2	CSNK1A1
158	DVL2	PRICKLE1
159	DVL1	RAC1
160	DVL1	CSNK1A1
161	ROR2	RAC1
162	ROR2	DVL2
163	ROR2	CSNK1A1
164	ROR2	MAPK10
165	ROR2	DVL1
166	FZD5	WNT5A
167	FZD5	WNT11
168	FZD5	DVL2
169	FZD5	DVL1
170	FZD5	VAMP2
171	FZD5	ITGB5
172	FZD5	PPP3CA
173	FZD5	MYL6
174	FZD5	TPM2
175	FZD5	ACTG2
176	FZD5	STX1A
177	FZD5	GNB1
178	FZD5	GNG13
179	VAMP2	ITGB5
180	VAMP2	PPP3CA
181	VAMP2	MYL6
182	VAMP2	TPM2
183	VAMP2	ACTG2
184	VAMP2	STX1A
185	PPP3CA	MYL6
186	MYL6	ITGB5
187	MYL6	MYL6
188	MYL6	TPM2
189	MYL6	ACTG2
190	STX1A	VAMP2
191	STX1A	ITGB5
192	STX1A	PPP3CA
193	STX1A	MYL6
194	STX1A	TPM2
195	STX1A	ACTG2
196	GNB1	WNT5A
197	GNB1	WNT11
198	GNB1	FZD5
199	GNB1	VAMP2
200	GNB1	ITGB5
201	GNB1	PPP3CA
202	GNB1	MYL6
203	GNB1	TPM2
204	GNB1	ACTG2
205	GNB1	STX1A
206	GNB1	GNG13
207	GNB1	FZD4
208	GNB1	BCAR1
209	GNG13	WNT5A
210	GNG13	WNT11
211	GNG13	FZD5
212	GNG13	VAMP2
213	GNG13	ITGB5
214	GNG13	PPP3CA
215	GNG13	MYL6
216	GNG13	TPM2
217	GNG13	ACTG2
218	GNG13	STX1A
219	GNG13	GNB1
220	GNG13	FZD4
221	GNG13	BCAR1
222	FZD4	WNT5A
223	FZD4	WNT11
224	FZD4	DVL2
225	FZD4	VAMP2
226	FZD4	ITGB5
227	FZD4	PPP3CA
228	FZD4	MYL6
229	FZD4	TPM2
230	FZD4	ACTG2
231	FZD4	STX1A
232	FZD4	GNB1
233	FZD4	GNG13
234	CREB1	PPARGC1A
235	BCL10	ITGB5
236	BCL10	PPP3CA
237	BCL10	MYL6
238	BCL10	TPM2
239	BCL10	ACTG2
240	NPAS2	PER2
241	NPAS2	F7
242	PPARGC1A	CD36
243	PPARGC1A	NPAS2
244	HIST1H2BJ	H3F3B
245	H3F3B	HIST1H2BJ
246	SOS1	WNT5A
247	SOS1	WNT11
248	SOS1	FZD5
249	SOS1	VAMP2
250	SOS1	ITGB5
251	SOS1	PPP3CA
252	SOS1	MYL6
253	SOS1	TPM2
254	SOS1	ACTG2
255	SOS1	STX1A
256	SOS1	GNB1
257	SOS1	GNG13
258	SOS1	FZD4
259	RPS6KA1	CREB1
260	RPS6KA1	CEBPB
261	RPS6KA2	CREB1
262	RPS6KA2	CEBPB
263	MAPK1	ITGB5
264	MAPK1	PPP3CA
265	MAPK1	MYL6
266	MAPK1	TPM2
267	MAPK1	ACTG2
268	MAPK1	SOS1
269	MAPK1	RPS6KA1
270	MAPK1	RPS6KA2
271	CEBPB	HIST1H2BJ
272	CEBPB	H3F3B
