# Supplementary material for: Ror2 Signaling and Its Relevance in Breast Cancer Progression
Source: Front Oncol. 2017 Jun 26;7:135. doi: 10.3389/fonc.2017.00135 (PMC5483589; doi:10.3389/fonc.2017.00135)
Supplement: Supplementary file 4 [file Table_4.XLS]

## Sheet: Sheet1
	Symbol	Gene_type	genes	logFC	logCPM	LR	PValue	FDR
48021	RP11-1012A1.4	protein_coding	ENSG00000258466.1	-1.78987	0.691774	25.0298	5.64523e-07	0.00827535
3347	AGR2	protein_coding	ENSG00000106541.7	1.16438	2.41554	20.6009	5.65691e-06	0.0414623
23119	RPS7P11	pseudogene	ENSG00000213326.4	-1.17439	-0.112424	18.372	1.81706e-05	0.0830386
16259	ROR1	protein_coding	ENSG00000185483.7	-0.404119	5.45313	17.9517	2.26587e-05	0.0830386
54744	NDUFA7	protein_coding	ENSG00000267855.1	-0.527795	3.33683	16.0965	6.01954e-05	0.176481
38033	CDRT4	protein_coding	ENSG00000239704.6	1.16812	0.620663	15.1103	0.000101411	0.211602
18171	ARC	protein_coding	ENSG00000198576.2	-1.07324	0.829823	14.8041	0.000119279	0.211602
49666	RP11-343C2.9	protein_coding	ENSG00000260371.1	-1.73541	-0.277121	14.784	0.000120554	0.211602
20802	KRT81	protein_coding	ENSG00000205426.6	-0.558134	2.80009	14.4526	0.00014373	0.211602
45959	ANKHD1-EIF4EBP3	protein_coding	ENSG00000254996.1	-0.751927	4.16709	14.4445	0.00014435	0.211602
4171	LOX	protein_coding	ENSG00000113083.8	0.366531	4.97839	14.2603	0.000159184	0.212134
6081	PODXL	protein_coding	ENSG00000128567.12	0.448418	8.13168	14.0516	0.00017786	0.214603
3348	AHR	protein_coding	ENSG00000106546.8	0.361282	6.29011	13.781	0.000205408	0.214603
46993	AC091171.1	pseudogene	ENSG00000256586.1	0.842682	1.24736	13.6567	0.000219461	0.214603
23997	FP15737	protein_coding	ENSG00000215298.3	0.362032	4.97088	13.6555	0.000219595	0.214603
1472	TNS1	protein_coding	ENSG00000079308.12	-0.421619	5.06465	13.1873	0.000281847	0.258224
12322	NDUFA7	protein_coding	ENSG00000167774.2	0.665069	2.45056	12.6259	0.000380448	0.328058
9732	CD96	protein_coding	ENSG00000153283.8	0.672996	5.80652	12.3825	0.000433374	0.352935
17491	MMP1	protein_coding	ENSG00000196611.4	-0.567074	4.45072	12.1398	0.000493567	0.3808
12612	STXBP6	protein_coding	ENSG00000168952.11	-0.583704	2.4528	11.9107	0.000558116	0.409071
6919	PTGFRN	protein_coding	ENSG00000134247.9	-0.288544	4.58128	11.8033	0.000591261	0.412728
4608	S100PBP	protein_coding	ENSG00000116497.13	0.272915	4.78743	11.4997	0.000696091	0.457476
11970	WDR72	protein_coding	ENSG00000166415.10	0.39395	3.26544	11.4426	0.00071778	0.457476
9278	GLB1L2	protein_coding	ENSG00000149328.10	-0.974915	-0.0818227	11.218	0.000810086	0.472469
11065	TGFA	protein_coding	ENSG00000163235.11	0.288142	4.67789	11.1793	0.000827156	0.472469
15529	IGIP	protein_coding	ENSG00000182700.3	0.455801	3.36468	11.1551	0.000837997	0.472469
4302	COL7A1	protein_coding	ENSG00000114270.11	0.490243	2.776	11.0712	0.000876804	0.47604
7359	GALNT5	protein_coding	ENSG00000136542.4	0.590422	4.72961	10.8281	0.000999739	0.486342
11212	SMIM14	protein_coding	ENSG00000163683.6	0.656138	2.30424	10.7914	0.00101973	0.486342
582	RAB27B	protein_coding	ENSG00000041353.5	0.5389	4.08258	10.7589	0.00103781	0.486342
16031	KRBA2	protein_coding	ENSG00000184619.3	0.641715	1.12133	10.7188	0.00106053	0.486342
16848	HIST1H1C	protein_coding	ENSG00000187837.2	-0.57197	3.65196	10.6365	0.00110874	0.486342
46897	RP11-173P15.3	antisense	ENSG00000256364.1	0.635923	3.09531	10.6317	0.00111165	0.486342
48459	TUBB3	protein_coding	ENSG00000258947.2	-0.274826	6.03146	10.5663	0.00115168	0.486342
27089	HNRNPA1P48	pseudogene	ENSG00000224578.3	-0.297192	4.92481	10.5456	0.00116463	0.486342
22143	MT-TF	Mt_tRNA	ENSG00000210049.1	-0.509057	2.85169	10.3654	0.00128398	0.486342
16261	RP11-504P24.4	lincRNA	ENSG00000185495.6	-1.7323	0.31811	10.296	0.00133319	0.486342
7627	GCOM1	protein_coding	ENSG00000137878.12	-0.988296	1.52104	10.2888	0.00133843	0.486342
5958	IDUA	protein_coding	ENSG00000127415.8	0.51999	2.26879	10.2766	0.00134728	0.486342
282	MRC2	protein_coding	ENSG00000011028.9	0.383004	5.29768	10.2704	0.00135185	0.486342
11946	TPP1	protein_coding	ENSG00000166340.10	0.260014	6.07084	10.2589	0.00136026	0.486342
11493	STK17A	protein_coding	ENSG00000164543.5	0.294385	6.14478	10.0173	0.00155079	0.523945
8390	ITGA10	protein_coding	ENSG00000143127.8	0.967034	1.85132	9.9677	0.00159311	0.523945
27597	LINC00705	lincRNA	ENSG00000225269.2	0.479452	2.70974	9.86999	0.00167997	0.523945
9760	GOLGA8I	protein_coding	ENSG00000153666.5	0.405682	2.74774	9.86081	0.00168837	0.523945
7506	TUBB2A	protein_coding	ENSG00000137267.5	-0.31268	5.81954	9.85491	0.00169379	0.523945
31456	AC159540.1	lincRNA	ENSG00000230606.5	0.460831	3.04358	9.75951	0.00178397	0.523945
47469	RPL36A-HNRNPH2	protein_coding	ENSG00000257529.1	-2.07607	1.7158	9.71312	0.00182957	0.523945
5620	SOX4	protein_coding	ENSG00000124766.4	0.548489	3.70395	9.69688	0.00184581	0.523945
17522	PDXDC2P	processed_transcript	ENSG00000196696.7	0.339648	4.2844	9.60714	0.00193822	0.523945
15201	F2R	protein_coding	ENSG00000181104.6	0.283374	5.10414	9.57237	0.00197527	0.523945
3633	ABCC3	protein_coding	ENSG00000108846.11	0.474758	4.91364	9.54591	0.00200395	0.523945
14075	UCP2	protein_coding	ENSG00000175567.4	-0.278799	5.9365	9.52732	0.00202435	0.523945
1793	ANKRD10	protein_coding	ENSG00000088448.10	0.265382	4.94509	9.49223	0.00206343	0.523945
8500	SLC27A3	protein_coding	ENSG00000143554.9	0.388855	2.75856	9.48849	0.00206764	0.523945
17839	SERPINB2	protein_coding	ENSG00000197632.4	-1.35979	0.0985891	9.44438	0.00211797	0.523945
3936	TBC1D30	protein_coding	ENSG00000111490.8	-0.359895	3.21314	9.43301	0.00213114	0.523945
22150	MT-TA	Mt_tRNA	ENSG00000210127.1	-0.262625	4.98464	9.40749	0.00216101	0.523945
33736	CICP27	pseudogene	ENSG00000233750.3	0.36306	3.07409	9.39721	0.00217316	0.523945
419	CPS1	protein_coding	ENSG00000021826.10	0.277428	4.98302	9.39532	0.0021754	0.523945
11415	PRDM9	protein_coding	ENSG00000164256.5	-0.36339	3.56168	9.38585	0.00218667	0.523945
42993	RNA5-8SP6	rRNA	ENSG00000251705.1	-2.87338	2.08098	9.33975	0.00224237	0.523945
10405	STC1	protein_coding	ENSG00000159167.7	0.340074	4.09366	9.33208	0.00225176	0.523945
1338	SEC31B	protein_coding	ENSG00000075826.12	0.427616	3.40393	9.29997	0.00229157	0.524877
339	CLK1	protein_coding	ENSG00000013441.11	0.223478	5.96718	9.25002	0.00235493	0.527911
20597	CTD-3232M19.2	pseudogene	ENSG00000204771.5	0.431584	2.47139	9.23306	0.00237684	0.527911
50407	RP5-1057J7.6	lincRNA	ENSG00000261326.2	0.529746	1.45196	9.20003	0.00242012	0.5295
17608	FUT11	protein_coding	ENSG00000196968.5	0.37697	4.33885	9.04049	0.00264064	0.565339
2100	NRP1	protein_coding	ENSG00000099250.12	0.334893	7.80803	8.9989	0.00270142	0.565339
34922	CSPG4P5	pseudogene	ENSG00000235370.4	0.869113	0.181976	8.92136	0.00281854	0.565339
3734	LRP2BP	protein_coding	ENSG00000109771.11	0.403773	2.80034	8.90829	0.00283879	0.565339
47987	RP11-982M15.2	antisense	ENSG00000258430.1	-0.314178	3.49766	8.88981	0.00286767	0.565339
9349	DOC2A	protein_coding	ENSG00000149927.13	0.462082	2.21491	8.86543	0.00290621	0.565339
50874	SNORD3B-2	lincRNA	ENSG00000262074.3	-1.23123	0.164076	8.85827	0.00291763	0.565339
4970	IRF2BPL	protein_coding	ENSG00000119669.3	0.315679	5.46456	8.81907	0.00298099	0.565339
386	WWTR1	protein_coding	ENSG00000018408.10	0.351503	7.20833	8.66775	0.0032389	0.565339
11393	EDIL3	protein_coding	ENSG00000164176.8	0.301548	7.27047	8.64607	0.00327767	0.565339
17935	HIST1H2BK	protein_coding	ENSG00000197903.6	-0.315905	4.79831	8.62189	0.00332147	0.565339
1305	SEMA3A	protein_coding	ENSG00000075213.5	0.294042	5.22951	8.61016	0.00334293	0.565339
11146	ANKZF1	protein_coding	ENSG00000163516.9	0.34079	5.13871	8.59802	0.00336528	0.565339
13414	SPTLC3	protein_coding	ENSG00000172296.8	0.300905	3.60797	8.57918	0.00340028	0.565339
357	MTMR11	protein_coding	ENSG00000014914.15	0.314708	4.57245	8.57605	0.00340614	0.565339
5899	RHOJ	protein_coding	ENSG00000126785.8	0.858629	0.254416	8.55008	0.00345507	0.565339
5152	PDLIM2	protein_coding	ENSG00000120913.19	-0.362675	4.55751	8.53122	0.00349107	0.565339
2233	DDX17	protein_coding	ENSG00000100201.14	0.244623	7.86747	8.52447	0.00350402	0.565339
17184	VSTM1	protein_coding	ENSG00000189068.5	-0.686199	1.21292	8.52385	0.00350522	0.565339
12428	HOOK3	protein_coding	ENSG00000168172.4	0.245577	5.65829	8.51834	0.00351586	0.565339
20216	HIST2H2AA4	protein_coding	ENSG00000203812.2	-0.741759	1.59928	8.51222	0.0035277	0.565339
87	CIAPIN1	protein_coding	ENSG00000005194.10	-0.218862	6.04833	8.4985	0.0035544	0.565339
2514	FERMT1	protein_coding	ENSG00000101311.11	-0.24873	5.2469	8.45617	0.00363806	0.565339
385	SLC11A1	protein_coding	ENSG00000018280.12	0.859216	-0.225675	8.40603	0.00373978	0.565339
6719	VSTM2L	protein_coding	ENSG00000132821.7	0.508552	3.12825	8.38625	0.0037807	0.565339
10276	GALNT14	protein_coding	ENSG00000158089.10	-0.596086	1.47696	8.36515	0.00382484	0.565339
31926	AC125232.1	pseudogene	ENSG00000231259.3	-0.428534	2.52663	8.34327	0.00387119	0.565339
2408	TRIP11	protein_coding	ENSG00000100815.8	0.250698	5.73177	8.34123	0.00387553	0.565339
12445	IRF2BP2	protein_coding	ENSG00000168264.6	0.302467	5.87608	8.33801	0.00388242	0.565339
2727	TSC22D1	protein_coding	ENSG00000102804.10	0.338682	7.01699	8.3288	0.00390215	0.565339
7086	CCDC146	protein_coding	ENSG00000135205.10	0.605944	0.916752	8.30125	0.00396179	0.565339
3378	CNTNAP3	protein_coding	ENSG00000106714.13	0.581349	2.61266	8.28593	0.00399534	0.565339
13672	SSSCA1	protein_coding	ENSG00000173465.3	-0.289054	4.57983	8.26056	0.00405156	0.565339
